# Supplementary material for: AuxB interacts directly with GpsB and PknB to coordinate cell envelope processes that contribute to intrinsic antibiotic resistance in Staphylococcus aureus
Source: mBio. 2025 Aug 25;16(10):e01858-25. doi: 10.1128/mbio.01858-25 (PMC12505970; doi:10.1128/mbio.01858-25)
Supplement: Tables S1 and S2 — LC/MS data identifying PknB and GpsB as AuxB-interacting proteins. [file mbio.01858-25-s0002.xlsx]

## Sheet: Table S1
			GFP-FLAG		FLAG-AuxB(WT)
reference	Gene Symbol	MWT (kDa)	Unique peptides	Total peptides	Unique peptides	Total peptides
Q2FZ64_Q2FZ64_STAA8	SAOUHSC_01187	74.32	0	0	43	221
Q2G0R0_Q2G0R0_STAA8	ftsH	77.76	0	0	19	37
Q2G1D8_PFLB_STAA8	pflB	84.81	0	0	23	35
Q2G2D0_IF2_STAA8	infB	77.82	0	0	19	29
Q2G245_Q2G245_STAA8	SAOUHSC_01854	55.06	0	0	11	19
Q2FWJ5_Q2FWJ5_STAA8	SAOUHSC_02297	80.88	0	0	15	16
Q2FZJ0_PURL_STAA8	purL	79.49	0	0	13	16
Q2G0N1_EFG_STAA8	fusA	76.56	0	0	8	13
O06446_SECA1_STAA8	secA1	95.9	0	0	10	11
Q2FZ94_Q2FZ94_STAA8	SAOUHSC_01145	82.66	0	0	9	11
Q2G1Y6_Q2G1Y6_STAA8	SAOUHSC_01058	69.15	0	0	11	11
Q2G2G6_Q2G2G6_STAA8	SAOUHSC_01050	40.03	0	0	6	9
Q2G0N0_EFTU_STAA8	tuf	43.08	0	0	5	8
Q2FV74_CLPL_STAA8	clpL	77.79	0	0	7	7
Q2FYF1_EBPS_STAA8	ebpS	53.19	0	0	3	5
Q2G024_Q2G024_STAA8	rnr	90.38	0	0	5	5
Q2FYS4_PARC_STAA8	parC	90.94	0	0	4	4
Q53727_PCRA_STAA8	pcrA	84.02	0	0	3	3
Q2G0P5_CLPC_STAA8	clpC	90.98	0	0	2	3
Q2FV64_COPA_STAA8	copA	86.69	0	0	3	3
Q2FW31_RS11_STAA8	rpsK	13.87	0	0	2	2
Q2FUW6_SECA2_STAA8	secA2	90.87	0	0	2	2
Q2FZI9_Q2FZI9_STAA8	SAOUHSC_01014	54.36	0	0	1	1
Q2FZD3_MUTS2_STAA8	mutS2	88.61	0	0	1	1
Q2FYM1_ODO1_STAA8	odhA	105.28	1	1	0	0
Q2G2Q0_GYRA_STAA8	gyrA	99.29	2	2	0	0

## Sheet: Table S2
reference	Gene Symbol	MWT(kDa)	Unique peptides	Total peptides
Q2FYI5_GPSB_STAA8	gpsB	13.14	17	352
Q2FW22_RL18_STAA8	rplR	13.09	10	94
Q2FW30_RS13_STAA8	rpsM	13.71	8	17
Q2FW11_RL22_STAA8	rplV	12.83	8	10
Q2FZ42_RL19_STAA8	rplS	13.35	7	11
Q2FXS8_RL21_STAA8	rplU	11.33	6	14
Q2FW64_Q2FW64_STAA8	amaP	20.79	5	36
Q2FW31_RS11_STAA8	rpsK	13.87	5	11
Q2FXQ1_RL20_STAA8	rplT	13.68	5	10
Q2FXT0_RL27_STAA8	rpmA	10.31	5	5
Q2FW33_RL17_STAA8	rplQ	13.74	4	4
P0A0F4_RL11_STAA8	rplK	14.86	3	3
Q2FXM1_Q2FXM1_STAA8	uspA2	15.22	3	3
Q2G0S5_SP5G_STAA8	spoVG	11.27	2	2
Q2FW08_RL23_STAA8	rplW	10.6	2	2
Q2FZ64_Q2FZ64_STAA8	pknB	74.32	2	2
Q2FZ12_Q2FZ12_STAA8	SAOUHSC_01259	15.1	2	2
Q2FW39_RS9_STAA8	rpsI	14.82	2	2
Q2FWZ8_FTN_STAA8	ftnA	19.58	2	2
Q2FW15_RS17_STAA8	rpsQ	10.17	2	2
Q2FVC5_Y2788_STAA8	SAOUHSC_02788	30.31	1	1
Q2FWM8_HLD_STAA8	hld	2.98	1	1
Q2G0U8_Q2G0U8_STAA8	SAOUHSC_00428	9.99	1	1
Q2FW23_RS5_STAA8	rpsE	17.73	1	1
Q2FWC2_Q2FWC2_STAA8	SAOUHSC_02376	13.33	1	1
P0A0F8_RL15_STAA8	rplO	15.59	1	1
Q2G1X5_Q2G1X5_STAA8	SAOUHSC_00720	16	1	1
Q2G247_Y1855_STAA8	SAOUHSC_01855	17.99	1	1
Q9ZAH6_ACPS_STAA8	acpS	13.6	1	1
Q2G0F2_Q2G0F2_STAA8	SAOUHSC_00617	18.58	1	1
Q2FW17_RL24_STAA8	rplX	11.53	1	1
Q2G257_Q2G257_STAA8	SAOUHSC_01477	24.57	1	1
Q2FXI4_Q2FXI4_STAA8	SAOUHSC_01863	11.96	1	1
Q2FYQ3_Q2FYQ3_STAA8	SAOUHSC_01382	13.65	1	1
P48940_RS7_STAA8	rpsG	17.78	1	1
Q2G1Q1_Y052_STAA8	SAOUHSC_00052	29.64	1	1
SAV1_STRVL		18.85	1	1
Q2G239_Q2G239_STAA8	SAOUHSC_00708	68.67	1	1
Q2FW65_Q2FW65_STAA8	SAOUHSC_02442	9.22	1	1
Q2FZ85_Q2FZ85_STAA8	SAOUHSC_01155	11.24	1	1
Q9RFJ6_ROT_STAA8	rot	19.36	1	1
Q2G024_Q2G024_STAA8	rnr	90.38	1	1
