# Supplementary material for: AuxB interacts directly with GpsB and PknB to coordinate cell envelope processes that contribute to intrinsic antibiotic resistance in Staphylococcus aureus
Source: mBio. 2025 Aug 25;16(10):e01858-25. doi: 10.1128/mbio.01858-25 (PMC12505970; doi:10.1128/mbio.01858-25)
Supplement: Table S3 — LC/MS peptide counts identifying non-specific bands pulled down by AuxB. [file mbio.01858-25-s0003.xlsx]

## Sheet: #1
			FLAG-AuxB		GFP-FLAG
reference	Gene Symbol	MWT(kDa)	Unique peptides	Total peptides	Unique peptides	Total peptides
Q2G2G6_Q2G2G6_STAA8	SAOUHSC_01050	40.03	59	1014	0	0
Q2G034_Q2G034_STAA8	SAOUHSC_00793	24.06	9	66	0	0
Q2FZJ9_QOX2_STAA8	qoxA	41.75	28	40	17	23
Q2FZK3_FMTA_STAA8	fmtA	46.04	29	37	13	14
Q2FZW3_Q2FZW3_STAA8	SAOUHSC_00872	44.92	21	25	22	33
Q2FZG4_Q2FZG4_STAA8	SAOUHSC_01040	41.36	16	23	21	39
Q2FX10_Q2FX10_STAA8	SAOUHSC_02097	45.58	15	22	10	10
Q2FZ64_Q2FZ64_STAA8	SAOUHSC_01187	74.32	19	21	0	0
P60430_RL2_STAA8	rplB	30.14	15	16	15	15
Q2FXP2_Q2FXP2_STAA8	SAOUHSC_01794	36.96	10	13	9	10
Q2G0N0_EFTU_STAA8	tuf	43.08	10	12	17	22
Q2FZV7_Y878_STAA8	SAOUHSC_00878	44.08	12	12	15	18
Q2FZK0_QOX1_STAA8	qoxB	75.19	8	12	6	15
Q2FVZ4_FEMX_STAA8	femX	48.49	11	11	0	0
Q2FW93_Q2FW93_STAA8	SAOUHSC_02406	34.6	10	10	14	15
Q2G2A5_Q2G2A5_STAA8	SAOUHSC_01041	35.22	9	9	12	14
Q2FW32_RPOA_STAA8	rpoA	34.99	8	9	11	12
Q2G071_Q2G071_STAA8	SAOUHSC_00749	37.83	9	9	5	5
Q2G032_Q2G032_STAA8	SAOUHSC_00795	36.26	7	8	10	10
Q2FZ23_EFTS_STAA8	tsf	32.47	8	8	9	9
Q2FZ37_SUCC_STAA8	sucC	42.03	8	8	8	8
Q2FXL1_THII_STAA8	thiI	46.18	7	7	6	6
Q2G089_Q2G089_STAA8	SAOUHSC_00731	37.51	6	7	3	3
Q2G1G5_PTXBC_STAA8	SAOUHSC_00158	50.63	5	6	8	10
Q2G1W0_Q2G1W0_STAA8	SAOUHSC_02574	40.72	6	6	7	7
Q2FXZ3_DNAJ_STAA8	dnaJ	41.73	6	6	4	4
Q2FYI9_Q2FYI9_STAA8	SAOUHSC_01456	50.17	6	6	2	3
Q2G1B7_Q2G1B7_STAA8	SAOUHSC_00228	66.27	6	6	0	0
Q2FXZ9_Y1676_STAA8	SAOUHSC_01676	35.16	5	5	6	7
Q2FVW3_Q2FVW3_STAA8	SAOUHSC_02579	41.86	4	5	5	5
Q2FYT0_Q2FYT0_STAA8	SAOUHSC_01346	60.43	5	5	5	5
Q2FXH6_Q2FXH6_STAA8	SAOUHSC_01871	61.91	5	5	4	4
Q2FZ73_Q2FZ73_STAA8	carA	40.37	4	5	1	1
Q2FZE9_ISDA_STAA8	isdA	38.72	3	4	10	20
Q2G1Z5_Q2G1Z5_STAA8	SAOUHSC_01239	44.25	4	4	6	6
Q2FV76_Q2FV76_STAA8	SAOUHSC_02860	43.18	4	4	5	5
Q2FZJ4_Q2FZJ4_STAA8	SAOUHSC_01009	42.47	4	4	4	4
Q2FZ66_RLMN_STAA8	rlmN	41.88	4	4	3	3
Q2G283_GSA2_STAA8	hemL2	46.73	4	4	3	3
Q2FVP2_Q2FVP2_STAA8	SAOUHSC_02660	36.34	4	4	0	0
Q2FWW1_Q2FWW1_STAA8	SAOUHSC_02161	65.53	4	4	0	0
Q2FXT6_TGT_STAA8	tgt	43.28	4	4	0	0
Q2FZR5_Q2FZR5_STAA8	SAOUHSC_00925	40.18	4	4	0	0
Q2G245_Q2G245_STAA8	SAOUHSC_01854	55.06	4	4	0	0
Q2G2N5_Q2G2N5_STAA8	SAOUHSC_01354	52.11	4	4	0	0
Q2G0R0_Q2G0R0_STAA8	ftsH	77.76	3	3	9	9
Q2FW64_Q2FW64_STAA8	SAOUHSC_02443	20.79	3	3	7	7
Q2FZ89_FTSZ_STAA8	ftsZ	41.01	3	3	6	6
Q2FVH8_Q2FVH8_STAA8	SAOUHSC_02733	67.53	3	3	5	5
O05154_TAGX_STAA8	tagX	41.11	3	3	4	4
Q2G1Y5_LDH2_STAA8	ldh2	34.4	3	3	4	4
Q2FXR4_GSA1_STAA8	hemL1	46.36	3	3	3	3
Q2FZG1_Q2FZG1_STAA8	SAOUHSC_01069	31.42	3	3	2	2
Q2FWN9_LUKL2_STAA8	SAOUHSC_02243	40.41	3	3	1	1
Q2FW06_RL3_STAA8	rplC	23.7	3	3	0	0
Q2FWH5_Y2316_STAA8	SAOUHSC_02316	56.91	3	3	0	0
Q2FWZ8_FTN_STAA8	ftnA	19.58	3	3	0	0
Q2FYL5_MURG_STAA8	murG	39.67	3	3	0	0
Q2FYU7_CATA_STAA8	katA	58.34	3	3	0	0
Q2FWE8_ATPA_STAA8	atpA	54.55	2	2	6	8
Q2FXJ6_Q2FXJ6_STAA8	SAOUHSC_01838	45.78	2	2	5	6
Q2FWF4_Q2FWF4_STAA8	murA	44.91	2	2	4	4
Q2G0V3_Q2G0V3_STAA8	SAOUHSC_00422	41.25	2	2	4	4
Q2FWE5_GLYA_STAA8	glyA	45.14	2	2	3	3
Q2FV16_Q2FV16_STAA8	mqo	55.96	2	2	2	2
Q2FYG9_AROC_STAA8	aroC	43.02	2	2	2	2
Q2G2A8_Q2G2A8_STAA8	SAOUHSC_01049	41.45	2	2	2	2
Q2FVW4_Y2577_STAA8	SAOUHSC_02577	34.65	2	2	0	0
Q2FWM5_Q2FWM5_STAA8	SAOUHSC_02264	47.95	2	2	0	0
Q2FY40_Q2FY40_STAA8	SAOUHSC_01626	39.31	2	2	0	0
Q2FZ18_Q2FZ18_STAA8	SAOUHSC_01253	83.35	2	2	0	0
Q2G077_Q2G077_STAA8	SAOUHSC_00743	37.49	2	2	0	0
Q2G0E5_Q2G0E5_STAA8	SAOUHSC_00661	39.81	2	2	0	0
Q2G0G1_ADH_STAA8	adh	36.02	2	2	0	0
Q2G0M4_Q2G0M4_STAA8	SAOUHSC_00536	40.06	2	2	0	0
Q2G1G8_PTG3C_STAA8	ptsG	73.88	2	2	0	0
Q2FWF0_ATPB_STAA8	atpD	51.37	1	1	10	10
Q2FXM9_KPYK_STAA8	pyk	63.06	1	1	8	9
Q2G2A7_POTA_STAA8	potA	41.3	1	1	8	8
Q2G0U0_Q2G0U0_STAA8	SAOUHSC_00437	50.9	1	1	4	4
Q2FZ46_Q2FZ46_STAA8	ffh	50.67	1	1	3	3
Q2FZU6_Q2FZU6_STAA8	rocD	43.39	1	1	3	4
Q2G1C5_Q2G1C5_STAA8	SAOUHSC_00200	42.16	1	1	3	3
Q2G1D9_Q2G1D9_STAA8	SAOUHSC_00186	36.91	1	1	3	3
Q2FV77_Q2FV77_STAA8	SAOUHSC_02859	46.21	1	1	2	2
Q2FYR2_FEMA_STAA8	femA	49.09	1	1	1	1
Q2G1J7_Q2G1J7_STAA8	SAOUHSC_00125	46.55	1	1	1	1
Q2G1Z0_Q2G1Z0_STAA8	SAOUHSC_00655	35	1	1	1	1
Q2G248_Q2G248_STAA8	SAOUHSC_01852	40.59	1	1	1	1
Q2G2F5_Q2G2F5_STAA8	SAOUHSC_02352	42.39	1	1	1	1
Q2FVP0_Q2FVP0_STAA8	SAOUHSC_02662	7.64	1	1	0	0
Q2FWZ9_Q2FWZ9_STAA8	SAOUHSC_02107	49.23	1	1	0	0
Q2FYJ3_TDCB_STAA8	tdcB	37.28	1	1	0	0
Q2FZ42_RL19_STAA8	rplS	13.35	1	1	0	0
Q2FZS0_FABH_STAA8	fabH	33.86	1	1	0	0
Q2FZZ2_METN2_STAA8	metN2	38.19	1	1	0	0
Q2G0Q8_Q2G0Q8_STAA8	SAOUHSC_00488	32.96	1	1	0	0
Q2G0S0_Q2G0S0_STAA8	rplY	23.77	1	1	0	0
Q2G146_Q2G146_STAA8	SAOUHSC_00309	37.75	1	1	0	0
Q2G255_Q2G255_STAA8	SAOUHSC_01475	42.77	1	1	0	0

## Sheet: #2
			FLAG-AuxB		GFP-FLAG
reference #1	Gene Symbol #1	MWT(kDa) #1	Unique peptides	Total peptides	Unique peptides	Total peptides
P60430_RL2_STAA8	rplB	30.14	35	384	18	42
Q2FXZ9_Y1676_STAA8	SAOUHSC_01676	35.16	34	126	30	153
Q2G2G6_Q2G2G6_STAA8	SAOUHSC_01050	40.03	31	103	0	0
Q2G170_Q2G170_STAA8	SAOUHSC_00284	33.33	22	81	9	11
Q2FW06_RL3_STAA8	rplC	23.7	18	54	17	42
Q2FZ25_RS2_STAA8	rpsB	29.08	22	33	17	27
Q2G2D8_Q2G2D8_STAA8	SAOUHSC_00634	35.05	27	32	21	28
Q2FWD3_Q2FWD3_STAA8	SAOUHSC_02366	30.82	13	26	8	13
Q2G0N0_EFTU_STAA8	tuf	43.08	13	17	11	22
Q2FUX2_Q2FUX2_STAA8	SAOUHSC_02973	16.35	4	16	0	0
Q2FWW9_Q2FWW9_STAA8	SAOUHSC_02152	32.93	14	15	12	14
Q2FZC7_Q2FZC7_STAA8	SAOUHSC_01105	30.56	14	14	9	12
Q2FZH9_Q2FZH9_STAA8	SAOUHSC_01025	50.42	8	13	4	4
Q2FVN5_Q2FVN5_STAA8	SAOUHSC_02667	46.04	5	12	4	13
Q2FVV1_Q2FVV1_STAA8	SAOUHSC_02590	50.32	2	11	1	2
Q2FWE9_Q2FWE9_STAA8	atpG	29.46	11	11	5	5
Q2FVV8_Q2FVV8_STAA8	SAOUHSC_02583	33.78	10	11	9	14
Q2G0W9_Y405_STAA8	SAOUHSC_00405	31.45	10	10	2	2
O08387_SECY_STAA8	secY	47.12	8	10	3	4
Q2FY00_Q2FY00_STAA8	SAOUHSC_01675	27.24	10	10	6	6
Q2FVC5_Y2788_STAA8	SAOUHSC_02788	30.31	8	10	12	28
Q2FXF4_Q2FXF4_STAA8	SAOUHSC_01895	32.49	10	10	12	12
Q2G1W5_Q2G1W5_STAA8	SAOUHSC_01908	35.03	10	10	13	30
Q2G2S6_PRSA_STAA8	prsA	35.62	10	10	20	25
Q2FYP3_CVFB_STAA8	cvfB	34.18	8	9	5	6
Q2G0S2_Q2G0S2_STAA8	prs	35.26	5	9	5	13
Q2G1V4_Q2G1V4_STAA8	SAOUHSC_00333	31.57	8	9	7	9
Q2FVV2_Q2FVV2_STAA8	SAOUHSC_02589	32.98	8	8	1	1
Q2FZQ3_FABI_STAA8	fabI	28	8	8	8	8
Q2FX10_Q2FX10_STAA8	SAOUHSC_02097	45.58	6	7	1	1
Q2G242_Q2G242_STAA8	SAOUHSC_00508	38.86	6	7	2	2
Q2FWW7_Q2FWW7_STAA8	SAOUHSC_02154	34.5	7	7	3	3
Q2G168_Q2G168_STAA8	SAOUHSC_00285	38.4	7	7	3	3
Q2FY01_Q2FY01_STAA8	SAOUHSC_01673	34.89	7	7	4	4
Q2FXI0_Q2FXI0_STAA8	SAOUHSC_01867	31.87	7	7	6	6
Q2G2A5_Q2G2A5_STAA8	SAOUHSC_01041	35.22	7	7	8	15
Q2FZT4_Y906_STAA8	SAOUHSC_00906	33.09	6	6	3	3
Q2G0V0_Q2G0V0_STAA8	SAOUHSC_00426	30.44	6	6	3	3
Q2FUZ0_Q2FUZ0_STAA8	SAOUHSC_02955	34	6	6	4	4
Q2G019_Q2G019_STAA8	SAOUHSC_00808	28.4	6	6	4	6
Q2G0Z4_Q2G0Z4_STAA8	SAOUHSC_00367	49.38	6	6	4	4
Q2FXU3_LYTH_STAA8	lytH	32.67	6	6	5	5
Q2G2T7_Q2G2T7_STAA8	SAOUHSC_00713	37.55	6	6	0	0
Q2G037_WHIA_STAA8	whiA	35.85	5	5	1	1
Q2FY71_Q2FY71_STAA8	SAOUHSC_01594	33.49	5	5	2	2
Q2FY78_Q2FY78_STAA8	SAOUHSC_01587	27.95	5	5	3	3
Q2G039_Y787_STAA8	SAOUHSC_00787	34.79	5	5	5	6
Q2FVD0_Y2783_STAA8	SAOUHSC_02783	30.78	4	5	6	7
Q2FWZ8_FTN_STAA8	ftnA	19.58	3	5	0	0
Q2FZ18_Q2FZ18_STAA8	SAOUHSC_01253	83.35	4	4	1	1
Q2G1M2_Q2G1M2_STAA8	SAOUHSC_00085	22.97	4	4	1	1
Q2FZW5_Q2FZW5_STAA8	SAOUHSC_00870	47.74	4	4	2	3
Q2G0F6_Q2G0F6_STAA8	SAOUHSC_00613	31.07	4	4	2	2
Q2FYM3_Q2FYM3_STAA8	SAOUHSC_01415	30.07	4	4	3	3
Q7BHL7_MSRR_STAA8	msrR	36.95	4	4	3	3
Q2G117_Q2G117_STAA8	SAOUHSC_00344	32.17	4	4	4	4
Q2G0S0_Q2G0S0_STAA8	rplY	23.77	4	4	5	5
Q2FZI6_PUR9_STAA8	purH	54.31	4	4	6	6
Q2FVW9_Q2FVW9_STAA8	SAOUHSC_02554	33.99	4	4	8	9
Q2FXK6_RS4_STAA8	rpsD	23	4	4	0	0
Q2FZF9_Q2FZF9_STAA8	SAOUHSC_01071	34.71	4	4	0	0
Q2G2N2_Q2G2N2_STAA8	SAOUHSC_01358	45.04	4	4	0	0
Q2FX19_Q2FX19_STAA8	SAOUHSC_02087	35.61	3	3	1	1
Q2G1T6_GTAB_STAA8	gtaB	32.43	3	3	1	1
Q2FX95_Q2FX95_STAA8	SAOUHSC_01982	31.42	3	3	2	2
Q2G2D6_Q2G2D6_STAA8	SAOUHSC_02448	33.17	3	3	2	2
Q2FXQ6_TIG_STAA8	tig	48.58	3	3	3	3
Q2G0Q9_HSLO_STAA8	hslO	31.8	3	3	3	4
Q2G0T0_RSMA_STAA8	rsmA	33.72	3	3	3	3
Q2FVT8_Q2FVT8_STAA8	SAOUHSC_02604	31.71	3	3	4	4
Q2FY10_PDRP_STAA8	SAOUHSC_01664	30.77	3	3	4	5
Q2FYV7_Q2FYV7_STAA8	SAOUHSC_01317	32.83	3	3	4	4
Q2G0R0_Q2G0R0_STAA8	ftsH	77.76	3	3	4	4
Q2FZJ9_QOX2_STAA8	qoxA	41.75	3	3	6	7
Q2FW64_Q2FW64_STAA8	SAOUHSC_02443	20.79	3	3	7	10
Q2FXK8_EZRA_STAA8	ezrA	66.21	3	3	7	8
Q2FXM9_KPYK_STAA8	pyk	63.06	3	3	8	10
Q2G2L2_Q2G2L2_STAA8	SAOUHSC_00637	28.01	3	3	9	15
Q2FVT4_Q2FVT4_STAA8	SAOUHSC_02608	35	3	3	0	0
Q2FY74_Q2FY74_STAA8	xerD	34.11	3	3	0	0
Q2FZ54_Q2FZ54_STAA8	SAOUHSC_01198	33.61	3	3	0	0
Q2FZZ6_Q2FZZ6_STAA8	SAOUHSC_00838	33.48	3	3	0	0
Q2G035_Y792_STAA8	SAOUHSC_00792	34.21	3	3	0	0
Q2G2W3_Q2G2W3_STAA8	SAOUHSC_02627	34.75	3	3	0	0
Q2FUQ5_Q2FUQ5_STAA8	SAOUHSC_03049	32.18	2	2	1	1
Q2FXJ8_Q2FXJ8_STAA8	SAOUHSC_01836	53.08	2	2	1	1
Q2FXM7_ACCA_STAA8	accA	35.05	2	2	1	1
Q2FZ39_Q2FZ39_STAA8	SAOUHSC_01214	33.36	2	2	1	1
Q2FY79_SRRA_STAA8	srrA	28.14	2	2	2	3
Q2FWX4_Q2FWX4_STAA8	SAOUHSC_02147	31.6	2	2	3	3
Q2FZ94_Q2FZ94_STAA8	SAOUHSC_01145	82.66	2	2	3	3
Q2FZ89_FTSZ_STAA8	ftsZ	41.01	2	2	4	4
Q2FW66_ASP23_STAA8	asp23	19.18	2	2	5	5
Q2FXI7_Y1859_STAA8	SAOUHSC_01859	33.05	2	2	0	0
Q2FY24_Q2FY24_STAA8	SAOUHSC_01649	39.37	2	2	0	0
Q2FY27_Q2FY27_STAA8	SAOUHSC_01646	35.06	2	2	0	0
Q2FYM2_ODO2_STAA8	odhB	46.64	2	2	0	0
Q2FZ64_Q2FZ64_STAA8	SAOUHSC_01187	74.32	2	2	0	0
Q2FZH3_Q2FZH3_STAA8	SAOUHSC_01031	51.11	2	2	0	0
Q2G034_Q2G034_STAA8	SAOUHSC_00793	24.06	1	2	0	0

## Sheet: #3
			FLAG-AuxB		GFP-FLAG
reference	Gene Symbol	MWT (kDa)	Unique peptides	Total peptides	Unique peptides	Total peptides
Q2FW06_RL3_STAA8	rplC	23.7	30	560	17	36
P60430_RL2_STAA8	rplB	30.14	23	71	13	14
Q2G2G6_Q2G2G6_STAA8	SAOUHSC_01050	40.03	23	69	0	0
Q2G0P0_RL1_STAA8	rplA	24.69	21	51	21	62
Q2FXZ9_Y1676_STAA8	SAOUHSC_01676	35.16	20	39	16	19
Q2G2L2_Q2G2L2_STAA8	SAOUHSC_00637	28.01	14	37	21	88
Q2FVL2_Q2FVL2_STAA8	SAOUHSC_02699	28.89	20	35	12	18
Q2G170_Q2G170_STAA8	SAOUHSC_00284	33.33	15	22	3	3
Q2FVX4_Q2FVX4_STAA8	SAOUHSC_02549	29.03	18	19	13	13
Q2FY78_Q2FY78_STAA8	SAOUHSC_01587	27.95	15	19	1	1
Q2FXF4_Q2FXF4_STAA8	SAOUHSC_01895	32.49	11	12	10	10
Q2FZC7_Q2FZC7_STAA8	SAOUHSC_01105	30.56	11	12	4	4
Q2FY00_Q2FY00_STAA8	SAOUHSC_01675	27.24	11	11	3	3
Q2FW64_Q2FW64_STAA8	SAOUHSC_02443	20.79	9	10	19	35
Q2FXK6_RS4_STAA8	rpsD	23	8	10	4	4
Q2FXA8_Q2FXA8_STAA8	SAOUHSC_01957	30.74	3	10	1	1
Q2FZ25_RS2_STAA8	rpsB	29.08	9	9	11	12
Q2FZZ0_Q2FZZ0_STAA8	SAOUHSC_00844	30.33	9	9	3	3
Q2FYI5_GPSB_STAA8	gpsB	13.14	7	9	0	0
Q2G0B5_Q2G0B5_STAA8	SAOUHSC_00690	26.67	6	9	0	0
Q2G055_Y767_STAA8	SAOUHSC_00767	22.2	7	8	9	9
Q2FXG5_Q2FXG5_STAA8	SAOUHSC_01882	31.85	7	8	6	6
Q2FVC4_Y2789_STAA8	SAOUHSC_02789	30.29	7	7	9	10
Q2G0N0_EFTU_STAA8	tuf	43.08	6	7	8	14
Q2FZG5_Q2FZG5_STAA8	SAOUHSC_01039	23.86	7	7	7	9
Q2FVD0_Y2783_STAA8	SAOUHSC_02783	30.78	6	7	6	7
Q2FYV7_Q2FYV7_STAA8	SAOUHSC_01317	32.83	7	7	4	4
Q2G2U6_WALR_STAA8	walR	27.17	7	7	3	3
Q2FWW9_Q2FWW9_STAA8	SAOUHSC_02152	32.93	7	7	3	3
Q2G0C7_Q2G0C7_STAA8	SAOUHSC_00678	25.4	5	7	0	0
Q2FVC5_Y2788_STAA8	SAOUHSC_02788	30.31	6	6	6	9
Q2FXM9_KPYK_STAA8	pyk	63.06	6	6	6	7
Q2G2M3_Q2G2M3_STAA8	SAOUHSC_00513	27.19	5	6	5	6
Q2G0J8_Q2G0J8_STAA8	SAOUHSC_00562	29.84	5	6	4	4
Q2FWC6_Q2FWC6_STAA8	SAOUHSC_02372	25.84	6	6	3	3
Q2G2T8_Q2G2T8_STAA8	SAOUHSC_00712	32.34	6	6	2	2
Q2G2W9_Q2G2W9_STAA8	SAOUHSC_00455	30.21	6	6	1	1
Q2G117_Q2G117_STAA8	SAOUHSC_00344	32.17	6	6	1	1
Q2FYE0_Q2FYE0_STAA8	SAOUHSC_01514	32.96	6	6	1	1
Q2FX03_Y2103_STAA8	SAOUHSC_02103	37.41	5	5	10	13
Q2G2W5_Q2G2W5_STAA8	SAOUHSC_02630	23.01	5	5	6	6
Q2FY17_Q2FY17_STAA8	SAOUHSC_01657	29.15	5	5	6	6
Q2FVZ2_Q2FVZ2_STAA8	SAOUHSC_02529	30.03	5	5	4	4
Q2FX05_Q2FX05_STAA8	map	27.49	5	5	3	3
Q2FW31_RS11_STAA8	rpsK	13.87	5	5	1	1
Q2FZ27_CODY_STAA8	codY	28.74	5	5	0	0
Q2FWE9_Q2FWE9_STAA8	atpG	29.46	5	5	0	0
Q2FZ22_PYRH_STAA8	pyrH	26.13	4	4	5	6
Q2FV59_CRTM_STAA8	crtM	34.21	3	4	3	5
Q2FW07_RL4_STAA8	rplD	22.45	4	4	0	0
Q2FZK3_FMTA_STAA8	fmtA	46.04	4	4	0	0
Q93Q23_MGT_STAA8	mgt	31.44	3	3	7	7
Q2FW66_ASP23_STAA8	asp23	19.18	3	3	4	5
Q2FYV1_Q2FYV1_STAA8	SAOUHSC_01323	29.8	3	3	4	4
Q2FZ89_FTSZ_STAA8	ftsZ	41.01	3	3	4	4
Q2G1M1_Q2G1M1_STAA8	SAOUHSC_00086	27.2	3	3	3	3
Q2FWD3_Q2FWD3_STAA8	SAOUHSC_02366	30.82	3	3	3	3
Q2G240_Q2G240_STAA8	SAOUHSC_00706	28.46	3	3	2	2
Q2G0S7_Q2G0S7_STAA8	SAOUHSC_00467	30.38	3	3	2	2
Q2G1V4_Q2G1V4_STAA8	SAOUHSC_00333	31.57	3	3	2	2
Q2FW11_RL22_STAA8	rplV	12.83	3	3	0	0
Q2G0V0_Q2G0V0_STAA8	SAOUHSC_00426	30.44	3	3	0	0
Q2FY10_PDRP_STAA8	SAOUHSC_01664	30.77	3	3	0	0
Q2G2V9_Q2G2V9_STAA8	SAOUHSC_02006	37.06	3	3	0	0
Q2G0D6_Q2G0D6_STAA8	SAOUHSC_00669	23.72	2	2	4	5
Q2FWG4_YIDC_STAA8	yidC	33.56	2	2	4	4
Q2G2J8_Y1413_STAA8	SAOUHSC_01413	29.43	2	2	3	3
Q2G0S2_Q2G0S2_STAA8	prs	35.26	2	2	3	4
Q2FVB4_Q2FVB4_STAA8	SAOUHSC_02820	25.79	2	2	2	2
Q2FZQ3_FABI_STAA8	fabI	28	2	2	2	2
Q2G039_Y787_STAA8	SAOUHSC_00787	34.79	2	2	2	2
Q2FWH2_Q2FWH2_STAA8	SAOUHSC_02319	44.57	2	2	2	2
Q2FWZ8_FTN_STAA8	ftnA	19.58	2	2	1	1
Q2FX00_Q2FX00_STAA8	SAOUHSC_02106	27.41	2	2	1	1
Q2FXU7_Q2FXU7_STAA8	SAOUHSC_01735	28.62	2	2	1	1
Q2G2L1_TAGH_STAA8	tagH	29.74	2	2	1	1
Q2G0F3_Q2G0F3_STAA8	SAOUHSC_00616	30.91	2	2	1	1
Q2G0Q9_HSLO_STAA8	hslO	31.8	2	2	1	1
Q2G2N4_GLCT_STAA8	glcT	32.8	2	2	1	1
Q2FUZ0_Q2FUZ0_STAA8	SAOUHSC_02955	34	2	2	1	1
Q2FWW7_Q2FWW7_STAA8	SAOUHSC_02154	34.5	2	2	1	1
Q2G0Z4_Q2G0Z4_STAA8	SAOUHSC_00367	49.38	2	2	1	1
Q2G2D0_IF2_STAA8	infB	77.82	2	2	1	1
Q2G247_Y1855_STAA8	SAOUHSC_01855	17.99	2	2	0	0
Q2FXP9_IF3_STAA8	infC	20.2	2	2	0	0
Q2FW18_RL5_STAA8	rplE	20.25	2	2	0	0
Q2FV99_Q2FV99_STAA8	SAOUHSC_02834	23.53	2	2	0	0
Q2FY79_SRRA_STAA8	srrA	28.14	2	2	0	0
Q2FYM3_Q2FYM3_STAA8	SAOUHSC_01415	30.07	2	2	0	0
Q2FZL5_Q2FZL5_STAA8	SAOUHSC_00985	30.41	2	2	0	0
Q2G1Z9_PPNK_STAA8	ppnK	30.75	2	2	0	0
Q2G146_Q2G146_STAA8	SAOUHSC_00309	37.75	2	2	0	0
Q2G242_Q2G242_STAA8	SAOUHSC_00508	38.86	2	2	0	0
Q2G283_GSA2_STAA8	hemL2	46.73	2	2	0	0
Q2FZH9_Q2FZH9_STAA8	SAOUHSC_01025	50.42	2	2	0	0
Q2FV21_PANB_STAA8	panB	29.24	1	1	1	1
Q2FW21_RL6_STAA8	rplF	19.77	1	1	0	0
Q2FVQ2_Y2650_STAA8	SAOUHSC_02650	23.35	1	1	0	0
Q2FVV6_Q2FVV6_STAA8	SAOUHSC_02585	26.6	1	1	0	0
Q2FVK7_Q2FVK7_STAA8	SAOUHSC_02704	31.56	1	1	0	0

## Sheet: #4
			FLAG-AuxB		GFP-FLAG
reference	Gene Symbol	MWT (kDa)	Unique peptides	Total peptides	Unique peptides	Total peptides
Q2FW18_RL5_STAA8	rplE	20.25	25	162	18	32
Q2FW66_ASP23_STAA8	asp23	19.18	11	90	3	3
Q2FW07_RL4_STAA8	rplD	22.45	8	86	2	2
Q2FW21_RL6_STAA8	rplF	19.77	10	18	6	9
Q2FVI6_Q2FVI6_STAA8	SAOUHSC_02724	25.78	5	13	0	0
Q2G2G6_Q2G2G6_STAA8	SAOUHSC_01050	40.03	6	11	0	0
Q2FXK6_RS4_STAA8	rpsD	23	8	10	6	8
Q2G0N0_EFTU_STAA8	tuf	43.08	8	10	3	4
Q2FW64_Q2FW64_STAA8	SAOUHSC_02443	20.79	6	9	7	14
Q2FWE6_UPP_STAA8	upp	23.04	8	9	7	8
Q2FXP9_IF3_STAA8	infC	20.2	4	8	2	2
Q2FW12_RS3_STAA8	rpsC	24.09	4	7	11	17
Q2FX90_Q2FX90_STAA8	SAOUHSC_01987	22.33	6	7	4	4
Q2G105_Q2G105_STAA8	SAOUHSC_00356	21.29	3	6	1	1
Q2FVF3_Q2FVF3_STAA8	SAOUHSC_02761	29.08	2	6	1	4
Q2G2L2_Q2G2L2_STAA8	SAOUHSC_00637	28.01	5	6	0	0
P0A0B7_AHPC_STAA8	ahpC	20.96	5	5	3	5
Q2FW11_RL22_STAA8	rplV	12.83	5	5	0	0
Q2FZ77_PYRR_STAA8	pyrR	19.84	3	4	1	1
Q2FWD0_RPOE_STAA8	rpoE	20.87	4	4	1	1
Q2FVD0_Y2783_STAA8	SAOUHSC_02783	30.78	2	4	4	6
Q2FVC5_Y2788_STAA8	SAOUHSC_02788	30.31	3	4	3	3
Q2FVC4_Y2789_STAA8	SAOUHSC_02789	30.29	4	4	0	0
Q2FWG4_YIDC_STAA8	yidC	33.56	3	4	0	0
Q2G036_CLPP_STAA8	clpP	21.5	3	3	1	1
Q2G0S0_Q2G0S0_STAA8	rplY	23.77	3	3	2	2
Q2FWX0_Q2FWX0_STAA8	SAOUHSC_02151	28.12	2	3	2	2
Q2G0Y9_XPT_STAA8	xpt	20.87	1	3	1	1
P0A0F8_RL15_STAA8	rplO	15.59	3	3	0	0
Q2G0N9_RL10_STAA8	rplJ	17.7	1	3	0	0
Q2G0P2_NUSG_STAA8	nusG	20.65	3	3	0	0
Q2G2X5_Q2G2X5_STAA8	SAOUHSC_00642	31.47	3	3	0	0
Q2FZI6_PUR9_STAA8	purH	54.31	3	3	0	0
Q2G0Z9_Q2G0Z9_STAA8	SAOUHSC_00362	23.65	2	2	3	3
Q2G0K7_HPS_STAA8	SAOUHSC_00553	22.42	1	2	1	1
Q2G2G7_Y1054_STAA8	SAOUHSC_01054	24	2	2	3	3
Q2FXZ9_Y1676_STAA8	SAOUHSC_01676	35.16	2	2	3	3
Q2FXS8_RL21_STAA8	rplU	11.33	2	2	0	0
Q2FW17_RL24_STAA8	rplX	11.53	2	2	0	0
Q2FYI5_GPSB_STAA8	gpsB	13.14	2	2	0	0
Q2FYQ3_Q2FYQ3_STAA8	SAOUHSC_01382	13.65	1	2	0	0
Q2FXQ1_RL20_STAA8	rplT	13.68	2	2	0	0
Q2FWZ8_FTN_STAA8	ftnA	19.58	2	2	0	0
Q2G0J2_Q2G0J2_STAA8	SAOUHSC_00572	23.29	1	2	0	0
Q2FXW6_URK_STAA8	udk	23.49	2	2	0	0
Q2FXZ8_Q2FXZ8_STAA8	SAOUHSC_01677	24.99	2	2	0	0
Q2FZ22_PYRH_STAA8	pyrH	26.13	2	2	0	0
Q2FVV6_Q2FVV6_STAA8	SAOUHSC_02585	26.6	2	2	0	0
Q2G1M1_Q2G1M1_STAA8	SAOUHSC_00086	27.2	2	2	0	0
Q2FZM0_Q2FZM0_STAA8	SAOUHSC_00980	34.38	1	2	0	0
Q2FZH9_Q2FZH9_STAA8	SAOUHSC_01025	50.42	1	2	0	0
Q2FWY1_PPAC_STAA8	ppaC	34.05	1	1	2	2
Q2FZ44_RIMM_STAA8	rimM	19.03	1	1	1	1
Q2G0P0_RL1_STAA8	rplA	24.69	1	1	2	3
Q2FXL6_Y1819_STAA8	SAOUHSC_01819	18.46	1	1	2	2
Q2FXJ7_Q2FXJ7_STAA8	SAOUHSC_01837	23.06	1	1	3	3
Q2G247_Y1855_STAA8	SAOUHSC_01855	17.99	1	1	1	1
Q2FW23_RS5_STAA8	rpsE	17.73	1	1	0	0
P48940_RS7_STAA8	rpsG	17.78	1	1	0	0
Q2FXS4_Q2FXS4_STAA8	SAOUHSC_01761	18.37	1	1	0	0
P0A086_MSRA2_STAA8	msrA2	20.57	1	1	0	0
Q2G0Q0_PDXT_STAA8	pdxT	20.62	1	1	0	0
Q2G1T1_Q2G1T1_STAA8	SAOUHSC_00827	21.33	1	1	0	0
Q2FXA7_Q2FXA7_STAA8	SAOUHSC_01958	21.43	1	1	0	0
Q2FV69_Q2FV69_STAA8	SAOUHSC_02867	21.87	1	1	0	0
Q9RQQ0_ICAR_STAA8	icaR	21.97	1	1	0	0
Q2FXQ8_ENGB_STAA8	engB	22.67	1	1	0	0
P0A0J3_SODM1_STAA8	sodA	22.7	1	1	0	0
Q2FVL7_Q2FVL7_STAA8	SAOUHSC_02694	23.05	1	1	0	0
Q2FVU7_Q2FVU7_STAA8	SAOUHSC_02594	23.55	1	1	0	0
Q2FWL6_REX_STAA8	rex	23.58	1	1	0	0
Q2FY84_Q2FY84_STAA8	SAOUHSC_01580	23.81	1	1	0	0
Q2FZJ1_PURQ_STAA8	purQ	24.51	1	1	0	0
Q2FVG1_Q2FVG1_STAA8	SAOUHSC_02753	27.88	1	1	0	0
Q2FVV4_Q2FVV4_STAA8	SAOUHSC_02587	28.02	1	1	0	0
Q2FYZ6_Q2FYZ6_STAA8	SAOUHSC_01275	28.1	1	1	0	0
Q2FUS5_Q2FUS5_STAA8	SAOUHSC_03026	28.9	1	1	0	0
Q2G1Q1_Y052_STAA8	SAOUHSC_00052	29.64	1	1	0	0
Q2G2A5_Q2G2A5_STAA8	SAOUHSC_01041	35.22	1	1	0	0
