# Supplementary material for: AuxB interacts directly with GpsB and PknB to coordinate cell envelope processes that contribute to intrinsic antibiotic resistance in Staphylococcus aureus
Source: mBio. 2025 Aug 25;16(10):e01858-25. doi: 10.1128/mbio.01858-25 (PMC12505970; doi:10.1128/mbio.01858-25)
Supplement: Table S4 — Proteomics and phosphoproteomics data from PknB overexpression. [file mbio.01858-25-s0004.xlsx]

## Sheet: Key
Tabs:	Protein abundance
	Phosphosites
	Protein Abundance
	Name	Description
	Protein Id	Protein Id
	Gene Symbol	Gene Symbol
	Description	Description
	Group ID	priotein group (shared peptides)
	Number of peptides	Number of peptides
	Replicate A
	Replicate B
	Replicate C
	Replicate D	TMT values sum to 100 for a given protein (scaled to 100)
	Replicate A
	Replicate B	Scaled values: TMT values sum to 100 for a given protein (scaled to 100)
	Replicate C
	Replicate D
	Replicate A
	Replicate B
	Replicate C	TMT summed signal-to-noise
	Replicate D
	Replicate A	Sum of TMT S:N of all peptides for a given protein
	Replicate B
	Replicate C
	Replicate D
	Mean	Uninduced, mean of TMT sum
	Mean	Induced, mean of TMT sum
	Induced Mean ÷ Uninduced Mean
	Q Value	Q value generated by paired t-test and a Benjamini, Krieger, and Yekutieli post-hoc comparison
	log2(Fold Change)
	-LOG10(Q)
	Significant	If |log2(Fold Change)| > log2(1.5) & Q < 0.05: significant
	Phosphosites
	Name	Description
	type	single (peptide has 1 phosphosite), multiiple (peptide has 2 or more phosphosites)
	Protein Id	Protein Id
	gene_symbol	Gene Symbol
	prot_description	Description
	Site Position	mod site residue #
	Motif	mod site flanked by 6 resideus on either end.
	Max Score	ModScore: probability of localization
	redundancy	U: unique site R: redundant site, seen more than one in proteome
	sequence	peptide sequence
	num_quant	number of spectra quantified for this site
	Replicate A
	Replicate B	TMT summed signal-to-noise
	Replicate C
	Replicate D	Sum of TMT S:N of all peptides
	Replicate A	for a given site
	Replicate B
	Replicate C
	Replicate D
	Mean	Uninduced, mean of TMT sum
	Mean	Induced, mean of TMT sum
	Induced Mean ÷ Uninduced Mean
	Q value	Q value generated by paired t-test and a Benjamini, Krieger, and Yekutieli post-hoc comparison
	log2(Fold Change)
	-LOG10(Q)
	Significant?	If |log2(Fold Change)| > log2(1.5) & Q < 0.05: significant

## Sheet: Protein Abundance
					Scaled values: TMT values sum to 100 for a given protein (scaled to 100)								Summed values: Sum of TMT S:N of all peptides for a given protein
					Uninduced				Induced				Uninduced				Induced				Uninduced	Induced	Fold change
Protein Id	Gene Symbol	Description	Group ID	Number of peptides	Replicate A	Replicate B	Replicate C	Replicate D	Replicate A	Replicate B	Replicate C	Replicate D	Replicate A	Replicate B	Replicate C	Replicate D	Replicate A	Replicate B	Replicate C	Replicate D	Mean	Mean	Induced Mean ÷ Uninduced Mean	Q Value	log2(Fold Change)	-LOG10(Q)	Significant?
sp|Q2FXM7|ACCA_STAA8	accA	Acetyl-coenzyme A carboxylase carboxyl transferase subunit alpha OS=Staphylococcus aureus (strain NCTC 8325 / PS 47) OX=93061 GN=accA PE=1 SV=1	1011	70	13.0268	12.9413	13.0551	12.741	12.3734	12.0572	12.075	11.7302	32108.6	31897.7	32178.2	31404.1	30497.9	29718.7	29762.5	28912.7	31897.2	29723	0.931837	0.122337	-0.10185	0.912442
sp|Q2FXM6|ACCD_STAA8	accD	Acetyl-coenzyme A carboxylase carboxyl transferase subunit beta OS=Staphylococcus aureus (strain NCTC 8325 / PS 47) OX=93061 GN=accD PE=1 SV=1	667	120	13.0576	12.8341	12.9573	13.0434	12.1391	11.6639	12.1544	12.1503	40388.7	39697.6	40078.5	40344.9	37547.8	36078	37595	37582.4	40127.4	37200.8	0.927067	0.119545	-0.109255	0.922469
sp|Q2FXL5|ACKA_STAA8	ackA	Acetate kinase OS=Staphylococcus aureus (strain NCTC 8325 / PS 47) OX=93061 GN=ackA PE=3 SV=1	40	278	13.0847	13.0272	12.7533	12.9626	12.0982	11.8939	11.853	12.3271	86959.6	86577.4	84757	86147.8	80403.4	79045.8	78774	81924.3	86110.4	80036.9	0.929468	0.14484	-0.105523	0.839111
sp|Q2FZ51|ACP_STAA8	acpP	Acyl carrier protein OS=Staphylococcus aureus (strain NCTC 8325 / PS 47) OX=93061 GN=acpP PE=2 SV=1	1806	18	12.2976	13.0061	12.1835	12.0174	11.7281	12.3933	13.9921	12.382	8242.87	8717.77	8166.38	8055.05	7861.15	8307.02	9378.65	8299.45	8295.52	8461.57	1.02002	0.861598	0.028593	0.0646953
sp|Q9ZAH6|ACPS_STAA8	acpS	Holo-[acyl-carrier-protein] synthase OS=Staphylococcus aureus (strain NCTC 8325 / PS 47) OX=93061 GN=acpS PE=3 SV=1	657	36	11.6575	11.776	15.4716	12.7184	11.9422	11.7956	11.9708	12.6679	6714.46	6782.71	8911.29	7325.52	6878.45	6794.02	6894.91	7296.4	7433.49	6965.94	0.937102	0.702262	-0.0937216	0.153501
sp|Q2FYM9|ACYP_STAA8	acyP	Acylphosphatase OS=Staphylococcus aureus (strain NCTC 8325 / PS 47) OX=93061 GN=acyP PE=3 SV=1	1809	6	13.0623	12.8978	13.0748	13.0606	10.7928	12.7373	12.3662	12.0083	1103.58	1089.68	1104.64	1103.44	911.844	1076.12	1044.77	1014.53	1100.34	1011.82	0.919553	0.390931	-0.120996	0.4079
sp|Q2FZT5|ADDA_STAA8	addA	ATP-dependent helicase/nuclease subunit A OS=Staphylococcus aureus (strain NCTC 8325 / PS 47) OX=93061 GN=addA PE=3 SV=1	181	96	12.8415	12.7077	12.4286	12.6212	12.4829	12.3997	12.2057	12.3127	33550.5	33201	32471.9	32975.1	32613.7	32396.2	31889.5	32168.9	33049.6	32267.1	0.976322	0.122337	-0.0345711	0.912442
sp|Q2FZT6|ADDB_STAA8	addB	ATP-dependent helicase/deoxyribonuclease subunit B OS=Staphylococcus aureus (strain NCTC 8325 / PS 47) OX=93061 GN=addB PE=3 SV=1	113	82	12.6502	12.7097	12.3887	12.9639	12.4945	12.1508	11.7643	12.8778	24586.7	24702.4	24078.4	25196.4	24284	23616.1	22864.9	25029.1	24641	23948.5	0.971898	0.372176	-0.0411225	0.429252
sp|Q2G0G1|ADH_STAA8	adh	Alcohol dehydrogenase OS=Staphylococcus aureus (strain NCTC 8325 / PS 47) OX=93061 GN=adh PE=3 SV=1	1454	107	12.4266	13.1948	11.6381	12.4248	12.7236	12.7643	12.1007	12.727	11051.7	11734.9	10350.5	11050.1	11315.9	11352.1	10761.9	11318.9	11046.8	11187.2	1.01271	0.74214	0.0182205	0.129514
tr|Q2FW27|Q2FW27_STAA8	adk	Adenylate kinase OS=Staphylococcus aureus (strain NCTC 8325 / PS 47) OX=93061 GN=adk PE=3 SV=1	545	151	12.6968	13.2668	13.0856	12.2875	11.6458	11.614	13.5132	11.8903	41339.9	43195.7	42605.9	40007.1	37917.9	37814.3	43998.2	38714.1	41787.2	39611.1	0.947926	0.545313	-0.0771537	0.263354
sp|Q2FWM7|AGRB_STAA8	agrB	Accessory gene regulator protein B OS=Staphylococcus aureus (strain NCTC 8325 / PS 47) OX=93061 GN=agrB PE=3 SV=1	2001	5	11.2688	11.7873	11.4631	12.5292	11.7538	15.065	12.2868	13.8461	1089.08	1139.19	1107.86	1210.89	1135.95	1455.96	1187.46	1338.16	1136.76	1279.38	1.12547	0.390339	0.170526	0.408558
sp|P0A0B7|AHPC_STAA8	ahpC	Alkyl hydroperoxide reductase C OS=Staphylococcus aureus (strain NCTC 8325 / PS 47) OX=93061 GN=ahpC PE=1 SV=1	1018	120	12.7638	11.9257	13.2601	12.242	11.8834	12.3603	13.1577	12.4069	31951.6	29853.7	33194.1	30645.5	29747.8	30941.5	32937.6	31058.3	31411.2	31171.3	0.992362	0.890309	-0.0110619	0.0504592
sp|O05204|AHPF_STAA8	ahpF	Alkyl hydroperoxide reductase subunit F OS=Staphylococcus aureus (strain NCTC 8325 / PS 47) OX=93061 GN=ahpF PE=3 SV=1	186	351	12.545	12.5449	12.2962	12.8181	12.4842	12.1936	12.576	12.542	77784.9	77783.9	76242	79478	77407.6	75606.1	77977.2	77765.9	77822.2	77189.2	0.991866	0.76769	-0.0117828	0.114814
sp|Q2FXV9|SYA_STAA8	alaS	Alanine--tRNA ligase OS=Staphylococcus aureus (strain NCTC 8325 / PS 47) OX=93061 GN=alaS PE=3 SV=1	49	282	12.4316	12.8999	12.4071	12.803	12.3999	12.1512	12.4019	12.5055	82091.2	85184	81929.4	84543.9	81882.3	80239.5	81895.1	82579.4	83437.1	81649.1	0.97857	0.523608	-0.0312529	0.280994
sp|Q2FYJ2|DHA1_STAA8	ald1	Alanine dehydrogenase 1 OS=Staphylococcus aureus (strain NCTC 8325 / PS 47) OX=93061 GN=ald1 PE=3 SV=1	256	10	12.306	12.5499	11.8664	12.3319	12.4732	13.0895	12.461	12.9221	2275.22	2320.31	2193.94	2280	2306.13	2420.08	2303.87	2389.13	2267.37	2354.8	1.03856	0.227889	0.0545878	0.642277
sp|Q2FXL7|DHA2_STAA8	ald2	Alanine dehydrogenase 2 OS=Staphylococcus aureus (strain NCTC 8325 / PS 47) OX=93061 GN=ald2 PE=3 SV=1	1510	72	12.1089	12.3739	12.1308	12.6713	13.0698	12.721	12.3089	12.6153	11156.4	11400.6	11176.6	11674.6	12041.7	11720.4	11340.7	11623	11352	11681.5	1.02902	0.510652	0.0412665	0.291875
sp|Q2G1J0|ALDA_STAA8	aldA	Putative aldehyde dehydrogenase AldA OS=Staphylococcus aureus (strain NCTC 8325 / PS 47) OX=93061 GN=aldA PE=3 SV=1	1453	44	12.5195	12.5296	12.3737	11.953	13.2447	12.3837	12.7432	12.2526	5171.17	5175.32	5110.95	4937.14	5470.69	5115.04	5263.55	5060.92	5098.64	5227.55	1.02528	0.498062	0.0360211	0.302717
sp|Q2FWX9|DIALD_STAA8	aldH1	4,4'-diaponeurosporen-aldehyde dehydrogenase OS=Staphylococcus aureus (strain NCTC 8325 / PS 47) OX=93061 GN=aldH1 PE=1 SV=1	302	126	12.4385	12.8119	12.2168	12.718	12.6135	12.3635	12.1496	12.6883	24845.9	25591.9	24403.1	25404.2	25195.6	24696.1	24268.8	25344.9	25061.3	24876.3	0.992621	0.771886	-0.010685	0.112447
sp|Q9ZAH5|ALR1_STAA8	alr1	Alanine racemase 1 OS=Staphylococcus aureus (strain NCTC 8325 / PS 47) OX=93061 GN=alr1 PE=3 SV=1	377	67	12.3198	12.4787	12.7894	12.3623	13.1638	12.4019	12.4709	12.0132	17977.7	18209.6	18663	18039.8	19209.4	18097.5	18198.2	17530.4	18222.5	18258.9	1.00199	0.976943	0.002875	0.0101308
sp|Q9EZ08|ALR2_STAA8	alr2	Alanine racemase 2 OS=Staphylococcus aureus (strain NCTC 8325 / PS 47) OX=93061 GN=alr2 PE=3 SV=2	475	7	11.6799	13.2139	12.2631	12.6575	13.5715	12.8077	11.2926	12.5138	1851.98	2095.21	1944.45	2006.98	2151.91	2030.8	1790.57	1984.2	1974.66	1989.37	1.00745	0.958556	0.010711	0.0183825
sp|Q2FXU0|APT_STAA8	apt	Adenine phosphoribosyltransferase OS=Staphylococcus aureus (strain NCTC 8325 / PS 47) OX=93061 GN=apt PE=3 SV=1	1085	135	12.6687	12.9129	12.0644	11.7955	12.4548	12.656	12.6544	12.7932	35665	36352.6	33963.8	33206.9	35062.8	35629.4	35624.9	36015.4	34797.1	35583.1	1.02259	0.702262	0.0322272	0.153501
sp|Q2G0M6|ARAB_STAA8	araB	Ribulokinase OS=Staphylococcus aureus (strain NCTC 8325 / PS 47) OX=93061 GN=araB PE=3 SV=1	355	28	12.559	12.1713	12.0968	12.4098	12.8228	13.3559	12.1679	12.4164	9571.26	9275.78	9219.04	9457.57	9772.32	10178.6	9273.17	9462.6	9380.91	9671.67	1.03099	0.5717	0.0440371	0.242832
sp|Q2FUX7|ARCA_STAA8	arcA	Arginine deiminase OS=Staphylococcus aureus (strain NCTC 8325 / PS 47) OX=93061 GN=arcA PE=3 SV=1	1468	10	10.6042	11.5601	12.6841	14.6125	12.0909	12.617	11.7807	14.0505	1018	1109.77	1217.67	1402.8	1160.72	1211.23	1130.94	1348.84	1187.06	1212.93	1.0218	0.853553	0.0311064	0.0687695
sp|Q2FZA9|ARCC1_STAA8	arcC1	Carbamate kinase 1 OS=Staphylococcus aureus (strain NCTC 8325 / PS 47) OX=93061 GN=arcC1 PE=3 SV=1	1881	7	11.6839	12.624	11.1964	13.2996	12.955	12.1325	12.2201	13.8885	2647.23	2860.23	2536.77	3013.31	2935.23	2748.87	2768.72	3146.72	2764.38	2899.88	1.04902	0.534938	0.0690371	0.271697
sp|Q7X2S2|ARCC2_STAA8	arcC2	Carbamate kinase 2 OS=Staphylococcus aureus (strain NCTC 8325 / PS 47) OX=93061 GN=arcC2 PE=3 SV=1	1692	7	12.1871	11.2314	12.4801	12.3887	12.9644	12.7897	12.7155	13.2431	1976.38	1821.39	2023.89	2009.08	2102.44	2074.1	2062.07	2147.64	1957.69	2096.56	1.07094	0.325001	0.0988772	0.488115
sp|Q2FUY1|ARCR_STAA8	arcR	HTH-type transcriptional regulator ArcR OS=Staphylococcus aureus (strain NCTC 8325 / PS 47) OX=93061 GN=arcR PE=1 SV=1	1605	1	7.1899	5.41415	10.2965	20.6084	10.8154	11.8572	22.9033	10.9152	43.4078	32.687	62.1631	124.42	65.2961	71.5856	138.275	65.8984	65.6695	85.2638	1.29838	0.781758	0.37671	0.106928
sp|Q2G1H4|ARGC_STAA8	argC	N-acetyl-gamma-glutamyl-phosphate reductase OS=Staphylococcus aureus (strain NCTC 8325 / PS 47) OX=93061 GN=argC PE=3 SV=1	1276	9	12.3961	12.7235	13.6461	11.5965	12.1086	12.5226	11.5179	13.4887	963.88	989.338	1061.08	901.705	941.529	973.721	895.6	1048.84	979.001	964.922	0.98562	0.935069	-0.0208969	0.0291563
tr|Q2FZB0|Q2FZB0_STAA8	argF	Ornithine carbamoyltransferase OS=Staphylococcus aureus (strain NCTC 8325 / PS 47) OX=93061 GN=argF PE=3 SV=1	913	7	10.5855	12.0657	8.97498	16.7455	11.1129	12.8798	10.3666	17.269	1903.04	2169.15	1613.51	3010.49	1997.86	2315.52	1863.69	3104.6	2174.05	2320.42	1.06733	0.266984	0.0940009	0.573515
tr|Q2FUX8|Q2FUX8_STAA8	argF	Ornithine carbamoyltransferase OS=Staphylococcus aureus (strain NCTC 8325 / PS 47) OX=93061 GN=argF PE=3 SV=1	913	13	12.2724	13.2697	10.9128	12.9636	11.8712	12.663	11.3579	14.6895	2412.24	2608.26	2144.99	2548.1	2333.37	2489.01	2232.49	2887.33	2428.4	2485.55	1.02354	0.828029	0.0335605	0.0819545
sp|Q2FZU1|ASSY_STAA8	argG	Argininosuccinate synthase OS=Staphylococcus aureus (strain NCTC 8325 / PS 47) OX=93061 GN=argG PE=3 SV=1	626	18	13.7408	13.2095	15.9169	12.6168	12.1065	11.512	9.44477	11.4527	5421.66	5212.04	6280.31	4978.2	4776.83	4542.26	3726.6	4518.86	5473.05	4391.14	0.80232	0.410569	-0.317751	0.386614
sp|Q2FZU2|ARLY_STAA8	argH	Argininosuccinate lyase OS=Staphylococcus aureus (strain NCTC 8325 / PS 47) OX=93061 GN=argH PE=3 SV=1	1536	7	13.3744	13.5998	12.449	14.8993	12.0188	10.7727	10.6198	12.2662	1900.6	1932.63	1769.1	2117.31	1707.96	1530.88	1509.16	1743.12	1929.91	1622.78	0.840858	0.183722	-0.250066	0.735839
tr|Q2G1H5|Q2G1H5_STAA8	argJ	Arginine biosynthesis bifunctional protein ArgJ OS=Staphylococcus aureus (strain NCTC 8325 / PS 47) OX=93061 GN=argJ PE=3 SV=1	1966	4	11.8816	12.834	13.2422	11.9209	12.4561	12.4894	13.0704	12.1054	868.428	938.039	967.875	871.305	910.421	912.856	955.323	884.79	911.412	915.847	1.00487	0.904111	0.00700442	0.0437782
sp|Q2FY49|ARGR_STAA8	argR	Arginine repressor OS=Staphylococcus aureus (strain NCTC 8325 / PS 47) OX=93061 GN=argR PE=3 SV=1	1524	25	12.7265	12.8398	12.9435	12.1685	11.8752	12.5667	12.8435	12.0364	4066.33	4102.53	4135.69	3888.05	3794.34	4015.29	4103.72	3845.84	4048.15	3939.8	0.973234	0.461631	-0.0391413	0.335705
sp|Q2G0F8|SYR_STAA8	argS	Arginine--tRNA ligase OS=Staphylococcus aureus (strain NCTC 8325 / PS 47) OX=93061 GN=argS PE=3 SV=1	408	215	12.76	13.0494	12.3061	12.4413	12.5925	12.0643	12.1534	12.6329	63102	64532.8	60857.2	61525.9	62273.5	59661.5	60101.9	62473.4	62504.5	61127.6	0.977971	0.646898	-0.0321361	0.189164
sp|Q9KJN4|ARLR_STAA8	arlR	Response regulator ArlR OS=Staphylococcus aureus (strain NCTC 8325 / PS 47) OX=93061 GN=arlR PE=1 SV=1	1278	17	12.019	12.5805	12.3478	12.6108	12.9401	12.5111	11.5491	13.4416	2788.15	2918.42	2864.43	2925.44	3001.84	2902.32	2679.15	3118.17	2874.11	2925.37	1.01784	0.830259	0.0255038	0.0807864
sp|Q9KJN3|ARLS_STAA8	arlS	Signal transduction histidine-protein kinase ArlS OS=Staphylococcus aureus (strain NCTC 8325 / PS 47) OX=93061 GN=arlS PE=1 SV=1	1696	31	12.4932	12.133	12.2472	12.3344	13.3897	13.0532	11.9829	12.3666	5069.76	4923.6	4969.94	5005.32	5433.57	5297.02	4862.68	5018.39	4992.15	5152.91	1.0322	0.591511	0.0457261	0.228037
sp|Q05615|AROA_STAA8	aroA	3-phosphoshikimate 1-carboxyvinyltransferase OS=Staphylococcus aureus (strain NCTC 8325 / PS 47) OX=93061 GN=aroA PE=3 SV=2	1873	32	13.0203	12.7504	12.641	13.1894	12.4761	11.9321	11.7822	12.2086	7338.32	7186.22	7124.56	7433.67	7031.64	6725.02	6640.52	6880.87	7270.69	6819.51	0.937945	0.14484	-0.0924242	0.839111
sp|Q2FYH0|AROB_STAA8	aroB	3-dehydroquinate synthase OS=Staphylococcus aureus (strain NCTC 8325 / PS 47) OX=93061 GN=aroB PE=3 SV=1	1409	19	13.143	12.9976	12.3358	12.9822	12.4321	12.8737	11.2235	12.0122	8835.51	8737.81	8292.89	8727.45	8357.62	8654.52	7545.11	8075.32	8648.42	8158.14	0.943311	0.316987	-0.084195	0.498959
sp|Q2FYG9|AROC_STAA8	aroC	Chorismate synthase OS=Staphylococcus aureus (strain NCTC 8325 / PS 47) OX=93061 GN=aroC PE=3 SV=1	34	58	13.0873	12.6304	12.1767	12.6747	12.9325	12.6392	12.0178	11.8415	24067.6	23227.3	22392.9	23308.7	23782.8	23243.5	22100.8	21776.5	23249.1	22725.9	0.977495	0.538732	-0.032839	0.268627
sp|Q2G002|AROD_STAA8	aroD	3-dehydroquinate dehydratase OS=Staphylococcus aureus (strain NCTC 8325 / PS 47) OX=93061 GN=aroD PE=1 SV=1	1834	13	12.0814	12.9944	12.5967	13.3444	11.7512	11.3812	12.8642	12.9865	1918.97	2063.98	2000.81	2119.57	1866.52	1807.74	2043.3	2062.72	2025.83	1945.07	0.960134	0.599448	-0.0586928	0.222248
sp|Q2FXY1|AROE_STAA8	aroE	Shikimate dehydrogenase (NADP(+)) OS=Staphylococcus aureus (strain NCTC 8325 / PS 47) OX=93061 GN=aroE PE=3 SV=1	1064	27	12.6413	13.0461	12.436	13.2264	12.0955	12.0591	11.5835	12.9121	9168.36	9462.01	9019.5	9592.73	8772.51	8746.16	8401.22	9364.78	9310.65	8821.17	0.947428	0.236076	-0.0779123	0.626948
sp|Q2FY32|AROK_STAA8	aroK	Shikimate kinase OS=Staphylococcus aureus (strain NCTC 8325 / PS 47) OX=93061 GN=aroK PE=3 SV=1	2040	3	10.3003	11.1193	14.8143	11.3081	13.0289	13.4779	12.2047	13.7465	521.458	562.918	749.983	572.477	659.597	682.328	617.869	695.922	601.709	663.929	1.10341	0.689058	0.141963	0.161744
sp|Q2FXF5|ARSC_STAA8	arsC	Arsenate reductase OS=Staphylococcus aureus (strain NCTC 8325 / PS 47) OX=93061 GN=arsC PE=3 SV=1	1604	10	13.4887	14.2776	11.3906	10.7936	13.4472	12.7544	9.94221	13.9058	3863.16	4089.09	3262.25	3091.27	3851.26	3652.85	2847.44	3982.6	3576.44	3583.54	1.00198	0.999581	0.0028592	0.000182008
tr|Q2FYP0|Q2FYP0_STAA8	asd	Aspartate-semialdehyde dehydrogenase OS=Staphylococcus aureus (strain NCTC 8325 / PS 47) OX=93061 GN=asd PE=3 SV=1	366	39	12.2805	13.6143	11.7819	12.6688	12.6289	12.258	11.8762	12.8913	8086.96	8965.34	7758.65	8342.71	8316.4	8072.16	7820.73	8489.23	8288.41	8174.63	0.986272	0.862337	-0.0199428	0.064323
sp|Q2FYH6|SYN_STAA8	asnS	Asparagine--tRNA ligase OS=Staphylococcus aureus (strain NCTC 8325 / PS 47) OX=93061 GN=asnS PE=3 SV=1	953	239	12.7794	13.0939	12.4756	12.5615	12.4256	12.241	11.8644	12.5586	47548.1	48718.3	46417.6	46737.1	46231.6	45544.9	44143.6	46726.5	47355.3	45661.7	0.964236	0.377327	-0.0525421	0.423282
sp|Q2FUW3|ASP1_STAA8	asp1	Accessory Sec system protein Asp1 OS=Staphylococcus aureus (strain NCTC 8325 / PS 47) OX=93061 GN=asp1 PE=3 SV=1	1340	15	12.5638	13.6035	10.9595	12.996	13.9941	12.7708	10.8353	12.277	2829.01	3063.13	2467.77	2926.34	3151.08	2875.63	2439.81	2764.44	2821.56	2807.74	0.995101	0.968127	-0.00708496	0.0140677
sp|Q2FUW4|ASP2_STAA8	asp2	Accessory Sec system protein Asp2 OS=Staphylococcus aureus (strain NCTC 8325 / PS 47) OX=93061 GN=asp2 PE=3 SV=1	1580	12	12.6102	12.1556	12.2038	12.6413	13.2504	13.109	12.1148	11.9148	1837.8	1771.55	1778.58	1842.34	1931.11	1910.49	1765.6	1736.46	1807.57	1835.91	1.01568	0.834241	0.0224497	0.0787085
sp|Q2FW66|ASP23_STAA8	asp23	Alkaline shock protein 23 OS=Staphylococcus aureus (strain NCTC 8325 / PS 47) OX=93061 GN=asp23 PE=3 SV=1	605	461	12.3752	13.0964	13.1381	13.3029	11.708	11.757	12.5622	12.0602	71622.2	75796.4	76037.5	76991.5	67760.5	68044.2	72704.2	69799.2	75111.9	69577	0.926312	0.214312	-0.11043	0.668954
sp|Q2FUW5|ASP3_STAA8	asp3	Accessory Sec system protein Asp3 OS=Staphylococcus aureus (strain NCTC 8325 / PS 47) OX=93061 GN=asp3 PE=3 SV=1	1444	14	12.4029	12.4587	12.4984	12.0405	12.4745	12.7654	11.9998	13.3598	2918.48	2931.6	2940.96	2833.21	2935.34	3003.78	2823.62	3143.64	2906.06	2976.6	1.02427	0.74214	0.0345972	0.129514
sp|Q2FXU5|SYD_STAA8	aspS	Aspartate--tRNA ligase OS=Staphylococcus aureus (strain NCTC 8325 / PS 47) OX=93061 GN=aspS PE=3 SV=1	1052	248	12.5938	12.5906	13.2092	12.4049	12.4253	11.9539	12.4567	12.3655	58248.6	58233.9	61095.2	57374.9	57469.5	55289.1	57614.4	57192.9	58738.2	56891.5	0.968561	0.39861	-0.0460853	0.399452
sp|Q2FZK7|ATL_STAA8	atl	Bifunctional autolysin OS=Staphylococcus aureus (strain NCTC 8325 / PS 47) OX=93061 GN=atl PE=1 SV=1	118	629	10.1524	10.0705	9.79067	10.6983	14.9131	15.3657	13.7602	15.2492	113201	112288	109168	119288	166284	171331	153429	170032	113486	165269	1.45629	0.105487	0.542299	0.976801
sp|Q2FWE8|ATPA_STAA8	atpA	ATP synthase subunit alpha OS=Staphylococcus aureus (strain NCTC 8325 / PS 47) OX=93061 GN=atpA PE=3 SV=1	226	205	12.5453	11.8133	12.2046	12.2717	13.2992	12.9625	12.4711	12.4324	65475.4	61654.9	63697.2	64047.3	69410	67653	65088.2	64886.1	63718.7	66759.3	1.04772	0.373843	0.0672525	0.427311
sp|Q2G2F4|ATP6_STAA8	atpB	ATP synthase subunit a OS=Staphylococcus aureus (strain NCTC 8325 / PS 47) OX=93061 GN=atpB PE=3 SV=1	1258	10	12.1524	11.9761	12.8002	12.2125	13.4246	13.5089	11.7694	12.1559	3553.61	3502.05	3743.03	3571.19	3925.62	3950.28	3441.61	3554.62	3592.47	3718.03	1.03495	0.769429	0.0495633	0.113831
sp|Q2FWF1|ATPE_STAA8	atpC	ATP synthase epsilon chain OS=Staphylococcus aureus (strain NCTC 8325 / PS 47) OX=93061 GN=atpC PE=3 SV=1	273	72	12.1787	12.1229	12.4291	13.0744	12.7447	12.3743	12.3094	12.7666	16311	16236.4	16646.4	17510.7	17069.1	16573	16486.1	17098.4	16676.1	16806.7	1.00783	0.838782	0.0112481	0.0763509
sp|Q2FWF0|ATPB_STAA8	atpD	ATP synthase subunit beta OS=Staphylococcus aureus (strain NCTC 8325 / PS 47) OX=93061 GN=atpD PE=3 SV=1	596	426	12.5758	11.7008	12.2297	12.4039	12.6771	13.0003	12.6793	12.733	87606.6	81511.1	85195.5	86408.8	88312.4	90564	88327.6	88701.7	85180.5	88976.4	1.04456	0.435932	0.0628999	0.360581
sp|Q2G2F6|ATPL_STAA8	atpE	ATP synthase subunit c OS=Staphylococcus aureus (strain NCTC 8325 / PS 47) OX=93061 GN=atpE PE=3 SV=1	2258	5	14.1403	12.8316	7.98772	11.765	20.0693	13.2288	9.34515	10.6322	1931.82	1753.03	1091.27	1607.31	2741.84	1807.3	1276.72	1452.55	1595.86	1819.6	1.1402	0.658016	0.189291	0.181764
sp|Q2G2F8|ATPF_STAA8	atpF	ATP synthase subunit b OS=Staphylococcus aureus (strain NCTC 8325 / PS 47) OX=93061 GN=atpF PE=3 SV=1	479	64	12.8767	12.4171	12.1384	12.1071	12.6432	12.7114	12.4631	12.6431	16439.1	15852.3	15496.5	15456.6	16141	16228	15911	16140.8	15811.1	16105.2	1.0186	0.571559	0.0265866	0.242939
tr|Q2FWE9|Q2FWE9_STAA8	atpG	ATP synthase gamma chain OS=Staphylococcus aureus (strain NCTC 8325 / PS 47) OX=93061 GN=atpG PE=3 SV=1	1893	106	12.6206	11.9526	12.3227	12.2867	12.5759	13.2195	12.3978	12.6242	27377.1	25927.9	26730.8	26652.8	27280.1	28676.2	26893.7	27384.8	26672.2	27558.7	1.03324	0.577536	0.0471737	0.238421
sp|Q2FWE7|ATPD_STAA8	atpH	ATP synthase subunit delta OS=Staphylococcus aureus (strain NCTC 8325 / PS 47) OX=93061 GN=atpH PE=3 SV=1	340	45	12.6585	11.403	12.8656	12.672	12.8134	12.8518	12.1397	12.596	11324.8	10201.6	11510.1	11336.9	11463.4	11497.8	10860.7	11268.9	11093.4	11272.7	1.01617	0.860778	0.023138	0.0651088
sp|Q2G0L7|AZO1_STAA8	azo1	FMN-dependent NADPH-azoreductase OS=Staphylococcus aureus (strain NCTC 8325 / PS 47) OX=93061 GN=azo1 PE=3 SV=1	744	45	12.6028	13.0229	12.7383	12.7993	11.6443	12.2594	12.3374	12.5957	13836	14297.2	13984.8	14051.8	12783.7	13459	13544.7	13828.2	14042.5	13403.9	0.954527	0.312879	-0.0671418	0.504624
sp|Q2G1F2|AZOR_STAA8	azoR	FMN-dependent NADH:quinone oxidoreductase OS=Staphylococcus aureus (strain NCTC 8325 / PS 47) OX=93061 GN=azoR PE=3 SV=1	314	41	12.9118	12.756	12.2351	12.557	12.475	12.4357	12.6041	12.0252	13629	13464.5	12914.7	13254.5	13167.9	13126.4	13304.2	12693.1	13315.7	13072.9	0.981768	0.644769	-0.0265463	0.190596
sp|Q2FV11|BETA_STAA8	betA	Oxygen-dependent choline dehydrogenase OS=Staphylococcus aureus (strain NCTC 8325 / PS 47) OX=93061 GN=betA PE=3 SV=1	119	37	12.9974	11.5285	12.6797	12.8978	12.8327	12.8416	11.9566	12.2657	8744.83	7756.59	8531.11	8677.84	8634.02	8640.02	8044.61	8252.56	8427.59	8392.8	0.995872	0.970759	-0.00596793	0.0128886
sp|Q2FVJ6|BIOA_STAA8	bioA	Adenosylmethionine-8-amino-7-oxononanoate aminotransferase OS=Staphylococcus aureus (strain NCTC 8325 / PS 47) OX=93061 GN=bioA PE=3 SV=1	1421	2	13.0448	11.6772	13.3476	12.2118	12.8598	12.2198	12.7675	11.8715	1446.01	1294.42	1479.58	1353.68	1425.51	1354.56	1415.28	1315.95	1393.42	1377.82	0.988806	0.816826	-0.0162401	0.0878704
sp|Q2FVJ7|BIOB_STAA8	bioB	Biotin synthase OS=Staphylococcus aureus (strain NCTC 8325 / PS 47) OX=93061 GN=bioB PE=3 SV=1	1414	6	11.5935	12.8179	12.2947	12.4795	13.0783	12.2026	12.6061	12.9273	2306.73	2550.35	2446.25	2483.02	2602.15	2427.92	2508.2	2572.12	2446.59	2527.6	1.03311	0.691207	0.0469959	0.160392
sp|Q2FVJ9|BIOW_STAA8	bioW	6-carboxyhexanoate--CoA ligase OS=Staphylococcus aureus (strain NCTC 8325 / PS 47) OX=93061 GN=bioW PE=3 SV=1	715	4	12.991	13.0085	13.5599	12.2113	12.7552	11.7293	12.4308	11.314	1728.18	1730.5	1803.86	1624.45	1696.8	1560.33	1653.65	1505.09	1721.75	1603.97	0.931593	0.275154	-0.102229	0.560424
tr|Q2G1Y6|Q2G1Y6_STAA8	bipA	50S ribosomal subunit assembly factor BipA OS=Staphylococcus aureus (strain NCTC 8325 / PS 47) OX=93061 GN=bipA PE=3 SV=1	639	388	12.1256	12.2925	12.5602	12.1608	12.8194	12.4768	12.7714	12.7933	103293	104715	106995	103593	109203	106285	108794	108981	104649	108316	1.03504	0.322368	0.0496845	0.491648
tr|Q2G258|Q2G258_STAA8	birA	Bifunctional ligase/repressor BirA OS=Staphylococcus aureus (strain NCTC 8325 / PS 47) OX=93061 GN=birA PE=1 SV=1	1087	36	12.5619	12.1274	12.6701	12.1604	12.6288	12.5666	12.1419	13.1428	10174.8	9822.86	10262.4	9849.57	10229	10178.6	9834.62	10645.3	10027.4	10221.9	1.01939	0.756103	0.0277119	0.121419
sp|Q2FZ98|BSHC_STAA8	bshC	Putative cysteine ligase BshC OS=Staphylococcus aureus (strain NCTC 8325 / PS 47) OX=93061 GN=bshC PE=3 SV=2	1504	3	10.5052	12.1302	14.4892	9.81035	14.4533	13.2241	12.9833	12.4043	281.967	325.584	388.901	263.317	387.938	354.945	348.48	332.941	314.942	356.076	1.13061	0.591511	0.177098	0.228037
tr|Q2FZ73|Q2FZ73_STAA8	carA	Carbamoyl-phosphate synthase small chain OS=Staphylococcus aureus (strain NCTC 8325 / PS 47) OX=93061 GN=carA PE=3 SV=1	1354	77	12.0989	10.8778	9.46558	12.2338	14.7405	14.0449	12.3951	14.1435	18231.8	16391.6	14263.6	18435	22212.3	21164.1	18678.1	21312.7	16830.5	20841.8	1.23834	0.14484	0.308402	0.839111
sp|Q2FZ72|CARB_STAA8	carB	Carbamoyl-phosphate synthase large chain OS=Staphylococcus aureus (strain NCTC 8325 / PS 47) OX=93061 GN=carB PE=3 SV=1	444	254	12.1243	10.7859	9.68544	12.2359	14.647	14.007	12.5036	14.011	59828.2	53223.7	47793.6	60379.1	72276.7	69118.6	61700	69138.4	55306.2	68058.4	1.23058	0.14484	0.299334	0.839111
sp|O52582|CDR_STAA8	cdr	Coenzyme A disulfide reductase OS=Staphylococcus aureus (strain NCTC 8325 / PS 47) OX=93061 GN=cdr PE=1 SV=3	13	175	12.4054	12.6891	12.2307	12.4686	12.7554	12.4235	12.3874	12.6399	50865.5	52028.5	50149.2	51124.4	52300.6	50939.8	50791.7	51827	51041.9	51464.8	1.00828	0.74214	0.0119033	0.129514
sp|Q2FXA5|CGOX_STAA8	cgoX	Coproporphyrinogen III oxidase OS=Staphylococcus aureus (strain NCTC 8325 / PS 47) OX=93061 GN=cgoX PE=1 SV=1	387	86	12.9082	12.1039	12.2998	13.1192	12.7473	13.0084	11.6187	12.1946	21192.7	19872.3	20193.8	21539.2	20928.5	21357.2	19075.7	20021.1	20699.5	20345.6	0.982904	0.831948	-0.0248773	0.0799038
sp|Q2G0J1|CHDC_STAA8	chdC	Coproheme decarboxylase OS=Staphylococcus aureus (strain NCTC 8325 / PS 47) OX=93061 GN=chdC PE=1 SV=1	1095	46	12.4056	12.0241	13.5416	11.4915	12.5488	12.3739	12.9949	12.6197	7490.55	7260.18	8176.45	6938.63	7576.99	7471.42	7846.34	7619.82	7466.45	7628.64	1.02172	0.746712	0.0310034	0.126847
sp|Q2FWV5|CHIPS_STAA8	chp	Chemotaxis inhibitory protein OS=Staphylococcus aureus (strain NCTC 8325 / PS 47) OX=93061 GN=chp PE=1 SV=1	2198	2	12.0083	9.85622	13.0022	13.8593	11.5803	15.1128	14.3804	10.2005	179.401	147.25	194.25	207.055	173.008	225.783	214.84	152.394	181.989	191.506	1.0523	0.889718	0.0735402	0.0507476
sp|P60639|CIDB_STAA8	cidB	Holin-like protein CidB OS=Staphylococcus aureus (strain NCTC 8325 / PS 47) OX=93061 GN=cidB PE=1 SV=1	1922	1	12.603	11.7777	9.30248	12.2844	15.3154	11.9684	11.1656	15.583	221.713	207.194	163.65	216.109	269.43	210.55	196.426	274.137	202.167	237.636	1.17545	0.339935	0.233208	0.468604
tr|Q2FZ10|Q2FZ10_STAA8	cinA	Putative competence-damage inducible protein OS=Staphylococcus aureus (strain NCTC 8325 / PS 47) OX=93061 GN=cinA PE=3 SV=1	1117	48	12.5295	12.0344	12.8229	12.0824	12.4898	13.0588	12.3055	12.6765	14309	13743.6	14644.1	13798.4	14263.6	14913.5	14053.2	14476.9	14123.8	14426.8	1.02145	0.746712	0.0306256	0.126847
sp|Q2G015|CLFA_STAA8	clfA	Clumping factor A OS=Staphylococcus aureus (strain NCTC 8325 / PS 47) OX=93061 GN=clfA PE=1 SV=1	937	124	12.4183	12.9699	12.8226	13.0741	11.7694	11.9134	12.8337	12.1985	17397.1	18169.8	17963.5	18315.8	16488	16689.8	17979	17089.1	17961.5	17061.5	0.949889	0.353907	-0.0741695	0.451111
sp|Q2FUY2|CLFB_STAA8	clfB	Clumping factor B OS=Staphylococcus aureus (strain NCTC 8325 / PS 47) OX=93061 GN=clfB PE=1 SV=1	828	267	11.8472	12.7592	12.704	11.9036	12.6168	12.2745	13.3118	12.5829	80598.3	86802.9	86427.6	80981.9	85834	83505.1	90562.6	85603.7	83702.7	86376.4	1.03194	0.586873	0.0453626	0.231456
tr|Q2FZS8|Q2FZS8_STAA8	clpB	Chaperone protein ClpB OS=Staphylococcus aureus (strain NCTC 8325 / PS 47) OX=93061 GN=clpB PE=3 SV=1	39	139	12.1953	12.1587	12.7601	11.7971	12.7849	12.5978	13.0113	12.6948	45516.2	45379.5	47624.2	44030	47716.8	47018.2	48561.5	47380.5	45637.5	47669.2	1.04452	0.266984	0.06284	0.573515
sp|Q2G0P5|CLPC_STAA8	clpC	ATP-dependent Clp protease ATP-binding subunit ClpC OS=Staphylococcus aureus (strain NCTC 8325 / PS 47) OX=93061 GN=clpC PE=1 SV=1	39	319	12.4355	12.666	12.5202	12.1157	12.6428	12.3249	12.9518	12.343	94209.6	95955.2	94851.2	91786.8	95780.1	93371.8	98120.4	93508.8	94200.7	95195.3	1.01056	0.741999	0.0151522	0.129597
sp|Q2FV74|CLPL_STAA8	clpL	ATP-dependent Clp protease ATP-binding subunit ClpL OS=Staphylococcus aureus (strain NCTC 8325 / PS 47) OX=93061 GN=clpL PE=2 SV=1	146	276	12.4559	13.0057	11.9413	12.7489	12.4031	12.4363	12.7276	12.2813	18914.3	19749.2	18132.9	19359.2	18834.2	18884.5	19326.9	18649.2	19038.9	18923.7	0.993949	0.926804	-0.00875593	0.0330121
sp|Q2G036|CLPP_STAA8	clpP	ATP-dependent Clp protease proteolytic subunit OS=Staphylococcus aureus (strain NCTC 8325 / PS 47) OX=93061 GN=clpP PE=1 SV=1	1024	64	12.073	12.3202	12.6444	11.9355	12.9631	12.4823	12.9971	12.5844	25355.8	25875	26555.9	25067	27225.2	26215.4	27296.7	26429.9	25713.4	26791.8	1.04194	0.322368	0.0592697	0.491648
sp|Q2FXQ7|CLPX_STAA8	clpX	ATP-dependent Clp protease ATP-binding subunit ClpX OS=Staphylococcus aureus (strain NCTC 8325 / PS 47) OX=93061 GN=clpX PE=3 SV=1	1401	153	12.874	12.8982	12.5242	12.5879	12.3298	12.1498	12.1375	12.4985	45704.4	45790.4	44462.7	44688.7	43772.5	43133.5	43089.8	44371.3	45161.6	43591.8	0.965241	0.322368	-0.0510391	0.491648
sp|Q2FVE7|CNTA_STAA8	cntA	Metal-staphylopine-binding protein CntA OS=Staphylococcus aureus (strain NCTC 8325 / PS 47) OX=93061 GN=cntA PE=1 SV=1	274	47	11.9556	11.2793	11.5615	11.7984	13.5016	13.8292	13.2143	12.86	20717.5	19545.5	20034.5	20445.1	23396.5	23964.2	22898.6	22284.6	20185.7	23136	1.14616	0.20368	0.196808	0.691052
sp|Q2FVE8|CNTB_STAA8	cntB	Metal-staphylopine import system permease protein CntB OS=Staphylococcus aureus (strain NCTC 8325 / PS 47) OX=93061 GN=cntB PE=1 SV=1	2281	1	14.7743	10.9765	11.699	11.5613	14.3931	12.5542	11.9961	12.0454	703.648	522.774	557.183	550.624	685.491	597.911	571.332	573.682	583.557	607.104	1.04035	0.618883	0.0570695	0.208391
sp|Q2FVE9|CNTC_STAA8	cntC	Metal-staphylopine import system permease protein CntC OS=Staphylococcus aureus (strain NCTC 8325 / PS 47) OX=93061 GN=cntC PE=1 SV=1	2251	1	12.7311	11.8833	12.3017	12.6125	13.6076	13.4148	10.4869	12.9621	1211.44	1130.77	1170.58	1200.16	1294.85	1276.5	997.899	1233.43	1178.24	1200.67	1.01904	0.893639	0.027209	0.0488379
sp|Q2FVF0|CNTD_STAA8	cntD	Metal-staphylopine import system ATP-binding protein CntD OS=Staphylococcus aureus (strain NCTC 8325 / PS 47) OX=93061 GN=cntD PE=1 SV=1	1721	5	11.0742	12.2953	11.6645	11.7051	14.3683	14.252	12.6417	11.9988	809.182	898.408	852.312	855.282	1049.88	1041.38	923.716	876.738	853.796	972.928	1.13953	0.377327	0.188442	0.423282
tr|Q2G268|Q2G268_STAA8	coaBC	Coenzyme A biosynthesis bifunctional protein CoaBC OS=Staphylococcus aureus (strain NCTC 8325 / PS 47) OX=93061 GN=coaBC PE=3 SV=1	15	70	12.763	11.6434	12.4011	12.3051	12.7103	12.9781	12.1798	13.0192	19224.1	17537.6	18679	18534.3	19144.6	19548.1	18345.6	19610	18493.8	19162.1	1.03614	0.61444	0.051216	0.211521
sp|Q2FZF5|COAD_STAA8	coaD	Phosphopantetheine adenylyltransferase OS=Staphylococcus aureus (strain NCTC 8325 / PS 47) OX=93061 GN=coaD PE=3 SV=1	172	25	13.4582	13.1976	12.1732	12.0969	12.3767	11.732	11.7596	13.2057	8608.24	8441.59	7786.34	7737.54	7916.53	7504.12	7521.8	8446.76	8143.43	7847.3	0.963636	0.733107	-0.0534393	0.134833
tr|Q2FXP1|Q2FXP1_STAA8	coaE	Dephospho-CoA kinase OS=Staphylococcus aureus (strain NCTC 8325 / PS 47) OX=93061 GN=coaE PE=3 SV=1	108	103	12.6753	12.1986	12.7103	11.9345	13.1359	12.3373	12.7586	12.2495	29723.1	28605.2	29805.2	27985.8	30803.1	28930.5	29918.4	28724.5	29029.8	29594.1	1.01944	0.368732	0.0277749	0.433289
sp|Q2FWC7|COAW_STAA8	coaW	Type II pantothenate kinase OS=Staphylococcus aureus (strain NCTC 8325 / PS 47) OX=93061 GN=coaW PE=1 SV=1	1437	17	11.8665	12.7444	12.616	11.4977	13.1473	12.7008	12.33	13.0974	4946.78	5312.74	5259.22	4793.02	5480.71	5294.56	5139.98	5459.92	5077.94	5343.79	1.05235	0.580855	0.0736206	0.235932
sp|Q53700|NPD_STAA8	cobB	NAD-dependent protein deacetylase OS=Staphylococcus aureus (strain NCTC 8325 / PS 47) OX=93061 GN=cobB PE=3 SV=1	1415	5	12.2975	13.6259	12.9649	12.3271	12.8699	11.5341	11.7258	12.6548	1368.3	1516.1	1442.55	1371.59	1431.99	1283.35	1304.69	1408.05	1424.63	1357.02	0.952539	0.689746	-0.0701504	0.161311
sp|Q2FZ27|CODY_STAA8	codY	GTP-sensing transcriptional pleiotropic repressor CodY OS=Staphylococcus aureus (strain NCTC 8325 / PS 47) OX=93061 GN=codY PE=1 SV=1	79	149	12.6388	12.7821	12.7193	12.5939	12.6431	12.0354	12.2494	12.338	40952.1	41416.6	41213	40806.9	40966.2	38997.2	39690.4	39977.6	41097.2	39907.8	0.971061	0.396773	-0.0423658	0.401458
sp|Q2FV64|COPA_STAA8	copA	Copper-exporting P-type ATPase OS=Staphylococcus aureus (strain NCTC 8325 / PS 47) OX=93061 GN=copA PE=1 SV=1	41	30	11.965	11.1208	11.8525	12.3919	13.0512	13.7109	12.4944	13.4134	10571.9	9825.99	10472.5	10949.1	11531.7	12114.6	11039.7	11851.7	10454.9	11634.4	1.11282	0.331111	0.154224	0.480026
sp|Q2FV63|COPZ_STAA8	copZ	Copper chaperone CopZ OS=Staphylococcus aureus (strain NCTC 8325 / PS 47) OX=93061 GN=copZ PE=1 SV=1	1081	6	12.1466	12.4212	11.9858	11.6707	10.5679	13.4406	14.384	13.3833	2759.7	2822.09	2723.17	2651.57	2401.03	3053.69	3268.03	3040.69	2739.13	2940.86	1.07365	0.678096	0.102519	0.168709
tr|Q2FVR8|Q2FVR8_STAA8	corA	Magnesium transport protein CorA OS=Staphylococcus aureus (strain NCTC 8325 / PS 47) OX=93061 GN=corA PE=3 SV=1	453	12	13.0221	12.231	12.5098	12.8967	12.8924	13.1577	11.4404	11.85	4640.03	4358.17	4457.5	4595.35	4593.83	4688.34	4076.43	4222.38	4512.76	4395.24	0.973959	0.778531	-0.0380673	0.108724
sp|Q2FXA4|CPFC_STAA8	cpfC	Coproporphyrin III ferrochelatase OS=Staphylococcus aureus (strain NCTC 8325 / PS 47) OX=93061 GN=cpfC PE=1 SV=1	150	55	12.8801	12.938	12.9115	12.9325	11.5922	11.9464	12.3429	12.4563	19460.2	19547.7	19507.6	19539.3	17514.3	18049.5	18648.5	18819.9	19513.7	18258.1	0.935653	0.238924	-0.0959547	0.62174
sp|Q2FXE5|CRCB2_STAA8	crcB2	Putative fluoride ion transporter CrcB 2 OS=Staphylococcus aureus (strain NCTC 8325 / PS 47) OX=93061 GN=crcB2 PE=3 SV=1	1667	2	15.2877	10.6164	9.38961	10.3206	17.2975	11.3746	12.3871	13.3265	370.86	257.54	227.78	250.364	419.616	275.934	300.495	323.285	276.636	329.832	1.1923	0.263348	0.253745	0.57947
sp|Q2FV59|CRTM_STAA8	crtM	4,4'-diapophytoene synthase OS=Staphylococcus aureus (strain NCTC 8325 / PS 47) OX=93061 GN=crtM PE=1 SV=1	1206	11	13.4917	12.874	12.1065	14.0023	12.0234	11.0192	11.4102	13.0728	1835.31	1751.29	1646.88	1904.77	1635.58	1498.98	1552.16	1778.33	1784.56	1616.26	0.905691	0.224068	-0.142909	0.64962
sp|Q2FV60|CRTN_STAA8	crtN	4,4'-diapophytoene desaturase (4,4'-diaponeurosporene-forming) OS=Staphylococcus aureus (strain NCTC 8325 / PS 47) OX=93061 GN=crtN PE=3 SV=1	1363	39	13.1459	13.3802	12.5704	13.3188	11.5918	11.8142	11.8989	12.2799	7328.42	7459.01	7007.56	7424.82	6462.03	6586.03	6633.23	6845.63	7304.95	6631.73	0.90784	0.202494	-0.13949	0.693588
sp|Q2FV56|CRTO_STAA8	crtO	Glycosyl-4,4'-diaponeurosporenoate acyltransferase OS=Staphylococcus aureus (strain NCTC 8325 / PS 47) OX=93061 GN=crtO PE=3 SV=2	1977	1	13.635	11.5422	13.3787	12.0726	12.3495	13.5533	12.2958	11.1729	241.627	204.541	237.086	213.94	218.848	240.18	217.896	197.997	224.298	218.73	0.975175	0.870988	-0.0362672	0.0599878
sp|Q2FV57|CRTP_STAA8	crtP	4,4'-diaponeurosporene oxygenase OS=Staphylococcus aureus (strain NCTC 8325 / PS 47) OX=93061 GN=crtP PE=1 SV=1	209	34	12.2709	13.111	12.6546	13.1479	13.1635	12.3639	11.3106	11.9775	4299.85	4594.24	4434.3	4607.16	4612.63	4332.44	3963.33	4197.05	4483.89	4276.36	0.953718	0.635927	-0.0683659	0.196593
sp|Q2FV58|CRTQ_STAA8	crtQ	4,4'-diaponeurosporenoate glycosyltransferase OS=Staphylococcus aureus (strain NCTC 8325 / PS 47) OX=93061 GN=crtQ PE=3 SV=1	1115	13	11.4383	13.7393	12.8172	12.8249	11.6158	12.2825	11.7438	13.5381	1298.21	1559.36	1454.71	1455.58	1318.35	1394.02	1332.88	1536.52	1441.96	1395.44	0.967737	0.73921	-0.0473135	0.131232
sp|Q2FWH5|CSHA_STAA8	cshA	DEAD-box ATP-dependent RNA helicase CshA OS=Staphylococcus aureus (strain NCTC 8325 / PS 47) OX=93061 GN=cshA PE=1 SV=1	244	322	12.2802	12.2059	12.1867	12.157	13.1737	13.3004	12.0787	12.6174	117152	116443	116260	115976	125676	126884	115229	120369	116458	122040	1.04793	0.410569	0.0675415	0.386614
sp|Q2FY15|CSHB_STAA8	cshB	DEAD-box ATP-dependent RNA helicase CshB OS=Staphylococcus aureus (strain NCTC 8325 / PS 47) OX=93061 GN=cshB PE=3 SV=1	1054	76	12.7191	12.9569	12.712	12.5448	12.6927	12.0595	12.0232	12.2918	21661.2	22066.2	21649	21364.3	21616.2	20537.8	20476	20933.5	21685.2	20890.9	0.963371	0.390931	-0.0538362	0.4079
sp|Q2FYN2|CSPA_STAA8	cspA	Cold shock protein CspA OS=Staphylococcus aureus (strain NCTC 8325 / PS 47) OX=93061 GN=cspA PE=1 SV=1	1880	439	12.5054	12.65	13.2285	13.3887	9.87437	12.0526	13.2894	13.011	112032	113328	118510	119946	88461.7	107976	119056	116562	115954	108014	0.931524	0.548017	-0.102335	0.261206
sp|Q2G2C0|CTAA_STAA8	ctaA	Heme A synthase OS=Staphylococcus aureus (strain NCTC 8325 / PS 47) OX=93061 GN=ctaA PE=3 SV=2	2280	2	13.42	13.5738	13.4761	12.0104	11.9581	13.5028	9.83733	12.2217	833.286	842.834	836.768	745.76	742.51	838.425	610.828	758.878	814.662	737.66	0.90548	0.570175	-0.143245	0.243992
sp|Q2G2B9|COXX_STAA8	ctaB	Protoheme IX farnesyltransferase OS=Staphylococcus aureus (strain NCTC 8325 / PS 47) OX=93061 GN=ctaB PE=3 SV=1	1603	5	12.1827	14.6881	11.9066	13.5419	11.4444	10.8619	13.1086	12.2658	438.574	528.77	428.636	487.506	411.998	391.026	471.906	441.565	470.871	429.124	0.911339	0.645444	-0.13394	0.190141
sp|Q2G0P8|CTSR_STAA8	ctsR	Transcriptional regulator CtsR OS=Staphylococcus aureus (strain NCTC 8325 / PS 47) OX=93061 GN=ctsR PE=1 SV=1	1724	19	12.2036	11.6217	12.434	11.4026	13.2772	13.3142	13.5671	12.1796	5466.25	5205.58	5569.43	5107.46	5947.14	5963.7	6076.98	5455.5	5337.18	5860.83	1.09811	0.186225	0.135027	0.729962
sp|Q2FYP3|CVFB_STAA8	cvfB	Conserved virulence factor B OS=Staphylococcus aureus (strain NCTC 8325 / PS 47) OX=93061 GN=cvfB PE=1 SV=1	524	72	13.0993	13.3449	12.5921	12.3792	12.5682	11.943	11.7253	12.3478	24107.2	24559.2	23173.8	22781.9	23129.8	21979.2	21578.6	22724.1	23655.5	22352.9	0.944935	0.380977	-0.0817136	0.419101
sp|Q2FYK3|CVFC_STAA8	cvfC	Conserved virulence factor C OS=Staphylococcus aureus (strain NCTC 8325 / PS 47) OX=93061 GN=cvfC PE=3 SV=1	51	32	13.6133	13.3922	12.7328	12.7214	11.9488	11.647	11.346	12.5984	11515.6	11328.6	10770.8	10761.1	10107.6	9852.26	9597.68	10657.1	11094	10053.7	0.906223	0.320512	-0.142062	0.494156
sp|Q2G2M6|SYC_STAA8	cysS	Cysteine--tRNA ligase OS=Staphylococcus aureus (strain NCTC 8325 / PS 47) OX=93061 GN=cysS PE=3 SV=1	151	182	12.2142	12.8444	12.2627	12.2203	12.641	12.4059	12.8392	12.5722	46167.1	48549.4	46350.6	46190.3	47780.4	46891.9	48529.7	47520.3	46814.4	47680.6	1.0185	0.679955	0.0264508	0.16752
sp|Q2G0W1|DABA_STAA8	dabA	Probable inorganic carbon transporter subunit DabA OS=Staphylococcus aureus (strain NCTC 8325 / PS 47) OX=93061 GN=dabA PE=3 SV=1	663	24	12.466	11.6004	12.6193	12.4307	13.1054	12.9366	12.2738	12.5677	8104.16	7541.44	8203.85	8081.19	8519.86	8410.13	7979.2	8170.31	7982.66	8269.88	1.03598	0.615177	0.050996	0.211
tr|Q2FW92|Q2FW92_STAA8	dacA	Diadenylate cyclase OS=Staphylococcus aureus (strain NCTC 8325 / PS 47) OX=93061 GN=dacA PE=3 SV=1	638	16	12.9836	12.0847	11.8233	13.518	13.4184	12.6617	11.7723	11.738	4000.15	3723.22	3642.69	4164.81	4134.11	3900.99	3626.97	3616.41	3882.72	3819.62	0.983749	0.878987	-0.0236376	0.0560175
sp|Q2FWZ2|DAGK_STAA8	dagK	Diacylglycerol kinase OS=Staphylococcus aureus (strain NCTC 8325 / PS 47) OX=93061 GN=dagK PE=3 SV=1	445	53	12.5129	12.668	12.1501	12.3892	12.7632	12.2637	12.2071	13.0458	13203.4	13367.1	12820.6	13072.9	13467.5	12940.4	12880.7	13765.7	13116	13263.6	1.01125	0.801819	0.0161419	0.0959237
sp|Q9EZ12|DAPA_STAA8	dapA	4-hydroxy-tetrahydrodipicolinate synthase OS=Staphylococcus aureus (strain NCTC 8325 / PS 47) OX=93061 GN=dapA PE=3 SV=1	645	23	13.1446	12.6065	12.5123	12.572	12.6004	12.2631	11.595	12.706	6812.95	6534.02	6485.23	6516.18	6530.88	6356.03	6009.79	6585.63	6587.1	6370.58	0.967131	0.466869	-0.0482171	0.330805
sp|Q9EZ11|DAPB_STAA8	dapB	4-hydroxy-tetrahydrodipicolinate reductase OS=Staphylococcus aureus (strain NCTC 8325 / PS 47) OX=93061 GN=dapB PE=3 SV=3	951	12	13.3543	13.2333	11.9199	12.8897	12.2828	12.2564	11.8284	12.2352	3592.61	3560.05	3206.72	3467.63	3304.34	3297.26	3182.11	3291.56	3456.75	3268.82	0.945632	0.325001	-0.0806485	0.488115
sp|Q2FYN7|DAPH_STAA8	dapH	2,3,4,5-tetrahydropyridine-2,6-dicarboxylate N-acetyltransferase OS=Staphylococcus aureus (strain NCTC 8325 / PS 47) OX=93061 GN=dapH PE=3 SV=1	1630	34	12.8391	12.759	11.9308	13.0137	13.033	12.3444	12.3123	11.7677	8091.22	8040.72	7518.79	8201.23	8213.42	7779.45	7759.2	7416.01	7962.99	7792.02	0.978529	0.760819	-0.0313129	0.118719
sp|Q2FWH3|DDL_STAA8	ddl	D-alanine--D-alanine ligase OS=Staphylococcus aureus (strain NCTC 8325 / PS 47) OX=93061 GN=ddl PE=3 SV=1	1055	93	12.9393	12.6131	12.2367	11.9879	13.0041	12.524	11.9422	12.7528	38698.8	37723.2	36597.5	35853.3	38892.6	37456.6	35716.6	38141	37218.2	37551.7	1.00896	0.844849	0.0128699	0.0732209
tr|Q2FZG6|Q2FZG6_STAA8	def	Peptide deformylase OS=Staphylococcus aureus (strain NCTC 8325 / PS 47) OX=93061 GN=def PE=3 SV=1	38	63	12.4085	12.7409	12.3692	11.8677	13.2749	12.3383	12.1826	12.8179	22412.2	23012.6	22341.3	21435.4	23977.2	22285.4	22004.2	23151.7	22300.4	22854.6	1.02485	0.709807	0.0354182	0.14886
tr|Q2G265|Q2G265_STAA8	def	Peptide deformylase OS=Staphylococcus aureus (strain NCTC 8325 / PS 47) OX=93061 GN=def PE=3 SV=1	1738	21	12.4964	13.0139	12.947	12.8066	11.9024	12.2889	11.7159	12.8288	5101.42	5312.69	5285.36	5228.05	4858.93	5016.72	4782.77	5237.13	5231.88	4973.89	0.950688	0.380977	-0.0729556	0.419101
sp|Q2G227|DEOB_STAA8	deoB	Phosphopentomutase OS=Staphylococcus aureus (strain NCTC 8325 / PS 47) OX=93061 GN=deoB PE=3 SV=1	1161	200	12.2572	12.6855	12.2248	12.1481	12.8173	12.5679	12.921	12.3782	56007.8	57965.1	55859.9	55509.2	58567.1	57427.4	59041.2	56560.9	56335.5	57899.2	1.02776	0.468584	0.0394978	0.329213
tr|Q2G224|Q2G224_STAA8	deoC	Deoxyribose-phosphate aldolase OS=Staphylococcus aureus (strain NCTC 8325 / PS 47) OX=93061 GN=deoC PE=3 SV=1	53	19	12.3679	12.979	11.4854	11.4596	13.797	12.5478	12.5491	12.8141	5668.84	5948.95	5264.36	5252.54	6323.9	5751.31	5751.92	5873.36	5533.67	5925.12	1.07074	0.457659	0.0986077	0.339458
tr|Q2FWB9|Q2FWB9_STAA8	deoC	Deoxyribose-phosphate aldolase OS=Staphylococcus aureus (strain NCTC 8325 / PS 47) OX=93061 GN=deoC PE=3 SV=1	53	92	11.6918	12.726	12.6982	12.1563	12.1504	12.7865	13.2034	12.5873	19414	21131.4	21085.2	20185.4	20175.6	21231.9	21924.1	20901.1	20454	21058.2	1.02954	0.295406	0.0419974	0.529581
tr|Q2G228|Q2G228_STAA8	deoD	Purine nucleoside phosphorylase DeoD-type OS=Staphylococcus aureus (strain NCTC 8325 / PS 47) OX=93061 GN=deoD PE=3 SV=1	2193	1	14.5515	12.9065	10.6595	11.0417	13.4819	12.6062	11.4989	13.2539	336.224	298.215	246.297	255.129	311.511	291.277	265.692	306.242	283.966	293.68	1.03421	0.814472	0.048528	0.0891238
tr|Q2FWB8|Q2FWB8_STAA8	deoD	Purine nucleoside phosphorylase DeoD-type OS=Staphylococcus aureus (strain NCTC 8325 / PS 47) OX=93061 GN=deoD PE=3 SV=1	653	142	12.5784	12.156	12.4013	12.7825	12.611	12.1846	12.765	12.5213	40660.6	39295.1	40088.1	41320.3	40765.9	39387.5	41263.8	40475.9	40341	40473.3	1.00328	0.895886	0.00472185	0.0477473
sp|Q2FYG0|DER_STAA8	der	GTPase Der OS=Staphylococcus aureus (strain NCTC 8325 / PS 47) OX=93061 GN=der PE=3 SV=1	48	214	12.3571	12.5501	12.2166	12.1251	12.5052	12.6665	12.5829	12.9965	54342.2	55190.6	53724	53321.7	54993.3	55702.4	55335.1	57154	54144.6	55796.2	1.0305	0.419771	0.0433487	0.376988
tr|Q2FWZ5|Q2FWZ5_STAA8	dinB	DNA polymerase IV OS=Staphylococcus aureus (strain NCTC 8325 / PS 47) OX=93061 GN=dinB PE=3 SV=1	879	5	11.5692	12.3729	10.2815	11.4682	14.1511	15.1745	12.562	12.4206	1553.96	1661.91	1380.99	1540.39	1900.75	2038.21	1687.3	1668.32	1534.31	1823.64	1.18857	0.207038	0.249233	0.68395
sp|Q2FYH5|DING_STAA8	dinG	3'-5' exonuclease DinG OS=Staphylococcus aureus (strain NCTC 8325 / PS 47) OX=93061 GN=dinG PE=2 SV=1	149	84	12.2046	12.7019	13.0994	12.4156	12.6886	11.9693	12.0606	12.8599	34832.6	36251.7	37386.4	35434.8	36213.8	34161	34421.6	36702.6	35976.4	35374.8	0.983277	0.831948	-0.0243299	0.0799038
sp|Q2FZ91|DIVIB_STAA8	divIB	Cell division protein DivIB OS=Staphylococcus aureus (strain NCTC 8325 / PS 47) OX=93061 GN=divIB PE=3 SV=1	720	64	12.6212	11.8554	12.267	12.6427	12.9253	13.0287	12.5034	12.1563	18762.7	17624.2	18236.1	18794.6	19214.7	19368.4	18587.6	18071.5	18354.4	18810.6	1.02485	0.702262	0.0354161	0.153501
sp|Q2FZW6|DLTA_STAA8	dltA	D-alanine--D-alanyl carrier protein ligase OS=Staphylococcus aureus (strain NCTC 8325 / PS 47) OX=93061 GN=dltA PE=3 SV=1	80	191	12.2778	12.7207	13.2163	12.8749	12.13	12.0307	12.4236	12.3259	48541.4	50292.3	52251.9	50902	47957.1	47564.2	49117.8	48731.4	50496.9	48342.6	0.957338	0.274905	-0.062899	0.560817
sp|Q2FZW4|DLTC_STAA8	dltC	D-alanyl carrier protein OS=Staphylococcus aureus (strain NCTC 8325 / PS 47) OX=93061 GN=dltC PE=3 SV=1	1186	30	14.9572	16.3948	11.0904	13.0969	6.99597	15.9483	11.5272	9.98935	8231.69	9022.91	6103.6	7207.9	3850.24	8777.14	6343.98	5497.65	7641.52	6117.25	0.800528	0.551265	-0.320977	0.25864
sp|Q2FZW3|DLTD_STAA8	dltD	Protein DltD OS=Staphylococcus aureus (strain NCTC 8325 / PS 47) OX=93061 GN=dltD PE=1 SV=1	54	132	12.9725	11.3544	12.3473	12.7253	12.8502	13.1215	12.1832	12.4455	46447.9	40654.2	44209.2	45562.8	46010	46981.3	43621.5	44560.8	44218.5	45293.4	1.02431	0.80537	0.0346499	0.0940046
sp|Q2G2H5|DNAA_STAA8	dnaA	Chromosomal replication initiator protein DnaA OS=Staphylococcus aureus (strain NCTC 8325 / PS 47) OX=93061 GN=dnaA PE=3 SV=1	1041	76	12.3148	12.2366	11.9711	12.0097	12.7893	13.3309	12.4385	12.9091	24619.2	24463	23932.1	24009.4	25567.9	26650.6	24866.6	25807.4	24255.9	25723.1	1.06049	0.227654	0.0847287	0.642725
sp|Q9F1K0|DPO3A_STAA8	dnaE	DNA polymerase III subunit alpha OS=Staphylococcus aureus (strain NCTC 8325 / PS 47) OX=93061 GN=dnaE PE=3 SV=1	1194	82	12.5009	12.8558	12.2743	12.5667	12.7549	12.5353	11.855	12.6573	29766.8	30611.9	29227.2	29923.5	30371.6	29848.7	28228.8	30139.3	29882.3	29647.1	0.992127	0.80537	-0.0114026	0.0940046
tr|Q2FY11|Q2FY11_STAA8	dnaG	DNA primase OS=Staphylococcus aureus (strain NCTC 8325 / PS 47) OX=93061 GN=dnaG PE=3 SV=1	1163	35	13.0383	12.3782	13.5594	12.2634	12.4453	12.3915	11.7147	12.2091	15501.4	14716.6	16120.9	14580.1	14796.4	14732.4	13927.8	14515.6	15229.8	14493	0.951628	0.561585	-0.071531	0.250585
sp|Q2FXZ3|DNAJ_STAA8	dnaJ	Chaperone protein DnaJ OS=Staphylococcus aureus (strain NCTC 8325 / PS 47) OX=93061 GN=dnaJ PE=3 SV=1	1109	195	12.3761	12.8786	12.4373	12.4422	12.3427	12.4288	12.2688	12.8254	51403	53490.2	51657.3	51677.6	51264.5	51622	50957.5	53269.4	52057	51778.3	0.994647	0.876712	-0.00774387	0.057143
sp|Q2FXZ2|DNAK_STAA8	dnaK	Chaperone protein DnaK OS=Staphylococcus aureus (strain NCTC 8325 / PS 47) OX=93061 GN=dnaK PE=3 SV=1	991	750	12.0896	12.3246	12.454	11.931	12.6389	12.4341	13.5258	12.602	209281	213349	215590	206536	218791	215245	234143	218151	211189	221582	1.04921	0.338821	0.0693093	0.47003
tr|Q2G0T5|Q2G0T5_STAA8	dnaX	DNA polymerase III subunit gamma/tau OS=Staphylococcus aureus (strain NCTC 8325 / PS 47) OX=93061 GN=dnaX PE=3 SV=1	573	73	12.8994	12.6554	13.2682	12.2779	12.6975	12.2895	12.1293	11.7827	22087.5	21669.7	22719	21023.3	21741.8	21043.1	20768.9	20175.3	21874.9	20932.3	0.956909	0.364333	-0.0635457	0.438501
sp|Q2FUS8|DRP35_STAA8	drp35	Lactonase drp35 OS=Staphylococcus aureus (strain NCTC 8325 / PS 47) OX=93061 GN=drp35 PE=3 SV=2	800	6	11.4092	11.1701	12.2128	13.3311	10.6852	13.8707	12.7376	14.5834	953.4	933.423	1020.55	1114	892.896	1159.09	1064.41	1218.65	1005.34	1083.76	1.078	0.591511	0.108359	0.228037
sp|Q2FXU2|DTD_STAA8	dtd	D-aminoacyl-tRNA deacylase OS=Staphylococcus aureus (strain NCTC 8325 / PS 47) OX=93061 GN=dtd PE=3 SV=1	1032	28	12.7318	12.5922	12.1901	12.5344	12.8003	12.0496	12.6139	12.4877	8821.94	8725.21	8446.62	8685.17	8869.39	8349.21	8740.26	8652.77	8669.74	8652.91	0.998059	0.966338	-0.00280292	0.0148709
sp|Q2FYJ6|EBH_STAA8	ebh	Extracellular matrix-binding protein ebh OS=Staphylococcus aureus (strain NCTC 8325 / PS 47) OX=93061 GN=ebh PE=1 SV=1	95	10	11.9336	13.3378	12.923	13.1136	12.9613	10.9069	12.6168	12.207	4006.55	4478.01	4338.73	4402.73	4351.59	3661.85	4235.94	4098.35	4306.51	4086.93	0.949014	0.700381	-0.0754991	0.154666
sp|Q2FYF1|EBPS_STAA8	ebpS	Elastin-binding protein EbpS OS=Staphylococcus aureus (strain NCTC 8325 / PS 47) OX=93061 GN=ebpS PE=1 SV=1	9	181	12.173	11.8089	12.1312	12.2586	12.899	13.0685	13.2265	12.4343	23446.3	22745.1	23365.8	23611.1	24844.6	25171.1	25475.5	23949.7	23292.1	24860.2	1.06733	0.31367	0.0940002	0.503527
sp|Q2FW34|ECFA1_STAA8	ecfA1	Energy-coupling factor transporter ATP-binding protein EcfA1 OS=Staphylococcus aureus (strain NCTC 8325 / PS 47) OX=93061 GN=ecfA1 PE=3 SV=1	207	14	12.8275	12.6517	12.3673	12.3294	13.1386	12.8553	11.7922	12.0379	4615.68	4552.41	4450.09	4436.45	4727.61	4625.69	4243.13	4331.56	4513.66	4482	0.992986	0.866601	-0.0101551	0.0621808
sp|Q2FW35|ECFA2_STAA8	ecfA2	Energy-coupling factor transporter ATP-binding protein EcfA2 OS=Staphylococcus aureus (strain NCTC 8325 / PS 47) OX=93061 GN=ecfA2 PE=3 SV=1	538	22	13.4586	12.5554	11.9428	12.0869	13.2554	13.4202	11.0898	12.1908	9024.11	8418.54	8007.79	8104.4	8887.89	8998.41	7435.84	8174.09	8388.71	8374.06	0.998253	0.987382	-0.00252215	0.00551479
tr|Q2FW36|Q2FW36_STAA8	ecfT	Energy-coupling factor transporter transmembrane protein EcfT OS=Staphylococcus aureus (strain NCTC 8325 / PS 47) OX=93061 GN=ecfT PE=3 SV=1	227	6	12.8961	12.091	13.3213	12.0436	11.786	13.0027	13.1508	11.7085	982.466	921.135	1014.86	917.522	897.898	990.591	1001.87	891.99	958.996	945.587	0.986018	0.866601	-0.0203138	0.0621808
sp|Q2FY41|EFP_STAA8	efp	Elongation factor P OS=Staphylococcus aureus (strain NCTC 8325 / PS 47) OX=93061 GN=efp PE=1 SV=1	379	333	12.1233	12.8287	12.3808	12.5607	12.1931	12.2673	13.1723	12.4738	97683.8	103368	99758.4	101208	98246.5	98844.3	106136	100508	100505	100934	1.00427	0.943979	0.00614713	0.0250377
sp|Q2G012|EMP_STAA8	emp	Extracellular matrix protein-binding protein emp OS=Staphylococcus aureus (strain NCTC 8325 / PS 47) OX=93061 GN=emp PE=3 SV=1	1947	6	9.61353	11.6906	8.6284	13.6572	13.613	16.3384	11.8754	14.5833	286.652	348.586	257.278	407.225	405.907	487.172	354.097	434.84	324.935	420.504	1.29412	0.267544	0.371967	0.572605
sp|Q2FXQ8|ENGB_STAA8	engB	Probable GTP-binding protein EngB OS=Staphylococcus aureus (strain NCTC 8325 / PS 47) OX=93061 GN=engB PE=3 SV=1	1565	28	11.7496	11.8875	14.6961	12.5975	12.1983	12.3946	12.0639	12.4125	7866.68	7959.01	9839.48	8434.4	8167.08	8298.56	8077.14	8310.49	8524.89	8213.32	0.963451	0.802366	-0.0537166	0.0956275
sp|Q2G028|ENO_STAA8	eno	Enolase OS=Staphylococcus aureus (strain NCTC 8325 / PS 47) OX=93061 GN=eno PE=1 SV=1	1	647	12.1216	12.4557	13.0432	13.3438	11.0107	11.7493	13.8761	12.3997	137243	141026	147678	151082	124666	133028	157108	140392	144257	138798	0.96216	0.657573	-0.0556519	0.182056
sp|Q2FY06|ERA_STAA8	era	GTPase Era OS=Staphylococcus aureus (strain NCTC 8325 / PS 47) OX=93061 GN=era PE=3 SV=2	1123	71	12.1514	12.6763	12.2387	12.6246	12.8162	12.7314	12.3416	12.4198	22974.6	23967	23139.8	23869.3	24231.6	24071.3	23334.2	23482.2	23487.7	23779.8	1.01244	0.721672	0.0178342	0.14166
sp|Q2G188|ESAA_STAA8	esaA	Type VII secretion system accessory factor EsaA OS=Staphylococcus aureus (strain NCTC 8325 / PS 47) OX=93061 GN=esaA PE=1 SV=1	58	90	12.7834	11.5695	12.6352	12.2459	13.1423	12.7734	12.3793	12.471	12866.1	11644.3	12716.9	12325.1	13227.3	12856	12459.4	12551.7	12388.1	12773.6	1.03112	0.606211	0.0442102	0.217376
sp|Q2G185|ESSB_STAA8	essB	Type VII secretion system protein EssB OS=Staphylococcus aureus (strain NCTC 8325 / PS 47) OX=93061 GN=essB PE=1 SV=1	738	23	12.7268	12.1096	12.0663	12.7815	12.8498	13.0553	11.8577	12.553	4263.61	4056.84	4042.33	4281.94	4304.83	4373.67	3972.44	4205.37	4161.18	4214.08	1.01271	0.820592	0.0182242	0.0858727
sp|Q2G184|ESSC_STAA8	essC	Type VII secretion system protein EssC OS=Staphylococcus aureus (strain NCTC 8325 / PS 47) OX=93061 GN=essC PE=1 SV=1	394	65	12.6141	12.5273	12.6152	12.6519	13.0183	12.6012	11.8813	12.0907	11055.4	10979.3	11056.4	11088.5	11409.7	11044.1	10413.2	10596.7	11044.9	10865.9	0.983796	0.752696	-0.0235694	0.12338
sp|Q2G179|ESSD_STAA8	essD	Type VII secretion system protein EssD OS=Staphylococcus aureus (strain NCTC 8325 / PS 47) OX=93061 GN=essD PE=1 SV=1	1010	26	13.143	13.4506	11.8551	12.9122	12.7617	12.2178	12.1931	11.4664	4403.66	4506.75	3972.16	4326.35	4275.92	4093.69	4085.41	3841.93	4302.23	4074.24	0.947006	0.510351	-0.0785546	0.292131
sp|Q2G181|ESSE_STAA8	essE	Type VII secretion system protein EsaE OS=Staphylococcus aureus (strain NCTC 8325 / PS 47) OX=93061 GN=essE PE=1 SV=1	1187	11	13.4326	13.5576	11.2717	11.1754	13.5181	12.514	11.4252	13.1053	4302.29	4342.34	3610.18	3579.35	4329.68	4008.06	3659.36	4197.47	3958.54	4048.64	1.02276	0.853553	0.0324698	0.0687695
sp|Q2G178|ESSG_STAA8	essG	Type VII secretion system protein EsaG OS=Staphylococcus aureus (strain NCTC 8325 / PS 47) OX=93061 GN=essG PE=1 SV=1	1330	31	12.8065	13.3989	12.2882	12.8172	12.0459	12.5624	11.9679	12.113	9922.4	10381.4	9520.81	9930.71	9333.13	9733.31	9272.71	9385.13	9938.83	9431.07	0.948911	0.201601	-0.0756546	0.695507
sp|Q2G189|ESXA_STAA8	esxA	Type VII secretion system extracellular protein A OS=Staphylococcus aureus (strain NCTC 8325 / PS 47) OX=93061 GN=esxA PE=1 SV=1	608	59	12.8916	12.0922	12.282	12.6008	11.9011	11.8373	13.5451	12.85	9429.38	8844.71	8983.52	9216.73	8704.9	8658.22	9907.4	9398.95	9118.58	9167.37	1.00535	0.959647	0.00769754	0.0178885
sp|Q2G182|ESXB_STAA8	esxB	Type VII secretion system extracellular protein B OS=Staphylococcus aureus (strain NCTC 8325 / PS 47) OX=93061 GN=esxB PE=1 SV=1	495	9	12.092	12.845	14.3904	11.814	11.8788	12.326	12.0882	12.5656	1970.1	2092.77	2344.56	1924.8	1935.36	2008.22	1969.48	2047.26	2083.06	1990.08	0.955365	0.704727	-0.0658762	0.151979
sp|Q2FXK8|EZRA_STAA8	ezrA	Septation ring formation regulator EzrA OS=Staphylococcus aureus (strain NCTC 8325 / PS 47) OX=93061 GN=ezrA PE=3 SV=1	163	195	12.8878	12.0299	12.2322	12.7596	12.9084	12.9708	11.7867	12.4245	54732.2	51088.9	51948.1	54187.7	54819.6	55084.8	50056.1	52764.6	52989.2	53181.3	1.00362	0.959647	0.00521934	0.0178885
sp|Q2FZS0|FABH_STAA8	fabH	3-oxoacyl-[acyl-carrier-protein] synthase 3 OS=Staphylococcus aureus (strain NCTC 8325 / PS 47) OX=93061 GN=fabH PE=1 SV=1	478	145	12.4743	12.4887	12.8198	13.085	12.139	11.9338	12.5281	12.5313	38393.1	38437.6	39456.5	40272.8	37361.1	36729.8	38558.9	38568.8	39140	37804.6	0.965883	0.186225	-0.0500801	0.729962
sp|Q2FZQ3|FABI_STAA8	fabI	Enoyl-[acyl-carrier-protein] reductase [NADPH] FabI OS=Staphylococcus aureus (strain NCTC 8325 / PS 47) OX=93061 GN=fabI PE=1 SV=1	902	192	12.3449	12.3439	11.9398	12.5302	13.0135	13.0408	11.9898	12.7971	50683.4	50679.2	49020.1	51444	53428.4	53540.3	49225.3	52539.8	50456.7	52183.4	1.03422	0.364908	0.0485472	0.437817
sp|Q2FWF5|FABZ_STAA8	fabZ	3-hydroxyacyl-[acyl-carrier-protein] dehydratase FabZ OS=Staphylococcus aureus (strain NCTC 8325 / PS 47) OX=93061 GN=fabZ PE=3 SV=1	1994	10	9.21113	24.484	5.52933	6.4514	12.9846	9.50879	6.61438	25.2163	2594.19	6895.59	1557.26	1816.95	3656.95	2678.02	1862.85	7101.83	3216	3824.91	1.18934	0.898676	0.25016	0.0463969
tr|Q2FZ56|Q2FZ56_STAA8	fapR	Transcription factor FapR OS=Staphylococcus aureus (strain NCTC 8325 / PS 47) OX=93061 GN=fapR PE=1 SV=1	869	7	12.7044	12.6689	12.55	13.2709	13.2621	11.815	10.5918	13.137	2871.73	2863.69	2836.81	2999.77	2997.78	2670.67	2394.18	2969.51	2893	2758.04	0.953348	0.648664	-0.0689256	0.18798
sp|Q2FVB2|F16PC_STAA8	fbp	Fructose-1,6-bisphosphatase class 3 OS=Staphylococcus aureus (strain NCTC 8325 / PS 47) OX=93061 GN=fbp PE=3 SV=1	1348	22	12.4281	12.9822	11.4857	11.6595	13.5258	12.5681	12.7299	12.6208	3701.92	3866.98	3421.22	3472.98	4028.9	3743.62	3791.81	3759.31	3615.77	3830.91	1.0595	0.468349	0.0833822	0.32943
sp|Q2FV17|ALF1_STAA8	fda	Fructose-bisphosphate aldolase class 1 OS=Staphylococcus aureus (strain NCTC 8325 / PS 47) OX=93061 GN=fda PE=3 SV=1	191	682	12.678	12.6795	12.0742	11.9707	12.9679	12.4238	12.7841	12.4217	151979	151997	144740	143500	155454	148932	153251	148906	148054	151636	1.02419	0.552095	0.0344865	0.257986
sp|Q2FVX3|FDHD_STAA8	fdhD	Sulfur carrier protein FdhD OS=Staphylococcus aureus (strain NCTC 8325 / PS 47) OX=93061 GN=fdhD PE=3 SV=1	1476	18	13.0537	13.0335	12.4042	12.7764	12.8243	11.7876	11.4935	12.6268	5092.47	5084.56	4839.08	4984.29	5002.96	4598.54	4483.8	4925.92	5000.1	4752.81	0.950542	0.389673	-0.0731777	0.4093
sp|Q2FYR2|FEMA_STAA8	femA	Aminoacyltransferase FemA OS=Staphylococcus aureus (strain NCTC 8325 / PS 47) OX=93061 GN=femA PE=1 SV=1	284	109	12.1653	12.1615	12.844	12.3101	12.4375	12.6757	12.9567	12.4492	37573.2	37561.5	39669.6	38020.4	38414	39149.5	40017.5	38450.2	38206.2	39007.8	1.02098	0.347496	0.0299568	0.45905
sp|Q2FYR1|FEMB_STAA8	femB	Aminoacyltransferase FemB OS=Staphylococcus aureus (strain NCTC 8325 / PS 47) OX=93061 GN=femB PE=1 SV=1	555	145	12.6884	12.2775	12.7162	12.4006	12.7571	12.5094	11.8499	12.8009	35127.9	33990.2	35204.7	34331.1	35317.9	34632.1	32806.5	35439.3	34663.5	34548.9	0.996696	0.959299	-0.00477443	0.018046
sp|Q2FVZ4|FEMX_STAA8	femX	Lipid II:glycine glycyltransferase OS=Staphylococcus aureus (strain NCTC 8325 / PS 47) OX=93061 GN=femX PE=1 SV=1	860	147	12.422	12.5204	12.2005	12.0591	12.845	12.689	12.8636	12.4004	47076.7	47449.3	46237	45701.2	48679.7	48088.5	48750.1	46994.8	46616.1	48128.3	1.03244	0.273382	0.046058	0.56323
tr|Q2FZ46|Q2FZ46_STAA8	ffh	Signal recognition particle protein OS=Staphylococcus aureus (strain NCTC 8325 / PS 47) OX=93061 GN=ffh PE=3 SV=1	540	247	12.2171	12.5669	12.4637	12.8629	12.5509	12.521	12.398	12.4196	62963.3	64766.2	64234.5	66291.5	64683.5	64529.8	63895.6	64006.8	64563.9	64278.9	0.995587	0.888356	-0.00638137	0.051413
sp|Q2G296|FTHS_STAA8	fhs	Formate--tetrahydrofolate ligase OS=Staphylococcus aureus (strain NCTC 8325 / PS 47) OX=93061 GN=fhs PE=3 SV=1	406	250	11.5085	11.9789	12.3402	11.3961	13.1166	13.0554	14.4128	12.1916	44663.9	46489.6	47891.8	44227.8	50905	50667.6	55935.6	47315.1	45818.3	51205.8	1.11759	0.214312	0.160385	0.668954
sp|Q2FXZ9|FLOA_STAA8	floA	Flotillin-like protein FloA OS=Staphylococcus aureus (strain NCTC 8325 / PS 47) OX=93061 GN=floA PE=3 SV=1	8	295	12.8035	11.887	12.384	12.3146	13.0435	13.0471	12.1331	12.3872	80437	74679.3	77801.7	77365.9	81944.7	81967.4	76225.2	77821.9	77571	79489.8	1.02474	0.679955	0.0352528	0.16752
sp|Q2FVH6|FLP_STAA8	flp	Protein flp OS=Staphylococcus aureus (strain NCTC 8325 / PS 47) OX=93061 GN=flp PE=4 SV=1	346	23	12.2166	11.91	11.2177	13.2061	12.8884	13.1865	11.4759	13.8988	7519.32	7330.57	6904.48	8128.36	7932.81	8116.26	7063.41	8554.69	7470.68	7916.79	1.05971	0.306963	0.083676	0.512914
sp|Q2FZ68|FMT_STAA8	fmt	Methionyl-tRNA formyltransferase OS=Staphylococcus aureus (strain NCTC 8325 / PS 47) OX=93061 GN=fmt PE=3 SV=1	542	88	12.8996	12.2526	12.6056	13.1278	12.4197	12.4702	12.179	12.0454	25982.6	24679.5	25390.5	26442.3	25016	25117.8	24531.2	24262	25623.7	24731.8	0.965189	0.508356	-0.0511159	0.293832
sp|Q2FZK3|FMTA_STAA8	fmtA	Teichoic acid D-alanine hydrolase OS=Staphylococcus aureus (strain NCTC 8325 / PS 47) OX=93061 GN=fmtA PE=2 SV=1	1850	32	12.564	10.9128	11.5639	12.1761	13.7801	14.064	12.2204	12.7188	11352.1	9860.2	10448.5	11001.6	12450.9	12707.4	11041.7	11492	10665.6	11923	1.11789	0.396773	0.160782	0.401458
sp|P14738|FNBA_STAA8	fnbA	Fibronectin-binding protein A OS=Staphylococcus aureus (strain NCTC 8325 / PS 47) OX=93061 GN=fnbA PE=1 SV=1	893	62	7.64898	8.23437	9.12153	8.00384	15.7574	16.1714	18.5527	16.5098	12907	13894.8	15391.8	13505.8	26589.3	27287.9	31306.1	27858.8	13924.8	28260.5	2.0295	0.060823	1.02113	1.21593
sp|Q2FVR9|IDI2_STAA8	fni	Isopentenyl-diphosphate delta-isomerase OS=Staphylococcus aureus (strain NCTC 8325 / PS 47) OX=93061 GN=fni PE=3 SV=1	1583	55	13.078	13.171	12.3726	12.722	12.6202	12.1094	11.5757	12.3511	18452.7	18583.9	17457.3	17950.3	17806.7	17086	16333	17427	18111.1	17163.2	0.947663	0.254816	-0.0775537	0.593773
sp|Q2FZJ6|FOLD_STAA8	folD	Bifunctional protein FolD OS=Staphylococcus aureus (strain NCTC 8325 / PS 47) OX=93061 GN=folD PE=3 SV=1	1067	116	12.426	12.6088	11.3552	12.0039	13.4941	12.751	12.5925	12.7685	30542.2	30991.5	27910.2	29504.7	33167.4	31340.9	30951.3	31384	29737.1	31710.9	1.06637	0.316987	0.0927124	0.498959
sp|Q2G0L1|GCH4_STAA8	folE2	GTP cyclohydrolase FolE2 OS=Staphylococcus aureus (strain NCTC 8325 / PS 47) OX=93061 GN=folE2 PE=3 SV=1	980	43	12.3577	12.6863	12.8088	13.4	11.7645	11.9259	12.3834	12.6734	15398.9	15808.4	15961	16697.8	14659.8	14860.9	15430.9	15792.3	15966.5	15186	0.951113	0.14484	-0.0723108	0.839111
sp|Q2FVT3|FOSB_STAA8	fosB	Metallothiol transferase FosB OS=Staphylococcus aureus (strain NCTC 8325 / PS 47) OX=93061 GN=fosB PE=3 SV=1	2109	1	13.8136	9.53134	10.6219	14.4925	12.6872	10.3686	14.1752	14.3098	151.496	104.532	116.492	158.942	139.143	113.714	155.462	156.938	132.865	141.314	1.06359	0.753861	0.0889404	0.122709
sp|Q2FZ21|RRF_STAA8	frr	Ribosome-recycling factor OS=Staphylococcus aureus (strain NCTC 8325 / PS 47) OX=93061 GN=frr PE=3 SV=1	531	138	12.275	12.9724	12.5777	12.392	12.066	12.1115	13.1745	12.4309	34153.4	36093.8	34995.8	34479	33571.9	33698.7	36656.3	34587.3	34930.5	34628.6	0.991356	0.884619	-0.0125253	0.0532437
sp|Q2FWZ8|FTN_STAA8	ftnA	Bacterial non-heme ferritin OS=Staphylococcus aureus (strain NCTC 8325 / PS 47) OX=93061 GN=ftnA PE=1 SV=1	1423	24	11.2067	12.5891	11.8537	12.2231	13.5592	12.8625	11.9413	13.7644	6484.39	7284.26	6858.76	7072.47	7845.55	7442.43	6909.43	7964.29	6924.97	7540.43	1.08887	0.4551	0.122838	0.341893
sp|O07325|FTSA_STAA8	ftsA	Cell division protein FtsA OS=Staphylococcus aureus (strain NCTC 8325 / PS 47) OX=93061 GN=ftsA PE=1 SV=2	896	291	12.6431	12.5685	12.6446	12.4228	12.6555	12.5468	11.9475	12.5713	62566.6	62197.3	62574.1	61476.5	62628	62090.1	59124.3	62211.6	62203.6	61513.5	0.988905	0.761492	-0.0160956	0.118335
tr|Q2G0R0|Q2G0R0_STAA8	ftsH	ATP-dependent zinc metalloprotease FtsH OS=Staphylococcus aureus (strain NCTC 8325 / PS 47) OX=93061 GN=ftsH PE=3 SV=1	1153	412	12.4636	11.9577	12.4405	12.5504	12.6294	12.8535	12.6627	12.4422	116552	111821	116336	117364	118103	120198	118414	116352	115518	118267	1.02379	0.577504	0.0339237	0.238445
sp|Q2FZ95|FTSL_STAA8	ftsL	Cell division protein FtsL OS=Staphylococcus aureus (strain NCTC 8325 / PS 47) OX=93061 GN=ftsL PE=3 SV=1	2087	24	11.5193	12.1884	11.5006	14.0124	11.1056	12.7529	13.7606	13.1601	4962.47	5250.71	4954.42	6036.49	4784.24	5493.91	5928.03	5669.34	5301.02	5468.88	1.03167	0.821655	0.0449747	0.0853105
tr|Q2FZ48|Q2FZ48_STAA8	ftsY	Signal recognition particle receptor FtsY OS=Staphylococcus aureus (strain NCTC 8325 / PS 47) OX=93061 GN=ftsY PE=3 SV=1	364	116	11.9371	12.0312	13.0999	12.0696	12.7742	12.2748	13.0308	12.7824	28269.8	28492.6	31023.4	28583.6	30252.2	29069.4	30859.8	30271.6	29092.3	30113.2	1.03509	0.443286	0.0497586	0.353316
sp|Q2FZ89|FTSZ_STAA8	ftsZ	Cell division protein FtsZ OS=Staphylococcus aureus (strain NCTC 8325 / PS 47) OX=93061 GN=ftsZ PE=1 SV=1	120	630	12.3718	12.6928	12.0703	12.4564	12.8039	12.3749	12.5467	12.6832	150776	154687	147101	151807	156041	150813	152907	154571	151093	153583	1.01648	0.645444	0.0235841	0.190141
tr|Q2FX94|Q2FX94_STAA8	fumC	Fumarate hydratase class II OS=Staphylococcus aureus (strain NCTC 8325 / PS 47) OX=93061 GN=fumC PE=3 SV=1	6	86	12.3274	12.1122	13.023	11.9779	12.1899	12.5667	13.0718	12.7313	17695.3	17386.4	18693.8	17193.7	17498	18038.8	18763.9	18275.1	17742.3	18144	1.02264	0.5717	0.0322955	0.242832
sp|Q2FY19|FUR_STAA8	fur	Ferric uptake regulation protein OS=Staphylococcus aureus (strain NCTC 8325 / PS 47) OX=93061 GN=fur PE=3 SV=1	1332	36	12.762	14.106	14.4924	12.4646	10.469	12.0837	11.5815	12.0409	13307.4	14708.8	15111.7	12997.3	10916.4	12600.1	12076.4	12555.5	14031.3	12037.1	0.857875	0.288513	-0.221161	0.539835
sp|Q2G0N1|EFG_STAA8	fusA	Elongation factor G OS=Staphylococcus aureus (strain NCTC 8325 / PS 47) OX=93061 GN=fusA PE=1 SV=3	148	1699	12.4788	12.7345	12.9884	12.4904	12.2569	12.1949	12.2611	12.5951	445694	454827	463896	446108	437770	435555	437919	449849	452631	440273	0.972697	0.468034	-0.039937	0.329723
sp|Q2FWY9|GATA_STAA8	gatA	Glutamyl-tRNA(Gln) amidotransferase subunit A OS=Staphylococcus aureus (strain NCTC 8325 / PS 47) OX=93061 GN=gatA PE=3 SV=1	836	221	12.4542	12.5012	13.392	12.5926	12.3273	12.4286	12.2121	12.092	61478.7	61710.3	66108	62161.7	60852.2	61352.1	60283.2	59690.6	62864.7	60544.5	0.963093	0.477668	-0.0542531	0.320874
sp|Q2FWZ0|GATB_STAA8	gatB	Aspartyl/glutamyl-tRNA(Asn/Gln) amidotransferase subunit B OS=Staphylococcus aureus (strain NCTC 8325 / PS 47) OX=93061 GN=gatB PE=3 SV=1	86	363	12.7278	12.528	12.4445	12.4492	12.7299	12.4608	12.4312	12.2287	119131	117261	116480	116524	119151	116632	116355	114460	117349	116650	0.994039	0.551083	-0.00862542	0.258783
sp|Q2FWY8|GATC_STAA8	gatC	Aspartyl/glutamyl-tRNA(Asn/Gln) amidotransferase subunit C OS=Staphylococcus aureus (strain NCTC 8325 / PS 47) OX=93061 GN=gatC PE=3 SV=1	1568	7	11.918	14.1113	12.3021	12.8978	8.94886	13.5898	14.9649	11.2674	3714.04	4397.55	3833.74	4019.38	2788.77	4235.03	4663.58	3511.31	3991.18	3799.67	0.952018	0.835786	-0.0709394	0.0779049
tr|Q2FX00|Q2FX00_STAA8	gatD	Lipid II isoglutaminyl synthase (glutamine-hydrolyzing) subunit GatD OS=Staphylococcus aureus (strain NCTC 8325 / PS 47) OX=93061 GN=gatD PE=3 SV=1	1611	35	11.7888	12.2172	12.6676	12.7782	12.2115	12.5787	12.4981	13.2599	10166.3	10535.7	10924.1	11019.5	10530.8	10847.5	10778	11434.9	10661.4	10897.8	1.02217	0.479875	0.03164	0.318872
sp|Q2FZZ8|GCSH_STAA8	gcvH	Glycine cleavage system H protein OS=Staphylococcus aureus (strain NCTC 8325 / PS 47) OX=93061 GN=gcvH PE=3 SV=1	2158	148	12.4282	13.0786	12.6103	13.4272	9.97413	12.5585	13.1388	12.7843	33085.1	34816.6	33570	35744.6	26552.2	33432.2	34977	34033.1	34304.1	32248.6	0.940081	0.612082	-0.0891423	0.21319
sp|Q2FY34|GCSPA_STAA8	gcvPA	Probable glycine dehydrogenase (decarboxylating) subunit 1 OS=Staphylococcus aureus (strain NCTC 8325 / PS 47) OX=93061 GN=gcvPA PE=3 SV=1	1164	94	12.5807	12.767	12.7417	12.7621	12.3883	12.031	12.347	12.3822	24391.9	24753.1	24704.1	24743.6	24018.9	23326.1	23938.7	24007	24648.2	23822.7	0.966509	0.280289	-0.0491454	0.552394
sp|Q2FY35|GCSPB_STAA8	gcvPB	Probable glycine dehydrogenase (decarboxylating) subunit 2 OS=Staphylococcus aureus (strain NCTC 8325 / PS 47) OX=93061 GN=gcvPB PE=3 SV=1	239	60	12.1697	12.3875	14.9636	12.3726	12.1204	12.1327	12.2508	11.6026	15568.4	15847	19142.6	15828	15505.3	15521.1	15672.1	14842.9	16596.5	15385.4	0.927024	0.52797	-0.109322	0.277391
sp|Q2FY33|GCST_STAA8	gcvT	Aminomethyltransferase OS=Staphylococcus aureus (strain NCTC 8325 / PS 47) OX=93061 GN=gcvT PE=3 SV=1	1156	205	12.4729	12.8444	12.3548	12.6819	12.7065	12.3661	12.4735	12.0998	38081.4	39215.6	37720.7	38719.6	38794.7	37755.3	38083.3	36942.3	38434.3	37893.9	0.985939	0.717749	-0.0204297	0.144027
sp|Q2FV87|PTU3C_STAA8	glcB	PTS system glucoside-specific EIICBA component OS=Staphylococcus aureus (strain NCTC 8325 / PS 47) OX=93061 GN=glcB PE=3 SV=1	448	42	12.3664	11.0255	11.7752	11.8387	13.4252	13.4342	13.3368	12.7981	10516.8	9376.42	10014	10068	11417.2	11424.9	11342.1	10883.9	9993.81	11267	1.1274	0.232559	0.173001	0.633467
sp|Q2G2N4|GLCT_STAA8	glcT	Protein GlcT OS=Staphylococcus aureus (strain NCTC 8325 / PS 47) OX=93061 GN=glcT PE=3 SV=1	1591	16	12.9713	12.1768	11.1282	11.9032	13.374	12.7831	12.6931	12.9703	4357.54	4090.63	3738.35	3998.73	4492.81	4294.31	4264.06	4357.18	4046.31	4352.09	1.07557	0.298856	0.105101	0.524538
sp|P0C0V7|GLMM_STAA8	glmM	Phosphoglucosamine mutase OS=Staphylococcus aureus (strain NCTC 8325 / PS 47) OX=93061 GN=glmM PE=1 SV=1	637	114	12.6471	12.719	12.5763	12.9222	12.4832	12.0659	12.3262	12.2602	28538.1	28700.3	28378.4	29158.9	28168.3	27226.7	27814	27665	28693.9	27718.5	0.966006	0.320512	-0.0498961	0.494156
tr|Q2FWA0|Q2FWA0_STAA8	glmS	Glutamine--fructose-6-phosphate aminotransferase [isomerizing] OS=Staphylococcus aureus (strain NCTC 8325 / PS 47) OX=93061 GN=glmS PE=3 SV=1	995	380	12.2456	12.6224	13.0308	12.2763	12.5612	12.4978	12.1193	12.6465	64245.1	66221.9	68364.3	64405.8	65900.7	65568.1	63582.5	66347.9	65809.3	65349.8	0.993018	0.904111	-0.0101081	0.0437782
sp|Q2G0S3|GLMU_STAA8	glmU	Bifunctional protein GlmU OS=Staphylococcus aureus (strain NCTC 8325 / PS 47) OX=93061 GN=glmU PE=3 SV=1	1113	103	12.6806	12.585	12.7144	12.8178	12.3485	12.0652	12.6309	12.1576	33485.4	33232.8	33574.6	33847.6	32608.4	31860.2	33354.1	32104.2	33535.1	32481.7	0.968589	0.322368	-0.0460437	0.491648
sp|Q2FYZ4|GLPD_STAA8	glpD	Aerobic glycerol-3-phosphate dehydrogenase OS=Staphylococcus aureus (strain NCTC 8325 / PS 47) OX=93061 GN=glpD PE=3 SV=1	588	380	12.6433	12.0869	12.4807	12.448	12.6958	12.7966	12.5136	12.335	82821.7	79177.3	81756.9	81542.5	83166	83826.4	81972.3	80802.2	81324.6	82441.7	1.01374	0.69488	0.0196829	0.15809
sp|Q2FYZ5|GLPK_STAA8	glpK	Glycerol kinase OS=Staphylococcus aureus (strain NCTC 8325 / PS 47) OX=93061 GN=glpK PE=3 SV=1	62	72	12.6569	12.5559	13.6897	11.8512	12.9157	12.5359	11.6151	12.1797	18333	18186.8	19829	17166	18707.9	18157.8	16824	17641.8	18378.7	17832.9	0.970301	0.794791	-0.0434954	0.0997471
sp|Q2G241|SYE_STAA8	gltX	Glutamate--tRNA ligase OS=Staphylococcus aureus (strain NCTC 8325 / PS 47) OX=93061 GN=gltX PE=3 SV=1	796	254	12.4746	12.5251	12.9182	12.2674	12.3899	12.1603	12.636	12.6284	67492.4	67765.5	69892.7	66371.6	67034.4	65792	68365.7	68324.5	67880.5	67379.1	0.992613	0.821457	-0.010696	0.0854152
sp|Q2FWE5|GLYA_STAA8	glyA	Serine hydroxymethyltransferase OS=Staphylococcus aureus (strain NCTC 8325 / PS 47) OX=93061 GN=glyA PE=3 SV=1	299	174	12.9875	12.1058	13.8566	12.6462	12.3394	11.9986	12.0743	11.9916	46258.3	43117.9	49354	45042.8	43949.9	42736.1	43005.7	42711.1	45943.2	43100.7	0.938129	0.400819	-0.0921416	0.397052
sp|Q2FY08|SYG_STAA8	glyQS	Glycine--tRNA ligase OS=Staphylococcus aureus (strain NCTC 8325 / PS 47) OX=93061 GN=glyQS PE=3 SV=1	74	305	12.6981	12.6457	12.6526	12.7465	12.0153	12.182	12.3693	12.6907	92633.7	92251.6	92302.1	92986.7	87652.5	88868.7	90235.3	92579.6	92543.5	89834	0.970722	0.350367	-0.0428701	0.455477
sp|Q2G1U0|KGUA_STAA8	gmk	Guanylate kinase OS=Staphylococcus aureus (strain NCTC 8325 / PS 47) OX=93061 GN=gmk PE=3 SV=1	1075	55	12.5329	12.4432	12.3446	12.8982	12.3985	12.0128	12.9437	12.4261	14983	14875.8	14757.9	15419.8	14822.3	14361.3	15474.1	14855.4	15009.1	14878.3	0.991282	0.860778	-0.0126326	0.0651088
sp|Q2FVK8|GPMA_STAA8	gpmA	2,3-bisphosphoglycerate-dependent phosphoglycerate mutase OS=Staphylococcus aureus (strain NCTC 8325 / PS 47) OX=93061 GN=gpmA PE=3 SV=1	380	17	10.8383	11.6055	13.2796	13.586	8.90242	12.2839	17.3287	12.1756	2759.23	2954.53	3380.74	3458.73	2266.39	3127.26	4411.57	3099.67	3138.31	3226.22	1.02801	0.923422	0.0398592	0.0345998
tr|Q2G029|Q2G029_STAA8	gpmI	2,3-bisphosphoglycerate-independent phosphoglycerate mutase OS=Staphylococcus aureus (strain NCTC 8325 / PS 47) OX=93061 GN=gpmI PE=1 SV=1	103	216	11.7095	12.7446	12.6612	12.5314	12.4863	12.3358	13.1598	12.3714	47881.1	52113.8	51772.7	51242.1	51057.7	50442.3	53811.5	50587.7	50752.4	51474.8	1.01423	0.801429	0.0203896	0.0961349
sp|Q2FYG1|GPDA_STAA8	gpsA	Glycerol-3-phosphate dehydrogenase [NAD(P)+] OS=Staphylococcus aureus (strain NCTC 8325 / PS 47) OX=93061 GN=gpsA PE=3 SV=1	563	69	12.6827	12.5542	12.6239	12.6474	12.5034	12.2145	12.2025	12.5714	26144.1	25879.1	26022.8	26071.3	25774.4	25178.9	25154.2	25914.5	26029.3	25505.5	0.979876	0.320512	-0.0293295	0.494156
sp|Q2FYI5|GPSB_STAA8	gpsB	Cell cycle protein GpsB OS=Staphylococcus aureus (strain NCTC 8325 / PS 47) OX=93061 GN=gpsB PE=3 SV=1	1567	238	12.4413	12.3421	12.3584	12.7053	12.0138	12.9646	12.4926	12.682	48574.7	48187.4	48251.2	49605.4	46905.8	50617.8	48775.1	49514.4	48654.7	48953.3	1.00614	0.887649	0.00882695	0.0517587
sp|Q2G0E0|GRAR_STAA8	graR	Response regulator protein GraR OS=Staphylococcus aureus (strain NCTC 8325 / PS 47) OX=93061 GN=graR PE=1 SV=1	1386	28	12.5564	12.5445	13.0388	12.6704	12.9219	11.8071	12.0869	12.374	10679.2	10669.1	11089.5	10776.2	10990.1	10041.9	10279.9	10524.1	10803.5	10459	0.968112	0.572511	-0.0467539	0.242216
sp|Q2G0D9|GRAS_STAA8	graS	Sensor histidine kinase GraS OS=Staphylococcus aureus (strain NCTC 8325 / PS 47) OX=93061 GN=graS PE=1 SV=1	1312	27	12.9975	12.2342	11.8156	12.8124	13.1651	13.0007	11.1123	12.8622	8934.69	8409.94	8122.21	8807.41	9049.88	8936.89	7638.72	8841.67	8568.56	8616.79	1.00563	0.930768	0.00809733	0.0311586
sp|Q2G0E1|GRAX_STAA8	graX	Auxiliary protein GraX OS=Staphylococcus aureus (strain NCTC 8325 / PS 47) OX=93061 GN=graX PE=1 SV=1	10	14	12.9039	12.4124	12.3538	11.8855	12.9048	13.2822	12.2783	11.979	5338.08	5134.74	5110.5	4916.75	5338.44	5494.57	5079.26	4955.46	5125.02	5216.93	1.01793	0.679236	0.0256448	0.167979
sp|Q2FXW7|GREA_STAA8	greA	Transcription elongation factor GreA OS=Staphylococcus aureus (strain NCTC 8325 / PS 47) OX=93061 GN=greA PE=3 SV=1	1178	119	11.745	13.0749	12.8481	13.3607	9.85833	12.3341	14.4651	12.3138	36858.4	41031.9	40320.1	41928.7	30937.6	38707.2	45394.7	38643.4	40034.8	38420.7	0.959684	0.783164	-0.059369	0.106147
sp|Q2FWN4|CH60_STAA8	groEL	Chaperonin GroEL OS=Staphylococcus aureus (strain NCTC 8325 / PS 47) OX=93061 GN=groEL PE=3 SV=1	121	235	12.6197	12.5146	12.187	12.165	12.5566	12.5947	12.8488	12.5135	61055.9	60547.2	58962.3	58856.1	60750.7	60935.1	62164.2	60542.1	59855.4	61098	1.02076	0.519333	0.0296449	0.284554
sp|Q2FWN3|CH10_STAA8	groES	Co-chaperonin GroES OS=Staphylococcus aureus (strain NCTC 8325 / PS 47) OX=93061 GN=groES PE=3 SV=1	1379	72	12.0937	12.8373	11.7337	11.5994	13.7331	12.9914	13.9358	11.0756	16191.8	17187.4	15709.8	15530.1	18386.8	17393.7	18658.2	14828.8	16154.8	17316.9	1.07194	0.577776	0.100218	0.238241
sp|Q2FXZ1|GRPE_STAA8	grpE	Protein GrpE OS=Staphylococcus aureus (strain NCTC 8325 / PS 47) OX=93061 GN=grpE PE=3 SV=1	714	69	12.076	13.525	13.5715	13.3744	6.51402	12.6416	15.0151	13.2823	24787.5	27761.6	27857.2	27452.5	13370.8	25948.4	30820.3	27263.5	26964.7	24350.8	0.90306	0.721672	-0.147106	0.14166
sp|Q2G1T6|GTAB_STAA8	gtaB	UTP--glucose-1-phosphate uridylyltransferase OS=Staphylococcus aureus (strain NCTC 8325 / PS 47) OX=93061 GN=gtaB PE=1 SV=2	395	53	12.9886	12.8339	12.9223	13.01	12.1318	12.0482	12.1334	11.9317	12148.6	12003.9	12086.6	12168.6	11347.2	11269	11348.7	11160	12101.9	11281.2	0.932184	0.119545	-0.101313	0.922469
tr|Q2FUW7|Q2FUW7_STAA8	gtfA	UDP-N-acetylglucosamine--peptide N-acetylglucosaminyltransferase GtfA subunit OS=Staphylococcus aureus (strain NCTC 8325 / PS 47) OX=93061 GN=gtfA PE=3 SV=1	240	15	12.1883	12.6739	15.6115	12.2064	12.3293	12.6842	10.3641	11.9423	4466.1	4644.06	5720.47	4472.73	4517.79	4647.82	3797.66	4375.96	4825.84	4334.81	0.898249	0.677324	-0.154812	0.169204
tr|Q2FUW8|Q2FUW8_STAA8	gtfB	UDP-N-acetylglucosamine--peptide N-acetylglucosaminyltransferase stabilizing protein GtfB OS=Staphylococcus aureus (strain NCTC 8325 / PS 47) OX=93061 GN=gtfB PE=3 SV=1	1091	18	12.7702	13.138	13.05	12.3766	12.9783	12.129	11.4661	12.0919	5698.32	5862.47	5823.17	5522.68	5791.19	5412.19	5116.41	5395.65	5726.66	5428.86	0.947998	0.50587	-0.0770447	0.295961
sp|Q2G0Y6|GUAA_STAA8	guaA	GMP synthase [glutamine-hydrolyzing] OS=Staphylococcus aureus (strain NCTC 8325 / PS 47) OX=93061 GN=guaA PE=3 SV=1	523	319	13.4247	12.3438	12.6718	12.9299	11.7909	11.8897	12.5266	12.4227	89848.5	82613.9	84809.2	86537.1	78913.8	79574.8	83837.5	83142.3	85952.2	81367.1	0.946656	0.431901	-0.0790886	0.364616
sp|Q2G0Y7|IMDH_STAA8	guaB	Inosine-5'-monophosphate dehydrogenase OS=Staphylococcus aureus (strain NCTC 8325 / PS 47) OX=93061 GN=guaB PE=3 SV=1	422	652	13.0072	12.8094	12.6073	12.7573	12.3345	11.9949	12.2463	12.243	156618	154236	151803	153609	148518	144429	147456	147416	154066	146955	0.95384	0.187181	-0.0681812	0.727738
sp|Q2FYU4|GUAC_STAA8	guaC	GMP reductase OS=Staphylococcus aureus (strain NCTC 8325 / PS 47) OX=93061 GN=guaC PE=3 SV=1	237	47	12.4289	12.7358	11.6772	12.3117	13.4888	12.2287	12.3678	12.7612	9249.72	9478.15	8690.33	9162.52	10038.5	9100.74	9204.25	9497.05	9145.18	9460.13	1.03444	0.605119	0.0488492	0.218159
sp|Q2G2Q0|GYRA_STAA8	gyrA	DNA gyrase subunit A OS=Staphylococcus aureus (strain NCTC 8325 / PS 47) OX=93061 GN=gyrA PE=1 SV=1	460	244	12.6473	12.5099	12.8295	12.5285	12.629	12.226	12.4057	12.224	64305.8	63607.1	65232	63701.5	64212.4	62163.6	63077.2	62153.2	64211.6	62901.6	0.979599	0.338837	-0.0297372	0.470009
tr|Q2G274|Q2G274_STAA8	gyrB	DNA gyrase subunit B OS=Staphylococcus aureus (strain NCTC 8325 / PS 47) OX=93061 GN=gyrB PE=3 SV=1	160	222	12.7881	12.6366	12.5138	12.5177	12.5598	12.3904	12.2071	12.3865	55665.1	55005.4	54471	54488	54671.3	53933.6	53135.8	53916.8	54907.4	53914.4	0.981915	0.183722	-0.02633	0.735839
sp|Q2G0M7|HCHA_STAA8	hchA	Protein/nucleic acid deglycase HchA OS=Staphylococcus aureus (strain NCTC 8325 / PS 47) OX=93061 GN=hchA PE=1 SV=1	218	216	12.3053	12.39	12.6476	12.6145	12.1339	12.2542	13.6488	12.0055	25656.5	25833.1	26370.1	26301.1	25299.1	25549.9	28457.6	25031.4	26040.2	26084.5	1.0017	0.987382	0.00245225	0.00551479
sp|Q2FXQ9|HEM1_STAA8	hemA	Glutamyl-tRNA reductase OS=Staphylococcus aureus (strain NCTC 8325 / PS 47) OX=93061 GN=hemA PE=3 SV=1	303	10	11.8428	11.9138	10.9043	11.8486	13.2856	14.8106	11.5864	13.808	1787.92	1798.64	1646.23	1788.8	2005.74	2235.97	1749.22	2084.62	1755.4	2018.89	1.1501	0.28057	0.201763	0.551959
sp|Q2FXR3|HEM2_STAA8	hemB	Delta-aminolevulinic acid dehydratase OS=Staphylococcus aureus (strain NCTC 8325 / PS 47) OX=93061 GN=hemB PE=3 SV=1	12	153	13.1389	12.5506	13.3226	12.6472	11.9325	12.0106	12.4932	11.9044	38347.2	36630.4	38883.3	36912.1	34826.2	35054.3	36462.8	34744.4	37693.2	35271.9	0.935762	0.189275	-0.0957859	0.722907
sp|O34090|HEM3_STAA8	hemC	Porphobilinogen deaminase OS=Staphylococcus aureus (strain NCTC 8325 / PS 47) OX=93061 GN=hemC PE=3 SV=1	974	46	12.2142	11.5966	13.4391	12.9949	12.8352	11.8741	13.0775	11.9685	18615	17673.7	20481.8	19804.8	19561.5	18096.7	19930.7	18240.6	19143.8	18957.4	0.990261	0.890332	-0.0141199	0.050448
sp|Q2FXA3|DCUP_STAA8	hemE	Uroporphyrinogen decarboxylase OS=Staphylococcus aureus (strain NCTC 8325 / PS 47) OX=93061 GN=hemE PE=3 SV=1	1151	38	12.821	12.4828	13.4214	12.1411	11.631	11.9359	14.0999	11.4668	12334.4	12009	12912	11680.3	11189.5	11482.9	13564.7	11031.6	12233.9	11817.2	0.965935	0.653318	-0.0500021	0.184875
sp|Q2FXR4|GSA1_STAA8	hemL1	Glutamate-1-semialdehyde 2,1-aminomutase 1 OS=Staphylococcus aureus (strain NCTC 8325 / PS 47) OX=93061 GN=hemL1 PE=3 SV=1	431	99	13.1963	13.0885	12.9855	12.9274	11.8168	11.7246	11.985	12.2759	26291.5	26076.8	25871.6	25755.8	23543.2	23359.5	23878.2	24457.9	25998.9	23809.7	0.915796	0.182032	-0.126903	0.739852
sp|Q2G283|GSA2_STAA8	hemL2	Glutamate-1-semialdehyde 2,1-aminomutase 2 OS=Staphylococcus aureus (strain NCTC 8325 / PS 47) OX=93061 GN=hemL2 PE=3 SV=2	23	125	12.1544	12.6897	12.504	12.7389	12.5765	12.5843	12.0211	12.7311	31599	32990.7	32507.7	33118.5	32696.2	32716.6	31252.5	33098.2	32554	32440.9	0.996526	0.930002	-0.00502098	0.0315161
tr|Q2FYY9|Q2FYY9_STAA8	hflX	GTPase HflX OS=Staphylococcus aureus (strain NCTC 8325 / PS 47) OX=93061 GN=hflX PE=3 SV=1	996	31	13.1663	12.3093	12.8604	12.9058	12.2566	11.8626	12.0558	12.5832	11881.7	11108.4	11605.7	11646.7	11060.8	10705.2	10879.6	11355.5	11560.6	11000.3	0.951529	0.236076	-0.0716798	0.626948
tr|Q2FYZ1|Q2FYZ1_STAA8	hfq	RNA-binding protein Hfq OS=Staphylococcus aureus (strain NCTC 8325 / PS 47) OX=93061 GN=hfq PE=3 SV=1	1954	2	11.357	13.4184	12.4444	13.8022	10.774	11.3674	12.7813	14.0554	998.204	1179.39	1093.78	1213.12	946.968	999.122	1123.39	1235.38	1121.12	1076.22	0.959943	0.699072	-0.0589789	0.155478
sp|Q2FUU2|HIS4_STAA8	hisA	1-(5-phosphoribosyl)-5-[(5-phosphoribosylamino)methylideneamino] imidazole-4-carboxamide isomerase OS=Staphylococcus aureus (strain NCTC 8325 / PS 47) OX=93061 GN=hisA PE=3 SV=1	64	4	13.6356	11.5823	12.2492	12.3918	14.2968	10.7217	12.542	12.5806	838.95	712.621	753.652	762.423	879.634	659.673	771.669	774.041	766.911	771.254	1.00566	0.935069	0.00814643	0.0291563
sp|Q2FUU0|HIS7_STAA8	hisB	Imidazoleglycerol-phosphate dehydratase OS=Staphylococcus aureus (strain NCTC 8325 / PS 47) OX=93061 GN=hisB PE=3 SV=1	652	4	13.4181	10.9127	11.9426	13.2959	12.084	14.2031	12.6563	11.4872	655.51	533.116	583.43	649.541	590.338	693.861	618.297	561.182	605.399	615.919	1.01738	0.945415	0.0248549	0.0243775
sp|Q2G087|HIS8_STAA8	hisC	Histidinol-phosphate aminotransferase OS=Staphylococcus aureus (strain NCTC 8325 / PS 47) OX=93061 GN=hisC PE=3 SV=1	1031	15	12.8544	12.9687	12.9372	12.5684	12.2615	11.4417	12.2978	12.6701	4273.12	4311.13	4300.66	4178.05	4076.03	3803.52	4088.1	4211.87	4265.74	4044.88	0.948225	0.454381	-0.0766991	0.34258
tr|Q2FUT8|Q2FUT8_STAA8	hisD	Histidinol dehydrogenase OS=Staphylococcus aureus (strain NCTC 8325 / PS 47) OX=93061 GN=hisD PE=3 SV=1	47	4	13.104	12.5838	11.3994	13.8043	12.2266	13.3558	11.5472	11.9788	1211.83	1163.72	1054.19	1276.59	1130.69	1235.11	1067.86	1107.77	1176.58	1135.36	0.964962	0.746712	-0.0514558	0.126847
tr|Q2FUU3|Q2FUU3_STAA8	hisF	Histidine biosynthesis bifunctional protein HisIE OS=Staphylococcus aureus (strain NCTC 8325 / PS 47) OX=93061 GN=hisF PE=3 SV=1	1923	4	12.8842	13.2816	10.8032	12.4643	14.4868	13.2674	11.0014	11.8111	745.873	768.878	625.406	721.564	838.649	768.058	636.877	683.75	715.43	731.833	1.02293	0.810446	0.0327043	0.0912759
sp|Q2FUT7|HIS1_STAA8	hisG	ATP phosphoribosyltransferase OS=Staphylococcus aureus (strain NCTC 8325 / PS 47) OX=93061 GN=hisG PE=3 SV=1	1899	2	13.5717	12.7602	11.1143	13.3541	12.1016	13.5391	11.5109	12.0481	694.968	653.411	569.13	683.826	619.686	693.301	589.442	616.949	650.334	629.845	0.968494	0.780497	-0.0461846	0.107629
tr|Q2FUU1|Q2FUU1_STAA8	hisH	Imidazole glycerol phosphate synthase subunit HisH OS=Staphylococcus aureus (strain NCTC 8325 / PS 47) OX=93061 GN=hisH PE=3 SV=1	503	5	13.0512	13.3812	14.2765	12.369	12.8822	13.41	10.0708	10.559	443.183	454.386	484.791	420.017	437.443	455.367	341.976	358.553	450.594	398.335	0.884021	0.523608	-0.177848	0.280994
sp|Q2FXU4|SYH_STAA8	hisS	Histidine--tRNA ligase OS=Staphylococcus aureus (strain NCTC 8325 / PS 47) OX=93061 GN=hisS PE=3 SV=1	1049	52	12.5453	12.9076	12.542	12.8495	12.4079	11.9607	12.1953	12.5918	15604.9	16055.6	15600.8	15983.3	15434	14877.7	15169.5	15662.7	15811.2	15286	0.966785	0.390931	-0.0487337	0.4079
sp|Q2FUT6|HISZ_STAA8	hisZ	ATP phosphoribosyltransferase regulatory subunit OS=Staphylococcus aureus (strain NCTC 8325 / PS 47) OX=93061 GN=hisZ PE=3 SV=1	1715	6	12.8677	14.1726	11.549	13.1407	11.9882	13.6478	12.2048	10.4292	1227.36	1351.83	1101.58	1253.4	1143.47	1301.77	1164.13	994.768	1233.54	1151.03	0.933113	0.61403	-0.0998763	0.21181
sp|Q2FWM8|HLD_STAA8	hld	Delta-hemolysin OS=Staphylococcus aureus (strain NCTC 8325 / PS 47) OX=93061 GN=hld PE=3 SV=3	2276	4	10.6877	13.9841	11.6599	12.0059	10.1756	12.3123	14.4152	14.7593	202.188	264.549	220.58	227.126	192.5	232.923	272.704	279.214	228.611	244.335	1.06878	0.763479	0.0959688	0.117203
sp|Q2FVK1|HLGB_STAA8	hlgB	Gamma-hemolysin component B OS=Staphylococcus aureus (strain NCTC 8325 / PS 47) OX=93061 GN=hlgB PE=1 SV=1	927	12	10.9768	10.9365	13.1959	14.0885	12.1901	10.8036	14.6844	13.1242	1316.72	1311.88	1582.91	1689.98	1462.26	1295.94	1761.46	1574.31	1475.37	1523.49	1.03262	0.77991	0.0463031	0.107956
sp|Q2FVK2|HLGC_STAA8	hlgC	Gamma-hemolysin component C OS=Staphylococcus aureus (strain NCTC 8325 / PS 47) OX=93061 GN=hlgC PE=1 SV=1	91	5	9.68299	11.6136	12.8576	10.5756	13.5019	13.253	13.2229	15.2924	672.335	806.385	892.76	734.315	937.503	920.219	918.127	1061.82	776.449	959.417	1.23565	0.364945	0.305268	0.437773
sp|Q2G1X0|HLA_STAA8	hly	Alpha-hemolysin OS=Staphylococcus aureus (strain NCTC 8325 / PS 47) OX=93061 GN=hly PE=1 SV=1	22	8	11.3379	13.0075	8.83802	12.1189	13.5105	15.74	12.5486	12.8985	816.478	936.715	636.455	872.726	972.937	1133.49	903.666	928.867	815.594	984.74	1.20739	0.275315	0.271893	0.56017
sp|Q2G055|HPF_STAA8	hpf	Ribosome hibernation promotion factor OS=Staphylococcus aureus (strain NCTC 8325 / PS 47) OX=93061 GN=hpf PE=1 SV=1	232	96	12.6913	12.7587	13.0002	12.5296	12.4462	12.5392	11.9022	12.1327	17264.2	17355.8	17684.3	17044.2	16930.7	17057.3	16190.7	16504.3	17337.1	16670.8	0.961564	0.389881	-0.0565457	0.409068
sp|Q2G045|HPRK_STAA8	hprK	HPr kinase/phosphorylase OS=Staphylococcus aureus (strain NCTC 8325 / PS 47) OX=93061 GN=hprK PE=3 SV=1	1114	75	12.7057	12.8658	11.8336	12.8588	13.0391	12.2711	12.1031	12.3227	22374	22655.9	20838.3	22643.6	22961.1	21608.6	21312.9	21699.6	22127.9	21895.6	0.989497	0.831948	-0.0152321	0.0799038
sp|Q2G1E1|HPTR_STAA8	hptR	Transcriptional regulatory protein HptR OS=Staphylococcus aureus (strain NCTC 8325 / PS 47) OX=93061 GN=hptR PE=1 SV=1	402	27	13.4595	12.959	12.5965	12.4154	11.9624	12.9894	11.5318	12.0861	4236.45	4078.94	3964.83	3907.81	3765.23	4088.5	3629.69	3804.17	4047.01	3821.9	0.944376	0.44151	-0.0825664	0.355059
sp|Q2G1E0|HPTS_STAA8	hptS	Sensor protein kinase HptS OS=Staphylococcus aureus (strain NCTC 8325 / PS 47) OX=93061 GN=hptS PE=1 SV=1	1273	8	13.2732	11.9308	10.6833	13.4328	13.0183	13.6654	11.4652	12.531	3393.97	3050.73	2731.74	3434.79	3328.81	3494.28	2931.68	3204.19	3152.81	3239.74	1.02757	0.814676	0.039241	0.0890151
sp|Q2FXZ0|HRCA_STAA8	hrcA	Heat-inducible transcription repressor HrcA OS=Staphylococcus aureus (strain NCTC 8325 / PS 47) OX=93061 GN=hrcA PE=3 SV=1	1938	6	12.6902	12.3265	11.9982	13.2095	12.1285	13.5719	11.96	12.1152	1566.53	1521.63	1481.1	1630.63	1497.18	1675.36	1476.38	1495.55	1549.97	1536.12	0.991061	0.933434	-0.012954	0.0299164
sp|Q2FVR1|HRTA_STAA8	hrtA	Putative hemin import ATP-binding protein HrtA OS=Staphylococcus aureus (strain NCTC 8325 / PS 47) OX=93061 GN=hrtA PE=3 SV=1	2023	6	12.0214	12.268	11.8469	12.7919	13.4649	13.0542	11.2087	13.3439	2511.06	2562.56	2474.61	2671.99	2812.58	2726.78	2341.3	2787.29	2555.05	2666.99	1.04381	0.61444	0.0618567	0.211521
sp|Q2FVR0|HRTB_STAA8	hrtB	Putative hemin transport system permease protein HrtB OS=Staphylococcus aureus (strain NCTC 8325 / PS 47) OX=93061 GN=hrtB PE=3 SV=1	1698	7	11.8888	13.0749	10.2266	11.2593	13.2599	12.128	13.5836	14.5789	813.756	894.937	699.982	770.665	907.6	830.129	929.755	997.882	794.835	916.341	1.15287	0.498268	0.20523	0.302537
sp|Q2G0Q9|HSLO_STAA8	hslO	33 kDa chaperonin OS=Staphylococcus aureus (strain NCTC 8325 / PS 47) OX=93061 GN=hslO PE=3 SV=1	55	124	11.9387	12.5521	13.1903	12.0651	11.9699	12.594	13.3751	12.3148	32391.8	34055.8	35787.6	32734.5	32476.2	34169.7	36288.8	33412.2	33742.4	34086.7	1.0102	0.390654	0.0146463	0.408208
sp|Q2FZ28|HSLU_STAA8	hslU	ATP-dependent protease ATPase subunit HslU OS=Staphylococcus aureus (strain NCTC 8325 / PS 47) OX=93061 GN=hslU PE=3 SV=1	1284	80	12.8235	13.0376	12.8851	11.9963	12.9097	12.051	12.5153	11.7814	21271.2	21626.3	21373.3	19899.1	21414.2	19989.8	20759.9	19542.5	21042.5	20426.6	0.970732	0.510652	-0.0428553	0.291875
sp|Q2FZ29|HSLV_STAA8	hslV	ATP-dependent protease subunit HslV OS=Staphylococcus aureus (strain NCTC 8325 / PS 47) OX=93061 GN=hslV PE=3 SV=1	85	31	12.606	12.9518	12.9499	12.6245	11.3997	12.2344	12.9997	12.2341	7091.34	7285.91	7284.83	7101.75	6412.74	6882.31	7312.8	6882.14	7190.96	6872.5	0.955714	0.423634	-0.0653494	0.373009
sp|Q2FVQ9|HSSR_STAA8	hssR	Heme response regulator HssR OS=Staphylococcus aureus (strain NCTC 8325 / PS 47) OX=93061 GN=hssR PE=3 SV=1	318	11	12.6759	13.2346	11.5133	12.9862	13.3184	12.379	11.8596	12.0332	5331.31	5566.29	4842.33	5461.82	5601.54	5206.43	4988	5061.01	5300.44	5214.25	0.983739	0.838709	-0.0236531	0.0763887
sp|Q2FVQ8|HSSS_STAA8	hssS	Heme sensor protein HssS OS=Staphylococcus aureus (strain NCTC 8325 / PS 47) OX=93061 GN=hssS PE=3 SV=1	1165	25	12.2111	12.2339	13.9421	12.2462	12.4973	13.1563	11.4217	12.2913	6355.45	6367.31	7256.34	6373.69	6504.39	6847.38	5944.56	6397.19	6588.2	6423.38	0.974983	0.867544	-0.0365512	0.0617085
sp|Q2FVT2|HUTG_STAA8	hutG	Formimidoylglutamase OS=Staphylococcus aureus (strain NCTC 8325 / PS 47) OX=93061 GN=hutG PE=3 SV=1	271	31	12.9016	13.0256	12.8554	13.5181	11.9848	11.7646	12.311	11.639	5950.81	6008.03	5929.52	6235.17	5527.96	5426.39	5678.42	5368.45	6030.88	5500.31	0.912023	0.263618	-0.132858	0.579025
sp|Q2G2P7|HUTH_STAA8	hutH	Histidine ammonia-lyase OS=Staphylococcus aureus (strain NCTC 8325 / PS 47) OX=93061 GN=hutH PE=3 SV=1	1268	10	11.3423	12.8011	12.5307	12.0303	13.034	12.9032	12.7875	12.5709	1350.45	1524.13	1491.94	1432.36	1551.86	1536.29	1522.51	1496.73	1449.72	1526.85	1.0532	0.485455	0.0747817	0.313851
sp|Q2FVT6|HUTI_STAA8	hutI	Imidazolonepropionase OS=Staphylococcus aureus (strain NCTC 8325 / PS 47) OX=93061 GN=hutI PE=3 SV=1	492	18	11.0057	13.343	12.4668	12.7018	11.8977	11.9513	14.2981	12.3355	4004.24	4854.63	4535.83	4621.34	4328.77	4348.27	5202.11	4488.06	4504.01	4591.8	1.01949	0.889718	0.0278506	0.0507476
tr|Q2FVT5|Q2FVT5_STAA8	hutU	Urocanate hydratase OS=Staphylococcus aureus (strain NCTC 8325 / PS 47) OX=93061 GN=hutU PE=3 SV=1	1220	26	11.1021	12.4703	12.961	11.6045	12.8269	12.6885	13.154	13.1927	3965.92	4454.69	4629.96	4145.4	4582.08	4532.63	4698.92	4712.75	4298.99	4631.59	1.07737	0.406415	0.107511	0.39103
sp|Q59801|HYSA_STAA8	hysA	Hyaluronate lyase OS=Staphylococcus aureus (strain NCTC 8325 / PS 47) OX=93061 GN=hysA PE=3 SV=1	789	51	11.5858	11.6859	12.2698	11.2005	13.3843	13.3189	14.0974	12.4575	8214.02	8285.01	8698.96	7940.88	9489.12	9442.78	9994.67	8832.02	8284.72	9439.65	1.1394	0.119545	0.18828	0.922469
sp|Q9RQP9|ICAA_STAA8	icaA	Poly-beta-1,6-N-acetyl-D-glucosamine synthase OS=Staphylococcus aureus (strain NCTC 8325 / PS 47) OX=93061 GN=icaA PE=3 SV=2	773	3	9.25277	12.2382	11.2091	10.867	15.9381	14.9178	12.5899	12.9872	280.159	370.553	339.395	329.035	482.579	451.687	381.201	393.231	329.786	427.175	1.29531	0.362296	0.373298	0.440936
sp|Q9RQP7|ICAB_STAA8	icaB	Poly-beta-1,6-N-acetyl-D-glucosamine N-deacetylase OS=Staphylococcus aureus (strain NCTC 8325 / PS 47) OX=93061 GN=icaB PE=3 SV=2	1009	10	11.0279	9.04331	8.37092	10.744	16.3628	13.4193	13.4894	17.5423	805.185	660.28	611.187	784.453	1194.7	979.785	984.902	1280.82	715.276	1110.05	1.55192	0.122337	0.634054	0.912442
sp|Q9RQQ0|ICAR_STAA8	icaR	Biofilm operon icaADBC HTH-type negative transcriptional regulator IcaR OS=Staphylococcus aureus (strain NCTC 8325 / PS 47) OX=93061 GN=icaR PE=3 SV=1	1185	8	15.3961	13.6412	14.352	14.1489	11.0223	9.72318	11.0784	10.638	4130.23	3659.43	3850.12	3795.64	2956.88	2608.38	2971.94	2853.78	3858.85	2847.75	0.737977	0.105487	-0.438353	0.976801
sp|Q2FZ82|SYI_STAA8	ileS	Isoleucine--tRNA ligase OS=Staphylococcus aureus (strain NCTC 8325 / PS 47) OX=93061 GN=ileS PE=3 SV=1	898	479	12.6121	12.697	12.4409	12.6664	12.3694	12.1089	12.3305	12.7749	139444	140382	137551	140044	136760	133880	136330	141244	139355	137054	0.983483	0.563683	-0.0240282	0.248965
sp|Q2FWJ9|ILVA_STAA8	ilvA	L-threonine dehydratase biosynthetic IlvA OS=Staphylococcus aureus (strain NCTC 8325 / PS 47) OX=93061 GN=ilvA PE=3 SV=1	1251	13	12.7154	11.9131	13.1551	14.2792	12.3371	11.2838	12.879	11.4374	4152.02	3890.05	4295.6	4662.66	4028.5	3684.56	4205.45	3734.73	4250.08	3913.31	0.920761	0.505231	-0.119101	0.29651
sp|Q2FWK4|ILVC_STAA8	ilvC	Ketol-acid reductoisomerase (NADP(+)) OS=Staphylococcus aureus (strain NCTC 8325 / PS 47) OX=93061 GN=ilvC PE=1 SV=1	441	12	13.6229	13.3793	12.8086	12.66	12.1619	12.778	10.2745	12.3149	4095.2	4021.97	3850.42	3805.74	3656.03	3841.23	3088.65	3702.01	3943.33	3571.98	0.905828	0.377327	-0.142691	0.423282
sp|Q2FWK7|ILVD_STAA8	ilvD	Dihydroxy-acid dehydratase OS=Staphylococcus aureus (strain NCTC 8325 / PS 47) OX=93061 GN=ilvD PE=3 SV=1	1451	6	12.2589	13.9089	12.0562	10.0664	13.7797	13.5096	11.0239	13.3963	1907.12	2163.82	1875.59	1566.04	2143.72	2101.7	1715	2084.07	1878.14	2011.12	1.0708	0.71441	0.0986944	0.146052
sp|Q2FW28|IF1_STAA8	infA	Translation initiation factor IF-1 OS=Staphylococcus aureus (strain NCTC 8325 / PS 47) OX=93061 GN=infA PE=1 SV=1	2033	37	11.9411	13.2649	13.0443	12.3046	12.7203	11.4741	13.3449	11.9058	13515.6	15014	14764.3	13927.1	14397.6	12987.1	15104.6	13475.7	14305.2	13991.2	0.97805	0.841492	-0.0320198	0.07495
sp|Q2G2D0|IF2_STAA8	infB	Translation initiation factor IF-2 OS=Staphylococcus aureus (strain NCTC 8325 / PS 47) OX=93061 GN=infB PE=3 SV=1	25	373	12.4117	12.2235	12.8638	12.3646	12.6636	12.688	12.4415	12.3433	87596.9	86269.2	90788.2	87264.4	89374.8	89547.2	87807.7	87114.3	87979.7	88461	1.00547	0.886098	0.00787128	0.0525182
sp|Q2FXP9|IF3_STAA8	infC	Translation initiation factor IF-3 OS=Staphylococcus aureus (strain NCTC 8325 / PS 47) OX=93061 GN=infC PE=3 SV=1	1262	59	12.1551	12.2133	12.7258	12.5361	12.3377	12.2327	13.2196	12.5796	19537.2	19630.7	20454.6	20149.6	19830.8	19662	21248.3	20219.6	19943	20240.2	1.0149	0.505231	0.0213375	0.29651
sp|Q2FV52|ISAA_STAA8	isaA	Probable transglycosylase IsaA OS=Staphylococcus aureus (strain NCTC 8325 / PS 47) OX=93061 GN=isaA PE=1 SV=1	847	346	13.3051	13.5663	13.2873	13.7928	11.9141	11.2542	11.3521	11.5281	66303.7	67605.1	66214.8	68734.1	59371.9	56083.3	56571.1	57448.3	67214.4	57368.7	0.853517	0.14484	-0.228508	0.839111
sp|Q2FUX3|ISAB_STAA8	isaB	Immunodominant staphylococcal antigen B OS=Staphylococcus aureus (strain NCTC 8325 / PS 47) OX=93061 GN=isaB PE=2 SV=1	1506	41	11.6915	13.4406	12.8977	12.0133	12.6651	12.5671	12.7891	11.9356	7219.47	8299.57	7964.3	7418.2	7820.68	7760.14	7897.24	7370.23	7725.39	7712.07	0.998277	0.988841	-0.00248822	0.00487353
sp|Q2FZE9|ISDA_STAA8	isdA	Iron-regulated surface determinant protein A OS=Staphylococcus aureus (strain NCTC 8325 / PS 47) OX=93061 GN=isdA PE=1 SV=1	561	29	11.363	12.1714	12.0596	11.8902	12.897	12.7733	13.7249	13.1207	9529.09	10207	10113.3	9971.24	10815.5	10711.8	11509.8	11003.1	9955.16	11010	1.10596	0.207038	0.145305	0.68395
sp|Q2FZF0|ISDB_STAA8	isdB	Iron-regulated surface determinant protein B OS=Staphylococcus aureus (strain NCTC 8325 / PS 47) OX=93061 GN=isdB PE=1 SV=1	1481	6	11.5802	11.3495	13.2264	11.7712	13.7275	13.0891	13.0159	12.2402	642.27	629.479	733.578	652.867	761.368	725.958	721.903	678.877	664.548	722.027	1.08649	0.468034	0.119677	0.329723
sp|Q8KQR1|ISDC_STAA8	isdC	Iron-regulated surface determinant protein C OS=Staphylococcus aureus (strain NCTC 8325 / PS 47) OX=93061 GN=isdC PE=1 SV=2	1944	1	9.79484	14.4413	8.90683	13.4142	10.3039	13.7345	14.1216	15.2828	142.609	210.26	129.68	195.306	150.021	199.969	205.605	222.511	169.464	194.526	1.14789	0.5842	0.19899	0.233438
sp|Q2FZE6|ISDE_STAA8	isdE	High-affinity heme uptake system protein IsdE OS=Staphylococcus aureus (strain NCTC 8325 / PS 47) OX=93061 GN=isdE PE=1 SV=2	1474	11	13.4982	11.2445	11.1637	11.9443	13.2549	13.2939	11.5448	14.0557	3555.48	2961.86	2940.56	3146.18	3491.4	3501.66	3040.96	3702.34	3151.02	3434.09	1.08983	0.484752	0.124109	0.31448
sp|Q2FZE2|HDOX1_STAA8	isdG	Heme oxygenase (staphylobilin-producing) 1 OS=Staphylococcus aureus (strain NCTC 8325 / PS 47) OX=93061 GN=isdG PE=1 SV=1	2178	6	12.0162	12.4256	11.3264	11.695	12.4532	13.2865	12.5592	14.238	2227.94	2303.85	2100.05	2168.38	2308.96	2463.46	2328.61	2639.89	2200.06	2435.23	1.1069	0.350367	0.146518	0.455477
sp|Q2FXJ2|ISDH_STAA8	isdH	Iron-regulated surface determinant protein H OS=Staphylococcus aureus (strain NCTC 8325 / PS 47) OX=93061 GN=isdH PE=1 SV=1	1084	5	11.5156	13.0249	12.7385	11.6085	12.4747	13.2083	13.3217	12.1077	1313.19	1485.3	1452.64	1323.78	1422.56	1506.21	1519.14	1380.71	1393.73	1457.15	1.04551	0.30462	0.0642058	0.516242
sp|Q2G1J2|HDOX2_STAA8	isdI	Heme oxygenase (staphylobilin-producing) 2 OS=Staphylococcus aureus (strain NCTC 8325 / PS 47) OX=93061 GN=isdI PE=1 SV=1	1943	13	14.9815	15.3224	10.4769	11.578	9.55576	14.3969	10.9042	12.7844	6095.7	6234.42	4262.85	4710.87	3888.07	5857.86	4436.71	5201.75	5325.96	4846.1	0.909901	0.741576	-0.136218	0.129844
sp|Q2FYU7|CATA_STAA8	katA	Catalase OS=Staphylococcus aureus (strain NCTC 8325 / PS 47) OX=93061 GN=katA PE=2 SV=2	188	122	10.757	11.4893	13.0271	12.9086	11.4485	12.6169	13.5027	14.2498	25466.5	27200.2	30840.8	30560.3	27103.6	29869.6	31966.6	33735.3	28517	30668.8	1.07546	0.228296	0.104951	0.641502
sp|Q2FWI1|KDPC_STAA8	kdpC	Potassium-transporting ATPase KdpC subunit OS=Staphylococcus aureus (strain NCTC 8325 / PS 47) OX=93061 GN=kdpC PE=3 SV=1	2182	1	26.4761	1.79095	17.8403	0	0	24.4504	17.1311	12.3111	24.155	1.63394	16.2763	0	0	22.3069	15.6292	11.2318	10.5163	12.292	1.16885	0.945415	0.225088	0.0243775
sp|Q2FWH7|KDPD_STAA8	kdpD	Sensor histidine kinase KdpD OS=Staphylococcus aureus (strain NCTC 8325 / PS 47) OX=93061 GN=kdpD PE=2 SV=1	2008	4	9.68081	13.1203	10.4381	12.735	13.7049	14.3347	12.6846	13.3016	222.996	302.223	240.441	293.348	315.691	330.198	292.187	306.401	264.752	311.119	1.17513	0.364908	0.232826	0.437817
sp|Q2FWH6|KDPE_STAA8	kdpE	Transcriptional regulatory protein KdpE OS=Staphylococcus aureus (strain NCTC 8325 / PS 47) OX=93061 GN=kdpE PE=1 SV=1	2071	8	13.3345	12.8208	12.5192	12.654	12.1454	12.6659	12.2095	11.6508	2644.58	2542.7	2482.89	2509.61	2408.74	2511.97	2421.47	2310.65	2544.95	2413.21	0.948236	0.370003	-0.0766825	0.431795
sp|Q2G2R4|LACA_STAA8	lacA	Galactose-6-phosphate isomerase subunit LacA OS=Staphylococcus aureus (strain NCTC 8325 / PS 47) OX=93061 GN=lacA PE=3 SV=1	1926	1	11.2965	14.0537	14.24	12.5159	10.4634	10.9057	15.1587	11.366	574.758	715.039	724.517	636.798	532.368	554.874	771.262	578.294	662.778	609.2	0.919161	0.605491	-0.121611	0.217892
sp|Q2G2R0|LACB_STAA8	lacB	Galactose-6-phosphate isomerase subunit LacB OS=Staphylococcus aureus (strain NCTC 8325 / PS 47) OX=93061 GN=lacB PE=3 SV=1	1374	2	14.7341	12.3358	11.9937	12.6157	11.2605	13.9107	11.9111	11.2384	773.571	647.656	629.695	662.348	591.199	730.342	625.356	590.041	678.317	634.235	0.935011	0.742568	-0.0969444	0.129264
sp|P0A011|LACD_STAA8	lacD	Tagatose 1,6-diphosphate aldolase OS=Staphylococcus aureus (strain NCTC 8325 / PS 47) OX=93061 GN=lacD PE=1 SV=1	1554	4	11.0695	15.2242	17.4607	12.1981	11.3965	10.3871	13.1195	9.14427	1018.85	1401.26	1607.11	1122.73	1048.95	956.044	1207.54	841.651	1287.49	1013.55	0.787228	0.373843	-0.345147	0.427311
sp|Q2G2D5|LACG_STAA8	lacG	6-phospho-beta-galactosidase OS=Staphylococcus aureus (strain NCTC 8325 / PS 47) OX=93061 GN=lacG PE=3 SV=1	36	16	12.0593	12.9737	12.4411	13.4178	12.4829	11.8197	12.4045	12.4011	5369.23	5776.34	5539.23	5974.08	5557.82	5262.54	5522.92	5521.42	5664.72	5466.18	0.964951	0.632483	-0.051473	0.198951
sp|P0A0Q0|LACR_STAA8	lacR	Lactose phosphotransferase system repressor OS=Staphylococcus aureus (strain NCTC 8325 / PS 47) OX=93061 GN=lacR PE=4 SV=1	1337	21	12.797	12.2031	12.021	12.1281	13.0152	13.0417	11.6178	13.176	7369.52	7027.51	6922.62	6984.29	7495.16	7510.43	6690.44	7587.77	7075.99	7320.95	1.03462	0.596341	0.0490999	0.224505
sp|Q2G218|LDH1_STAA8	ldh1	L-lactate dehydrogenase 1 OS=Staphylococcus aureus (strain NCTC 8325 / PS 47) OX=93061 GN=ldh1 PE=3 SV=2	851	263	12.8074	13.4896	12.5416	13.537	12.3776	12.4686	9.35405	13.4241	29705.9	31288.1	29089.4	31398.1	28708.8	28919.9	21696	31136.2	30370.4	27615.2	0.909282	0.502987	-0.137201	0.298443
sp|Q2G1Y5|LDH2_STAA8	ldh2	L-lactate dehydrogenase 2 OS=Staphylococcus aureus (strain NCTC 8325 / PS 47) OX=93061 GN=ldh2 PE=3 SV=1	202	61	12.1029	12.3906	13.5947	12.4818	12.0533	12.4761	12.036	12.8645	11794.8	12075.1	13248.6	12164	11746.4	12158.5	11729.6	12537	12320.6	12042.9	0.977457	0.795559	-0.0328956	0.0993276
sp|Q2FXY7|LEPA_STAA8	lepA	Elongation factor 4 OS=Staphylococcus aureus (strain NCTC 8325 / PS 47) OX=93061 GN=lepA PE=1 SV=1	665	175	12.4816	12.6466	12.398	12.4029	12.497	12.6178	12.0831	12.8731	42381.1	42941.4	42097.2	42113.8	42433.3	42843.5	41028	43710.4	42383.4	42503.8	1.00284	0.935069	0.00409335	0.0291563
sp|Q2FWK3|LEU1_STAA8	leuA	2-isopropylmalate synthase OS=Staphylococcus aureus (strain NCTC 8325 / PS 47) OX=93061 GN=leuA PE=3 SV=1	1523	11	12.9188	13.9847	12.4418	12.6004	12.8497	11.9647	10.8772	12.3626	3031.47	3281.6	2919.55	2956.77	3015.26	2807.6	2552.4	2900.97	3047.35	2819.06	0.925086	0.452186	-0.112341	0.344683
sp|Q2FWK2|LEU3_STAA8	leuB	3-isopropylmalate dehydrogenase OS=Staphylococcus aureus (strain NCTC 8325 / PS 47) OX=93061 GN=leuB PE=3 SV=1	1965	1	2.22105	16.2476	6.48262	16.8689	14.1355	17.5024	11.4529	15.089	3.7583	27.493	10.9694	28.5443	23.919	29.6163	19.3797	25.5325	17.6913	24.6119	1.39119	0.574838	0.476319	0.240455
sp|Q2FWK1|LEUC_STAA8	leuC	3-isopropylmalate dehydratase large subunit OS=Staphylococcus aureus (strain NCTC 8325 / PS 47) OX=93061 GN=leuC PE=3 SV=1	1673	4	13.6746	15.2417	10.9997	11.5885	12.551	13.6976	10.3789	11.8681	1545.51	1722.63	1243.19	1309.74	1418.52	1548.11	1173.03	1341.34	1455.27	1370.25	0.941579	0.46584	-0.0868452	0.331763
sp|Q2FWK0|LEUD_STAA8	leuD	3-isopropylmalate dehydratase small subunit OS=Staphylococcus aureus (strain NCTC 8325 / PS 47) OX=93061 GN=leuD PE=3 SV=1	1799	3	7.88846	21.7986	28.8487	6.60646	8.23632	7.46697	11.4853	7.66925	325.894	900.559	1191.82	272.931	340.265	308.481	474.488	316.838	672.801	360.018	0.535103	0.523608	-0.902111	0.280994
sp|Q2FXH2|SYL_STAA8	leuS	Leucine--tRNA ligase OS=Staphylococcus aureus (strain NCTC 8325 / PS 47) OX=93061 GN=leuS PE=3 SV=1	564	168	12.3712	12.7042	12.8212	12.541	12.338	12.03	13.0153	12.1791	47972.2	49263.5	49717.3	48630.8	47843.4	46649.3	50469.7	47227.3	48895.9	48047.4	0.982646	0.636828	-0.0252559	0.195978
sp|Q2FYU1|LEXA_STAA8	lexA	LexA repressor OS=Staphylococcus aureus (strain NCTC 8325 / PS 47) OX=93061 GN=lexA PE=3 SV=1	506	87	12.29	12.5313	12.4199	12.3121	12.5743	12.3518	13.2778	12.2427	18259.8	18618.2	18452.7	18292.5	18682.2	18351.6	19727.4	18189.5	18405.8	18737.7	1.01803	0.689058	0.0257815	0.161744
sp|Q2G044|LGT_STAA8	lgt	Phosphatidylglycerol--prolipoprotein diacylglyceryl transferase OS=Staphylococcus aureus (strain NCTC 8325 / PS 47) OX=93061 GN=lgt PE=3 SV=1	1788	7	13.3093	11.4243	12.5515	10.8827	13.8451	12.742	13.4683	11.7767	3443.75	2956.01	3247.65	2815.86	3582.38	3296.96	3484.87	3047.19	3115.82	3352.85	1.07607	0.200702	0.105777	0.697448
sp|Q2G1Y0|DNLJ_STAA8	ligA	DNA ligase OS=Staphylococcus aureus (strain NCTC 8325 / PS 47) OX=93061 GN=ligA PE=3 SV=1	374	121	12.4681	12.186	12.8224	12.5436	12.6538	12.2168	12.4867	12.6226	38944	38063.1	40050.9	39180	39524.3	38159.1	39002.1	39426.7	39059.5	39028.1	0.999195	0.976943	-0.0011621	0.0101308
sp|Q2G155|LIP2_STAA8	lip2	Lipase 2 OS=Staphylococcus aureus (strain NCTC 8325 / PS 47) OX=93061 GN=lip2 PE=1 SV=1	99	27	11.0164	10.7547	9.51762	10.7061	13.7364	15.8676	15.2931	13.1082	3448.89	3366.96	2979.68	3351.74	4300.45	4967.66	4787.82	4103.77	3286.82	4539.93	1.38125	0.224068	0.465977	0.64962
sp|Q2FZX4|LIPA_STAA8	lipA	Lipoyl synthase OS=Staphylococcus aureus (strain NCTC 8325 / PS 47) OX=93061 GN=lipA PE=3 SV=1	781	64	12.862	12.6643	13.5277	12.6894	12.3643	12.2003	12.0624	11.6295	17785.2	17511.9	18705.7	17546.5	17097	16870.3	16679.6	16081	17887.3	16682	0.932614	0.288513	-0.100648	0.539835
sp|Q2FUU5|LIP1_STAA8	lipA	Lipase 1 OS=Staphylococcus aureus (strain NCTC 8325 / PS 47) OX=93061 GN=lipA PE=1 SV=1	99	24	13.1705	12.9349	15.3751	10.8213	12.1551	13.4194	11.5812	10.5426	3888.32	3818.77	4539.2	3194.77	3588.54	3961.81	3419.13	3112.49	3860.27	3520.49	0.911982	0.61444	-0.132923	0.211521
sp|Q2G0I9|LIPL_STAA8	lipL	Octanoyl-[GcvH]:protein N-octanoyltransferase OS=Staphylococcus aureus (strain NCTC 8325 / PS 47) OX=93061 GN=lipL PE=3 SV=2	687	13	12.7493	13.4938	11.5973	11.6953	12.4002	12.4244	12.6065	13.0332	5366.1	5679.46	4881.24	4922.5	5219.16	5229.35	5306.01	5485.59	5212.33	5310.03	1.01874	0.868413	0.0267923	0.0612737
sp|Q2FY37|LIPM_STAA8	lipM	Octanoyltransferase LipM OS=Staphylococcus aureus (strain NCTC 8325 / PS 47) OX=93061 GN=lipM PE=3 SV=1	961	35	12.9482	12.2677	13.1094	12.7906	12.7682	12.1016	11.4721	12.5422	10014.5	9488.15	10139.2	9892.62	9875.24	9359.74	8872.8	9700.45	9883.62	9452.06	0.956336	0.530108	-0.0644108	0.275636
sp|P72358|LRGA_STAA8	lrgA	Antiholin-like protein LrgA OS=Staphylococcus aureus (strain NCTC 8325 / PS 47) OX=93061 GN=lrgA PE=1 SV=1	2004	1	5.85394	21.553	0	11.7977	32.7854	8.95943	2.56047	16.4901	5.78965	21.3163	0	11.6681	32.4254	8.86104	2.53235	16.309	9.69351	15.0319	1.55072	0.794261	0.63294	0.100037
sp|Q2FZ79|LSPA_STAA8	lspA	Lipoprotein signal peptidase OS=Staphylococcus aureus (strain NCTC 8325 / PS 47) OX=93061 GN=lspA PE=1 SV=1	2013	3	11.4494	11.0518	16.0862	14.4418	9.47722	12.6196	11.2296	13.6444	481.295	464.583	676.212	607.087	398.392	530.486	472.057	573.567	557.294	493.625	0.885754	0.642553	-0.175022	0.192091
sp|Q2FZP8|LTAA_STAA8	ltaA	Proton-coupled antiporter flippase LtaA OS=Staphylococcus aureus (strain NCTC 8325 / PS 47) OX=93061 GN=ltaA PE=1 SV=2	2149	3	14.7515	11.1956	13.0031	12.8059	12.3883	12.1282	11.1332	12.5943	3372.39	2559.46	2972.68	2927.6	2832.14	2772.67	2545.2	2879.23	2958.03	2757.31	0.932143	0.635927	-0.101376	0.196593
sp|Q2G093|LTAS_STAA8	ltaS	Lipoteichoic acid synthase OS=Staphylococcus aureus (strain NCTC 8325 / PS 47) OX=93061 GN=ltaS PE=1 SV=1	618	57	12.8084	13.2128	13.0902	12.7148	11.8003	12.0999	12.0156	12.258	16722.7	17250.6	17090.6	16600.4	15406.5	15797.6	15687.6	16004	16916.1	15723.9	0.929526	0.189275	-0.105433	0.722907
sp|Q2FXB1|LUKDV_STAA8	lukDv	Leucotoxin LukDv OS=Staphylococcus aureus (strain NCTC 8325 / PS 47) OX=93061 GN=lukDv PE=1 SV=1	927	3	13.5724	12.9445	12.2103	10.4978	13.0381	12.5236	11.976	13.2373	908.944	866.897	817.723	703.038	873.166	838.707	802.036	886.507	824.15	850.104	1.03149	0.841492	0.0447315	0.07495
sp|Q2FWC3|LUXS_STAA8	luxS	S-ribosylhomocysteine lyase OS=Staphylococcus aureus (strain NCTC 8325 / PS 47) OX=93061 GN=luxS PE=3 SV=1	1599	61	12.7188	12.7293	12.4614	12.7996	12.2433	12.2587	12.6624	12.1265	20321.1	20338	19909.9	20450.3	19561.4	19586	20231	19374.9	20254.8	19688.3	0.972031	0.473798	-0.0409252	0.324407
sp|Q2FVT1|LYRA_STAA8	lyrA	Lysostaphin resistance protein A OS=Staphylococcus aureus (strain NCTC 8325 / PS 47) OX=93061 GN=lyrA PE=1 SV=1	1208	39	11.8003	10.6816	10.9366	11.7309	14.3389	14.0519	12.7991	13.6607	7982.78	7226.03	7398.5	7935.86	9700.16	9505.95	8658.44	9241.34	7635.79	9276.47	1.21487	0.163466	0.280798	0.786573
tr|Q2FYN4|Q2FYN4_STAA8	lysA	Diaminopimelate decarboxylase OS=Staphylococcus aureus (strain NCTC 8325 / PS 47) OX=93061 GN=lysA PE=3 SV=1	345	54	12.6844	13.1988	13.0992	12.6808	12.1253	11.924	12.0925	12.1951	19840.3	20644.8	20489	19834.6	18965.8	18650.8	18914.4	19074.9	20202.2	18901.5	0.935616	0.236076	-0.0960118	0.626948
sp|Q2G0Q3|SYK_STAA8	lysS	Lysine--tRNA ligase OS=Staphylococcus aureus (strain NCTC 8325 / PS 47) OX=93061 GN=lysS PE=3 SV=1	384	572	12.5922	12.3279	12.2226	12.1933	12.6784	12.6285	12.5273	12.8298	120197	117674	116669	116389	121020	120543	119577	122465	117732	120901	1.02692	0.343253	0.0383196	0.464386
sp|Q2FXU3|LYTH_STAA8	lytH	Probable cell wall amidase LytH OS=Staphylococcus aureus (strain NCTC 8325 / PS 47) OX=93061 GN=lytH PE=3 SV=1	613	27	13.761	11.9499	12.4603	12.5938	12.5658	12.6242	11.816	12.2291	10402.2	9033.16	9418.96	9519.93	9498.74	9542.86	8931.91	9244.2	9593.56	9304.43	0.969862	0.687178	-0.0441493	0.162931
sp|O33599|LYTM_STAA8	lytM	Glycyl-glycine endopeptidase LytM OS=Staphylococcus aureus (strain NCTC 8325 / PS 47) OX=93061 GN=lytM PE=1 SV=3	376	22	11.9886	12.2949	11.9954	11.4739	14.6232	12.2318	12.5466	12.8455	5129.73	5260.8	5132.65	4909.48	6257.03	5233.79	5368.46	5496.37	5108.16	5588.91	1.09411	0.4641	0.129762	0.333388
sp|Q9ZNI1|LYTN_STAA8	lytN	Probable cell wall hydrolase LytN OS=Staphylococcus aureus (strain NCTC 8325 / PS 47) OX=93061 GN=lytN PE=2 SV=2	1866	1	17.0559	13.0527	9.41989	17.5781	12.8279	9.18261	10.2555	10.6274	108.382	82.9432	59.8587	111.7	81.5152	58.3509	65.1684	67.5317	90.721	68.1415	0.751111	0.410569	-0.412901	0.386614
sp|Q2FX77|LYTO_STAA8	lytO	Probable autolysin LytO OS=Staphylococcus aureus (strain NCTC 8325 / PS 47) OX=93061 GN=lytO PE=1 SV=1	1723	10	12.5432	11.813	12.1257	12.3042	14.1214	12.4833	13.384	11.2252	1626.79	1532.09	1572.65	1595.8	1831.48	1619.02	1735.84	1455.86	1581.83	1660.55	1.04976	0.677882	0.0700643	0.168846
sp|P60611|LYTR_STAA8	lytR	Transcriptional regulatory protein LytR OS=Staphylococcus aureus (strain NCTC 8325 / PS 47) OX=93061 GN=lytR PE=1 SV=1	595	10	12.4785	12.1151	12.557	12.055	12.2738	12.9831	12.9076	12.63	2461.94	2390.25	2477.43	2378.39	2421.56	2561.5	2546.61	2491.83	2427	2505.38	1.03229	0.496879	0.045851	0.303749
sp|Q53705|LYTS_STAA8	lytS	Sensor histidine kinase/phosphatase LytS OS=Staphylococcus aureus (strain NCTC 8325 / PS 47) OX=93061 GN=lytS PE=1 SV=2	797	9	12.5478	11.8423	11.9416	13.294	13.2921	12.9668	11.614	12.5014	3802.47	3588.68	3618.76	4028.59	4028.03	3929.46	3519.5	3788.42	3759.62	3816.35	1.01509	0.867544	0.0216057	0.0617085
tr|Q2FX05|Q2FX05_STAA8	map	Methionine aminopeptidase OS=Staphylococcus aureus (strain NCTC 8325 / PS 47) OX=93061 GN=map PE=3 SV=1	1236	81	11.1608	12.1988	14.2605	11.3019	13.5661	11.9186	13.0114	12.582	23915.5	26139.9	30557.7	24217.9	29069.7	25539.4	27881	26960.9	26207.8	27362.8	1.04407	0.794261	0.0622197	0.100037
sp|Q2FWI8|MAZF_STAA8	mazF	Endoribonuclease MazF OS=Staphylococcus aureus (strain NCTC 8325 / PS 47) OX=93061 GN=mazF PE=1 SV=1	1431	32	12.8527	12.6148	12.4086	12.6127	12.7133	12.4471	11.9057	12.4451	8815.54	8652.37	8510.95	8650.97	8719.94	8537.39	8165.99	8535.98	8657.46	8489.83	0.980637	0.347496	-0.0282086	0.45905
sp|Q2G0P7|MCSA_STAA8	mcsA	Protein-arginine kinase activator protein OS=Staphylococcus aureus (strain NCTC 8325 / PS 47) OX=93061 GN=mcsA PE=1 SV=2	272	16	13.321	12.2482	13.2549	12.3766	10.2913	12.4928	13.4851	12.5302	4831	4441.93	4807	4488.47	3732.23	4530.63	4890.48	4544.18	4642.1	4424.38	0.953099	0.760819	-0.0693023	0.118719
sp|Q2G0P6|MCSB_STAA8	mcsB	Protein-arginine kinase OS=Staphylococcus aureus (strain NCTC 8325 / PS 47) OX=93061 GN=mcsB PE=1 SV=1	1828	39	12.6739	13.1781	12.8654	12.0812	12.5658	12.6863	11.5729	12.3765	6687.41	6953.44	6788.47	6374.65	6630.36	6693.93	6106.48	6530.49	6700.99	6490.32	0.96856	0.626714	-0.0460863	0.202931
sp|Q2G1U5|MECA_STAA8	mecA	Adapter protein MecA OS=Staphylococcus aureus (strain NCTC 8325 / PS 47) OX=93061 GN=mecA PE=1 SV=1	1547	30	13.2607	12.7881	13.2057	12.6781	12.1512	11.5285	12.31	12.0777	14494.7	13978.2	14434.6	13857.9	13282	12601.3	13455.6	13201.7	14191.4	13135.2	0.925574	0.167982	-0.111579	0.774737
tr|Q2FZM0|Q2FZM0_STAA8	menA	1,4-dihydroxy-2-naphthoate octaprenyltransferase OS=Staphylococcus aureus (strain NCTC 8325 / PS 47) OX=93061 GN=menA PE=3 SV=1	1910	22	12.9694	12.2045	12.8127	13.3011	11.9908	12.7318	11.6814	12.3082	4875.12	4587.61	4816.22	4999.8	4507.27	4785.82	4390.97	4626.56	4819.69	4577.66	0.949783	0.510652	-0.0743309	0.291875
tr|Q2FZL5|Q2FZL5_STAA8	menB	1,4-dihydroxy-2-naphthoyl-CoA synthase OS=Staphylococcus aureus (strain NCTC 8325 / PS 47) OX=93061 GN=menB PE=3 SV=1	88	151	12.8236	12.8543	12.5302	12.9744	12.4657	12.1484	12.2389	11.9646	55073.6	55205.5	53813.5	55721.5	53536.5	52174	52562.6	51384.6	54953.5	52414.4	0.953796	0.295406	-0.0682481	0.529581
tr|Q2G2V2|Q2G2V2_STAA8	menC	o-succinylbenzoate synthase OS=Staphylococcus aureus (strain NCTC 8325 / PS 47) OX=93061 GN=menC PE=3 SV=1	1708	20	12.9282	13.2553	11.8491	12.8818	12.3008	12.477	11.9736	12.3341	6697.69	6867.14	6138.64	6673.68	6372.68	6463.93	6203.16	6389.93	6594.29	6357.43	0.964081	0.39861	-0.0527743	0.399452
sp|Q2FZL7|MEND_STAA8	menD	2-succinyl-5-enolpyruvyl-6-hydroxy-3-cyclohexene-1-carboxylate synthase OS=Staphylococcus aureus (strain NCTC 8325 / PS 47) OX=93061 GN=menD PE=3 SV=1	1090	37	12.4272	12.8644	12.1077	13.0887	12.621	12.1666	11.7492	12.9751	11232.2	11627.4	10943.4	11830.1	11407.4	10996.7	10619.4	11727.4	11408.3	11187.7	0.980668	0.598533	-0.028164	0.222912
sp|Q2G2V3|MENE_STAA8	menE	2-succinylbenzoate--CoA ligase OS=Staphylococcus aureus (strain NCTC 8325 / PS 47) OX=93061 GN=menE PE=3 SV=1	1302	11	12.928	11.9632	12.7654	12.7978	13.6378	12.2878	11.653	11.9671	3550.36	3285.39	3505.7	3514.61	3745.28	3374.54	3200.21	3286.46	3464.02	3401.62	0.981988	0.834357	-0.0262221	0.0786481
tr|Q2FZL6|Q2FZL6_STAA8	menH	Putative 2-succinyl-6-hydroxy-2,4-cyclohexadiene-1-carboxylate synthase OS=Staphylococcus aureus (strain NCTC 8325 / PS 47) OX=93061 GN=menH PE=3 SV=1	1490	18	11.9247	12.9249	12.1551	12.3182	12.5531	12.6138	11.9671	13.5431	3601.59	3903.68	3671.19	3720.43	3791.4	3809.73	3614.41	4090.39	3724.22	3826.48	1.02746	0.694088	0.0390795	0.158585
sp|Q2G140|MEPA_STAA8	mepA	Multidrug export protein MepA OS=Staphylococcus aureus (strain NCTC 8325 / PS 47) OX=93061 GN=mepA PE=1 SV=1	1179	6	12.6001	12.5955	11.3085	11.3573	12.84	13.5365	11.5479	14.2142	1568.52	1567.94	1407.74	1413.81	1598.38	1685.08	1437.54	1769.45	1489.5	1622.61	1.08937	0.499363	0.123488	0.301584
sp|Q2G122|METE_STAA8	metE	5-methyltetrahydropteroyltriglutamate--homocysteine methyltransferase OS=Staphylococcus aureus (strain NCTC 8325 / PS 47) OX=93061 GN=metE PE=3 SV=1	514	30	13.3699	13.1448	12.9388	11.7533	12.8921	12.0686	11.2824	12.5501	14310.5	14069.6	13849.1	12580.2	13799.1	12917.7	12076.2	13433	13702.3	13056.5	0.952866	0.638442	-0.0696551	0.194879
tr|Q2G1R9|Q2G1R9_STAA8	metG	Methionine--tRNA ligase OS=Staphylococcus aureus (strain NCTC 8325 / PS 47) OX=93061 GN=metG PE=3 SV=1	114	243	12.6692	12.6771	12.1696	12.5092	12.784	12.3771	12.4812	12.3326	72355.4	72400.3	69502.1	71441.2	73010.6	70686.8	71281.6	70433.1	71424.8	71353	0.998996	0.976943	-0.00144949	0.0101308
sp|Q2G1W4|METK_STAA8	metK	S-adenosylmethionine synthase OS=Staphylococcus aureus (strain NCTC 8325 / PS 47) OX=93061 GN=metK PE=3 SV=1	476	89	12.9038	12.3068	12.4317	12.4057	12.3896	12.439	12.9278	12.1956	33244.6	31706.6	32028.3	31961.2	31919.8	32047.2	33306.5	31420	32235.2	32173.4	0.998083	0.970759	-0.00276853	0.0128886
sp|Q2G0V2|METN1_STAA8	metN1	Methionine import ATP-binding protein MetN 1 OS=Staphylococcus aureus (strain NCTC 8325 / PS 47) OX=93061 GN=metN1 PE=3 SV=1	1403	8	12.5568	10.4349	11.478	11.3608	14.0227	13.4096	11.844	14.8932	1493.9	1241.45	1365.55	1351.6	1668.3	1595.35	1409.09	1771.86	1363.12	1611.15	1.18195	0.344115	0.241173	0.463296
sp|Q2FZZ2|METN2_STAA8	metN2	Methionine import ATP-binding protein MetN 2 OS=Staphylococcus aureus (strain NCTC 8325 / PS 47) OX=93061 GN=metN2 PE=3 SV=1	432	26	13.2155	13.3054	12.3891	14.2149	12.034	12.2868	11.126	11.4283	10900	10974.1	10218.4	11724.3	9925.47	10134	9176.59	9425.92	10954.2	9665.5	0.882355	0.28003	-0.180569	0.552795
sp|Q2G0R8|MFD_STAA8	mfd	Transcription-repair-coupling factor OS=Staphylococcus aureus (strain NCTC 8325 / PS 47) OX=93061 GN=mfd PE=3 SV=1	575	114	12.4554	12.3946	12.2442	12.7744	12.8748	13.1748	11.5639	12.5179	35675.3	35501.3	35070.6	36589.1	36876.6	37736.1	33121.9	35854.6	35709.1	35897.3	1.00527	0.940894	0.00758457	0.0264593
sp|Q2G0B1|MGRA_STAA8	mgrA	HTH-type transcriptional regulator MgrA OS=Staphylococcus aureus (strain NCTC 8325 / PS 47) OX=93061 GN=mgrA PE=1 SV=3	1703	45	12.678	12.276	12.0143	12.0842	12.6556	12.2679	14.0362	11.9879	16062.7	15553.4	15221.9	15310.4	16034.4	15543.1	17783.5	15188.4	15537.1	16137.4	1.03863	0.699686	0.0546864	0.155097
sp|Q93Q23|MGT_STAA8	mgt	Monofunctional glycosyltransferase OS=Staphylococcus aureus (strain NCTC 8325 / PS 47) OX=93061 GN=mgt PE=1 SV=2	644	24	12.338	11.6826	12.0635	12.8387	13.3268	13.1795	12.039	12.5318	8737.41	8273.3	8543.01	9092	9437.65	9333.36	8525.65	8874.63	8661.43	9042.82	1.04403	0.603724	0.0621679	0.219162
sp|Q2FYZ2|MIAA_STAA8	miaA	tRNA dimethylallyltransferase OS=Staphylococcus aureus (strain NCTC 8325 / PS 47) OX=93061 GN=miaA PE=3 SV=1	517	21	12.8479	11.8587	12.7739	12.2502	12.6809	12.5579	12.556	12.4744	6462.39	5964.84	6425.19	6161.78	6378.39	6316.54	6315.59	6274.52	6253.55	6321.26	1.01083	0.801819	0.0155367	0.0959237
sp|Q2FZ02|MIAB_STAA8	miaB	tRNA-2-methylthio-N(6)-dimethylallyladenosine synthase OS=Staphylococcus aureus (strain NCTC 8325 / PS 47) OX=93061 GN=miaB PE=3 SV=1	769	67	12.0237	12.4094	13.5701	12.2051	13.025	12.6048	11.953	12.2088	18969.7	19578.2	21409.5	19255.9	20549.4	19886.5	18858.2	19261.7	19803.3	19639	0.9917	0.943979	-0.0120249	0.0250377
sp|Q2FZV1|MNHA1_STAA8	mnhA1	Na(+)/H(+) antiporter subunit A1 OS=Staphylococcus aureus (strain NCTC 8325 / PS 47) OX=93061 GN=mnhA1 PE=3 SV=1	420	22	13.0149	12.61	11.3845	12.8667	12.9436	13.6717	11.2779	12.2307	8142.68	7889.32	7122.6	8049.94	8098.04	8553.54	7055.92	7652.02	7801.13	7839.88	1.00497	0.948298	0.00714753	0.0230552
sp|Q2G2U8|MNHA2_STAA8	mnhA2	Putative antiporter subunit mnhA2 OS=Staphylococcus aureus (strain NCTC 8325 / PS 47) OX=93061 GN=mnhA2 PE=3 SV=1	2143	1	9.76178	14.7984	12.7621	12.5618	17.0893	12.8349	4.83535	15.3564	38.777	58.784	50.6953	49.8995	67.8842	50.9845	19.2076	61.0006	49.5389	49.7692	1.00465	1	0.00669063	0
sp|Q2FZV2|MNHB1_STAA8	mnhB1	Na(+)/H(+) antiporter subunit B1 OS=Staphylococcus aureus (strain NCTC 8325 / PS 47) OX=93061 GN=mnhB1 PE=3 SV=1	2011	5	14.9346	14.6435	6.83339	14.7319	11.5229	14.5932	8.17299	14.5675	2189.92	2147.24	1002.01	2160.2	1689.65	2139.87	1198.44	2136.1	1874.84	1791.01	0.955288	0.821655	-0.065992	0.0853105
sp|Q2FZV3|MNHC1_STAA8	mnhC1	Na(+)/H(+) antiporter subunit C1 OS=Staphylococcus aureus (strain NCTC 8325 / PS 47) OX=93061 GN=mnhC1 PE=3 SV=2	1657	2	15.5784	16.2114	6.92768	14.5107	9.83732	13.7043	7.4637	15.7665	1712.41	1781.99	761.506	1595.05	1081.34	1506.41	820.426	1733.09	1462.74	1285.32	0.878705	0.679955	-0.186549	0.16752
sp|Q2G2H7|MNHD1_STAA8	mnhD1	Na(+)/H(+) antiporter subunit D1 OS=Staphylococcus aureus (strain NCTC 8325 / PS 47) OX=93061 GN=mnhD1 PE=3 SV=1	362	12	12.5008	12.8531	12.2242	12.4335	12.6634	13.4294	10.6563	13.2391	6300.19	6477.77	6160.81	6266.29	6382.15	6768.22	5370.61	6672.31	6301.27	6298.32	0.999533	1	-0.000673852	0
sp|Q2G212|MNHD2_STAA8	mnhD2	Putative antiporter subunit mnhD2 OS=Staphylococcus aureus (strain NCTC 8325 / PS 47) OX=93061 GN=mnhD2 PE=3 SV=1	1218	2	9.46053	17.0528	10.9723	11.7022	8.69335	14.7952	13.6173	13.7064	38.2376	68.924	44.3477	47.2979	35.1368	59.7991	55.0386	55.3986	49.7018	51.3433	1.03303	0.887649	0.0468772	0.0517587
sp|Q2G2H8|MNHE1_STAA8	mnhE1	Na(+)/H(+) antiporter subunit E1 OS=Staphylococcus aureus (strain NCTC 8325 / PS 47) OX=93061 GN=mnhE1 PE=3 SV=1	788	18	13.249	11.8617	12.44	12.6044	13.2982	12.8044	11.4467	12.2955	6817.09	6103.28	6400.81	6485.4	6842.37	6588.31	5889.73	6326.48	6451.65	6411.72	0.993812	0.943247	-0.00895507	0.0253746
sp|Q2G210|MNHE2_STAA8	mnhE2	Putative antiporter subunit mnhE2 OS=Staphylococcus aureus (strain NCTC 8325 / PS 47) OX=93061 GN=mnhE2 PE=3 SV=1	1371	4	13.428	11.2261	13.0893	11.9329	12.7355	14.3368	11.901	11.3505	954.367	797.871	930.292	848.109	905.146	1018.96	845.836	806.711	882.66	894.163	1.01303	0.950889	0.0186808	0.0218702
sp|Q2G2H6|MNHF1_STAA8	mnhF1	Na(+)/H(+) antiporter subunit F1 OS=Staphylococcus aureus (strain NCTC 8325 / PS 47) OX=93061 GN=mnhF1 PE=3 SV=1	2265	6	15.1437	9.97899	9.55275	12.7482	15.9023	13.4757	9.10722	14.0912	696.465	458.938	439.335	586.295	731.351	619.754	418.845	648.058	545.258	604.502	1.10865	0.527224	0.148807	0.278005
sp|Q2G2H9|MNHG1_STAA8	mnhG1	Na(+)/H(+) antiporter subunit G1 OS=Staphylococcus aureus (strain NCTC 8325 / PS 47) OX=93061 GN=mnhG1 PE=3 SV=1	2254	2	14.7047	9.78057	13.5531	11.56	12.362	13.0104	12.2134	12.8158	1496.17	995.153	1379	1176.21	1257.81	1323.78	1242.69	1303.98	1261.63	1282.07	1.01619	0.952335	0.0231768	0.0212103
sp|Q2G2E1|MNHG2_STAA8	mnhG2	Putative antiporter subunit mnhG2 OS=Staphylococcus aureus (strain NCTC 8325 / PS 47) OX=93061 GN=mnhG2 PE=3 SV=2	1839	1	10.6195	14.913	6.77662	9.5268	15.9164	17.7368	13.0889	11.422	39.7288	55.7916	25.3522	35.641	59.5453	66.3556	48.9674	42.731	39.1284	54.3998	1.39029	0.267544	0.475386	0.572605
sp|Q2FXV6|MNMA_STAA8	mnmA	tRNA-specific 2-thiouridylase MnmA OS=Staphylococcus aureus (strain NCTC 8325 / PS 47) OX=93061 GN=mnmA PE=3 SV=2	324	51	13.0267	12.0075	13.0663	12.4796	11.817	12.2632	13.1052	12.2345	15132.7	13948.8	15178.7	14497.2	13727.5	14245.8	15223.9	14212.5	14689.3	14352.4	0.977063	0.704269	-0.033476	0.152261
sp|Q2FUQ2|MNME_STAA8	mnmE	tRNA modification GTPase MnmE OS=Staphylococcus aureus (strain NCTC 8325 / PS 47) OX=93061 GN=mnmE PE=3 SV=1	587	70	12.7652	12.4124	13.7017	12.7324	12.5348	12.659	11.1115	12.0829	21972.6	21365.3	23584.6	21916.1	21575.9	21789.8	19126.1	20798.2	22209.7	20822.5	0.937543	0.598024	-0.0930434	0.223281
sp|Q2FUQ3|MNMG_STAA8	mnmG	tRNA uridine 5-carboxymethylaminomethyl modification enzyme MnmG OS=Staphylococcus aureus (strain NCTC 8325 / PS 47) OX=93061 GN=mnmG PE=3 SV=2	986	107	12.7544	13.1897	12.7887	12.5156	12.3631	11.7945	12.2931	12.3011	28813.3	29796.7	28890.8	28273.9	27929.4	26644.8	27771.2	27789.3	28943.7	27533.7	0.951285	0.390339	-0.0720509	0.408558
sp|P69848|MOAA_STAA8	moaA	GTP 3',8-cyclase OS=Staphylococcus aureus (strain NCTC 8325 / PS 47) OX=93061 GN=moaA PE=1 SV=1	950	28	12.9571	13.5536	12.3467	12.3313	12.6255	12.348	11.2682	12.5695	10273.4	10746.4	9789.46	9777.25	10010.5	9790.5	8934.32	9966.08	10146.6	9675.35	0.953553	0.493432	-0.0686145	0.306773
sp|Q2FVX9|MOAC_STAA8	moaC	Cyclic pyranopterin monophosphate synthase OS=Staphylococcus aureus (strain NCTC 8325 / PS 47) OX=93061 GN=moaC PE=1 SV=1	1927	13	13.44	12.777	13.1011	13.8986	11.5351	11.597	11.7582	11.893	5169.33	4914.31	5038.98	5345.72	4436.67	4460.49	4522.47	4574.32	5117.09	4498.49	0.879111	0.149492	-0.185882	0.825382
sp|Q2FVY4|MOBA_STAA8	mobA	Probable molybdenum cofactor guanylyltransferase OS=Staphylococcus aureus (strain NCTC 8325 / PS 47) OX=93061 GN=mobA PE=3 SV=1	286	12	13.3086	12.8771	12.4557	12.245	12.7161	11.9293	11.6957	12.7725	4585.21	4436.55	4291.39	4218.78	4381.1	4110.02	4029.54	4400.51	4382.98	4230.29	0.965163	0.586813	-0.0511555	0.2315
sp|Q2G2M2|MPRF_STAA8	mprF	Phosphatidylglycerol lysyltransferase OS=Staphylococcus aureus (strain NCTC 8325 / PS 47) OX=93061 GN=mprF PE=1 SV=1	823	36	12.5136	11.7981	12.2368	12.0875	13.4841	13.2603	12.4433	12.1763	10344.8	9753.28	10116	9992.53	11147.1	10962.1	10286.7	10066	10051.7	10615.5	1.05609	0.431901	0.0787362	0.364616
tr|Q2FVQ5|Q2FVQ5_STAA8	mqo	Probable malate:quinone oxidoreductase OS=Staphylococcus aureus (strain NCTC 8325 / PS 47) OX=93061 GN=mqo PE=3 SV=1	124	45	12.3616	12.192	11.3766	12.0334	13.4472	13.9181	12.4674	12.2037	10301.7	10160.4	9480.8	10028.2	11206.4	11598.8	10389.9	10170.1	9992.77	10841.3	1.08491	0.322368	0.11758	0.491648
tr|Q2FV16|Q2FV16_STAA8	mqo	Probable malate:quinone oxidoreductase OS=Staphylococcus aureus (strain NCTC 8325 / PS 47) OX=93061 GN=mqo PE=3 SV=1	334	385	12.5422	11.8474	12.5237	12.3569	12.8202	13.3734	12.0541	12.4821	115634	109228	115463	113925	118197	123297	111134	115080	113562	116927	1.02963	0.712775	0.0421216	0.147048
sp|Q2FZ93|MRAY_STAA8	mraY	Phospho-N-acetylmuramoyl-pentapeptide-transferase OS=Staphylococcus aureus (strain NCTC 8325 / PS 47) OX=93061 GN=mraY PE=1 SV=1	1558	13	14.3268	12.3091	11.7056	12.4984	13.3643	12.6122	10.4285	12.7551	1789.46	1537.45	1462.07	1561.09	1669.24	1575.3	1302.56	1593.16	1587.52	1535.07	0.966959	0.677324	-0.0484727	0.169204
sp|Q2FZ97|MRAZ_STAA8	mraZ	Transcriptional regulator MraZ OS=Staphylococcus aureus (strain NCTC 8325 / PS 47) OX=93061 GN=mraZ PE=3 SV=1	1804	12	12.6023	11.9687	12.6852	13.3223	12.0158	11.8784	13.0975	12.4299	4219.32	4007.17	4247.07	4460.38	4022.94	3976.95	4385.1	4161.6	4233.48	4136.65	0.977126	0.679955	-0.0333838	0.16752
sp|Q2G2M4|MRNC_STAA8	mrnC	Mini-ribonuclease 3 OS=Staphylococcus aureus (strain NCTC 8325 / PS 47) OX=93061 GN=mrnC PE=3 SV=1	2026	16	12.2559	13.3339	12.7585	12.191	12.2688	12.2038	12.03	12.9581	4022	4375.77	4186.92	4000.69	4026.21	4004.91	3947.85	4252.44	4146.35	4057.85	0.978658	0.800757	-0.0311237	0.0964993
sp|P68805|MSCL_STAA8	mscL	Large-conductance mechanosensitive channel OS=Staphylococcus aureus (strain NCTC 8325 / PS 47) OX=93061 GN=mscL PE=1 SV=1	1556	26	14.1261	13.2805	11.0048	13.4552	10.4896	13.6001	9.59279	14.4509	2895.23	2721.92	2255.51	2757.73	2149.9	2787.42	1966.1	2961.79	2657.6	2466.3	0.92802	0.702262	-0.107773	0.153501
sp|P0A084|MSRA1_STAA8	msrA1	Peptide methionine sulfoxide reductase MsrA 1 OS=Staphylococcus aureus (strain NCTC 8325 / PS 47) OX=93061 GN=msrA1 PE=3 SV=1	220	28	12.6208	12.4049	12.77	13.1006	11.9509	12.3056	12.377	12.4702	7734.17	7601.84	7825.57	8028.18	7323.61	7541.02	7584.75	7641.87	7797.44	7522.81	0.96478	0.312668	-0.0517284	0.504917
sp|P0A086|MSRA2_STAA8	msrA2	Peptide methionine sulfoxide reductase MsrA 2 OS=Staphylococcus aureus (strain NCTC 8325 / PS 47) OX=93061 GN=msrA2 PE=1 SV=1	313	45	12.3141	12.1384	12.0443	12.0999	12.6461	12.8598	13.8024	12.0951	16630.1	16392.9	16265.8	16340.9	17078.5	17367.1	18640.1	16334.4	16407.4	17355	1.05775	0.479327	0.0810046	0.319368
sp|P0A088|MSRB_STAA8	msrB	Peptide methionine sulfoxide reductase MsrB OS=Staphylococcus aureus (strain NCTC 8325 / PS 47) OX=93061 GN=msrB PE=1 SV=1	621	20	12.6314	12.6418	13.1025	12.5999	11.7595	12.3668	13.1701	11.7282	9183.94	9191.49	9526.46	9161.02	8550.01	8991.58	9575.6	8527.23	9265.73	8911.1	0.961728	0.431901	-0.0562999	0.364616
sp|Q7BHL7|MSRR_STAA8	msrR	Regulatory protein MsrR OS=Staphylococcus aureus (strain NCTC 8325 / PS 47) OX=93061 GN=msrR PE=2 SV=1	1309	44	12.5553	12.2283	12.0522	12.8669	12.2995	12.9333	12.7672	12.2974	12452.4	12128.1	11953.5	12761.5	12198.7	12827.3	12662.6	12196.6	12323.9	12471.3	1.01196	0.857139	0.0171559	0.0669487
sp|Q2FW96|MTLD_STAA8	mtlD	Mannitol-1-phosphate 5-dehydrogenase OS=Staphylococcus aureus (strain NCTC 8325 / PS 47) OX=93061 GN=mtlD PE=1 SV=1	327	88	12.9098	13.3356	12.7432	12.7571	11.4839	12.2067	11.9384	12.6253	16228.6	16763.8	16019.2	16036.6	14436.1	15344.8	15007.5	15871	16262.1	15164.9	0.93253	0.326287	-0.100778	0.4864
sp|Q2FXX8|MTNN_STAA8	mtnN	5'-methylthioadenosine/S-adenosylhomocysteine nucleosidase OS=Staphylococcus aureus (strain NCTC 8325 / PS 47) OX=93061 GN=mtnN PE=3 SV=1	127	75	12.7163	12.6869	12.7646	12.9224	11.6259	11.9848	12.5482	12.7509	20485.4	20438.1	20563.2	20817.5	18728.9	19307	20214.7	20541.1	20576	19697.9	0.957323	0.377327	-0.0629224	0.423282
tr|Q2FWD4|Q2FWD4_STAA8	murA	UDP-N-acetylglucosamine 1-carboxyvinyltransferase OS=Staphylococcus aureus (strain NCTC 8325 / PS 47) OX=93061 GN=murA PE=3 SV=1	646	177	12.8368	12.71	12.6486	12.6823	12.3495	12.0185	12.0757	12.6785	43470.8	43041.4	42833.2	42947.3	41820.6	40699.6	40893.3	42934.7	43073.2	41587.1	0.965498	0.343294	-0.0506553	0.464334
tr|Q2FWF4|Q2FWF4_STAA8	murA	UDP-N-acetylglucosamine 1-carboxyvinyltransferase OS=Staphylococcus aureus (strain NCTC 8325 / PS 47) OX=93061 GN=murA PE=3 SV=1	0	265	12.7429	12.8184	12.5929	12.8769	12.2982	12.5417	11.6891	12.4399	66481.2	66875.2	65698.6	67180.5	64161.4	65431.8	60983.6	64900.6	66558.9	63869.4	0.959592	0.278245	-0.0595073	0.555573
sp|Q2G069|MURB_STAA8	murB	UDP-N-acetylenolpyruvoylglucosamine reductase OS=Staphylococcus aureus (strain NCTC 8325 / PS 47) OX=93061 GN=murB PE=3 SV=1	1598	50	12.8493	12.7694	12.4099	12.0133	12.4178	12.2597	12.9998	12.2808	20259.6	20133.6	19566.7	18941.4	19579.2	19329.9	20496.8	19363.1	19725.3	19692.2	0.998323	0.981472	-0.00242111	0.00812209
sp|Q2FXJ0|MURC_STAA8	murC	UDP-N-acetylmuramate--L-alanine ligase OS=Staphylococcus aureus (strain NCTC 8325 / PS 47) OX=93061 GN=murC PE=3 SV=1	1287	110	12.9953	13.147	12.9092	12.829	12.103	11.7747	11.5732	12.6685	30070.7	30421.7	29871.5	29685.9	28005.8	27246.3	26780	29314.4	30012.4	27836.6	0.927503	0.316987	-0.108577	0.498959
sp|Q2FZ92|MURD_STAA8	murD	UDP-N-acetylmuramoylalanine--D-glutamate ligase OS=Staphylococcus aureus (strain NCTC 8325 / PS 47) OX=93061 GN=murD PE=3 SV=1	533	84	12.3327	12.9249	13.6793	12.7031	11.9933	11.9835	11.9375	12.4456	21634.7	22673.6	23997	22284.5	21039.2	21022.1	20941.3	21832.8	22647.5	21208.9	0.936478	0.389318	-0.0946822	0.409696
sp|Q2FZP6|MURE_STAA8	murE	UDP-N-acetylmuramoyl-L-alanyl-D-glutamate--L-lysine ligase OS=Staphylococcus aureus (strain NCTC 8325 / PS 47) OX=93061 GN=murE PE=1 SV=1	211	95	12.5471	12.6216	12.6168	12.6845	12.4049	12.1392	12.5563	12.4296	29197.1	29370.5	29359.4	29516.8	28866.2	28247.9	29218.4	28923.7	29361	28814	0.981373	0.373843	-0.0271262	0.427311
tr|Q2FWH4|Q2FWH4_STAA8	murF	UDP-N-acetylmuramoyl-tripeptide--D-alanyl-D-alanine ligase OS=Staphylococcus aureus (strain NCTC 8325 / PS 47) OX=93061 GN=murF PE=3 SV=1	68	106	12.9645	12.8608	12.1693	12.1464	12.4816	12.5701	11.9708	12.8365	32048	31791.6	30082.2	30025.7	30854.4	31073.1	29591.7	31731.6	30986.9	30812.7	0.994379	0.914753	-0.00813216	0.0386962
sp|Q2FYL5|MURG_STAA8	murG	UDP-N-acetylglucosamine--N-acetylmuramyl-(pentapeptide) pyrophosphoryl-undecaprenol N-acetylglucosamine transferase OS=Staphylococcus aureus (strain NCTC 8325 / PS 47) OX=93061 GN=murG PE=3 SV=1	156	65	13.1056	12.8752	13.0389	12.9201	12.0049	12.6362	11.6075	11.8116	21352.5	20977.1	21243.9	21050.3	19559.1	20587.8	18911.7	19244.2	21156	19575.7	0.925305	0.28003	-0.112	0.552795
sp|Q2FZC6|MURI_STAA8	murI	Glutamate racemase OS=Staphylococcus aureus (strain NCTC 8325 / PS 47) OX=93061 GN=murI PE=3 SV=1	1057	57	12.3615	12.492	12.6466	12.8219	12.6837	12.4522	12.2496	12.2924	17321.9	17504.8	17721.4	17967	17773.4	17448.9	17165.1	17225.1	17628.8	17403.1	0.9872	0.721887	-0.0185858	0.141531
sp|Q2G1G6|MURQ_STAA8	murQ	N-acetylmuramic acid 6-phosphate etherase OS=Staphylococcus aureus (strain NCTC 8325 / PS 47) OX=93061 GN=murQ PE=3 SV=2	560	5	12.2169	13.7359	11.555	12.7205	11.5795	12.7699	13.4249	11.9973	766.567	861.879	725.035	798.162	726.573	801.264	842.361	752.787	787.911	780.746	0.990907	0.948331	-0.0131785	0.0230401
tr|Q2FWZ9|Q2FWZ9_STAA8	murT	Lipid II isoglutaminyl synthase (glutamine-hydrolyzing) subunit MurT OS=Staphylococcus aureus (strain NCTC 8325 / PS 47) OX=93061 GN=murT PE=3 SV=1	228	69	12.8009	12.4099	12.3409	13.0504	12.8774	12.595	11.3133	12.6123	26671.9	25857.2	25713.4	27191.8	26831.4	26243	23572.4	26278.9	26358.6	25731.4	0.976207	0.657373	-0.034741	0.182188
sp|Q93T05|MUTL_STAA8	mutL	DNA mismatch repair protein MutL OS=Staphylococcus aureus (strain NCTC 8325 / PS 47) OX=93061 GN=mutL PE=3 SV=2	548	50	12.3012	12.6284	13.0108	12.4573	12.3735	12.459	12.2998	12.4701	18482.3	18974	19548.6	18716.9	18591	18719.4	18480.2	18736.1	18930.5	18631.7	0.984217	0.646898	-0.0229513	0.189164
sp|Q2FYZ9|MUTS_STAA8	mutS	DNA mismatch repair protein MutS OS=Staphylococcus aureus (strain NCTC 8325 / PS 47) OX=93061 GN=mutS PE=3 SV=2	798	83	12.5196	12.0542	12.0585	12.672	13.1164	13.0242	12.1748	12.3803	30456.5	29324.2	29334.8	30827.2	31908.4	31684	29617.7	30117.6	29985.7	30831.9	1.02822	0.605956	0.0401515	0.217559
sp|Q2FZD3|MUTS2_STAA8	mutS2	Endonuclease MutS2 OS=Staphylococcus aureus (strain NCTC 8325 / PS 47) OX=93061 GN=mutS2 PE=3 SV=1	171	97	12.9543	11.9862	12.4958	12.3774	13.171	13.0501	11.6555	12.3098	30668.6	28376.7	29583.2	29302.8	31181.6	30895.4	27593.9	29142.9	29482.8	29703.4	1.00748	0.9298	0.0107557	0.0316105
sp|Q2FXY3|NADD_STAA8	nadD	Probable nicotinate-nucleotide adenylyltransferase OS=Staphylococcus aureus (strain NCTC 8325 / PS 47) OX=93061 GN=nadD PE=3 SV=1	1420	33	12.2885	12.4844	12.4973	12.9705	13.091	12.2506	11.8127	12.6049	8456.58	8591.41	8600.24	8925.88	9008.82	8430.52	8129.15	8674.33	8643.53	8560.7	0.990418	0.879853	-0.0138906	0.0555899
sp|Q2G236|NADE_STAA8	nadE	NH(3)-dependent NAD(+) synthetase OS=Staphylococcus aureus (strain NCTC 8325 / PS 47) OX=93061 GN=nadE PE=1 SV=1	1062	103	12.3852	12.6961	13.1882	12.4402	12.5698	12.0491	12.2688	12.4027	36146.4	37053.6	38489.8	36306.8	36685	35165.4	35806.5	36197.4	36999.2	35963.6	0.972011	0.577504	-0.0409557	0.238445
sp|Q2G1Z9|NADK_STAA8	nadK	NAD kinase OS=Staphylococcus aureus (strain NCTC 8325 / PS 47) OX=93061 GN=nadK PE=3 SV=1	651	37	13.3507	12.6204	13.3013	12.5892	11.8638	12.1303	11.7892	12.355	14072.9	13303.1	14020.8	13270.2	12505.6	12786.5	12426.9	13023.3	13666.8	12685.6	0.928207	0.350367	-0.107481	0.455477
sp|Q2G0K8|NAGB_STAA8	nagB	Glucosamine-6-phosphate deaminase OS=Staphylococcus aureus (strain NCTC 8325 / PS 47) OX=93061 GN=nagB PE=3 SV=1	78	22	12.1436	12.4803	12.4648	12.3425	12.4611	12.6086	13.0232	12.476	9888.48	10162.6	10150	10050.4	10147	10267.1	10604.7	10159.1	10062.9	10294.5	1.02302	0.349947	0.0328284	0.455998
sp|Q2FZX0|NAGD_STAA8	nagD	Acid sugar phosphatase OS=Staphylococcus aureus (strain NCTC 8325 / PS 47) OX=93061 GN=nagD PE=3 SV=1	634	199	12.2239	12.9091	12.2384	12.5444	12.4125	12.404	12.5532	12.7146	44702	47207.9	44755.2	45874.1	45391.7	45360.7	45906.2	46496.5	45634.8	45788.8	1.00337	0.931639	0.00485956	0.0307523
sp|Q2G160|NANA_STAA8	nanA	N-acetylneuraminate lyase OS=Staphylococcus aureus (strain NCTC 8325 / PS 47) OX=93061 GN=nanA PE=1 SV=1	1898	1	13.064	11.7853	14.7236	12.7238	10.5521	12.6329	11.4849	13.0334	697.749	629.456	786.39	679.579	563.589	674.722	613.408	696.114	698.293	636.958	0.912164	0.642553	-0.132635	0.192091
sp|Q2G157|NANE_STAA8	nanE	Putative N-acetylmannosamine-6-phosphate 2-epimerase OS=Staphylococcus aureus (strain NCTC 8325 / PS 47) OX=93061 GN=nanE PE=1 SV=1	1471	21	12.7104	12.7614	13.7937	13.2238	12.0451	12.0536	11.3439	12.0681	4775.4	4794.57	5182.4	4968.29	4525.47	4528.66	4262.02	4534.1	4930.16	4462.56	0.905155	0.339935	-0.143764	0.468604
sp|Q2FVN1|NART_STAA8	narT	Probable nitrate transporter NarT OS=Staphylococcus aureus (strain NCTC 8325 / PS 47) OX=93061 GN=narT PE=3 SV=1	2202	9	12.8833	11.618	11.6163	12.3709	13.126	13.2116	13.8881	11.2859	2117.34	1909.39	1909.11	2033.14	2157.23	2171.3	2282.48	1854.81	1992.25	2116.45	1.06235	0.679236	0.0872547	0.167979
sp|Q2FYG7|NDK_STAA8	ndk	Nucleoside diphosphate kinase OS=Staphylococcus aureus (strain NCTC 8325 / PS 47) OX=93061 GN=ndk PE=3 SV=2	1625	20	12.6543	13.1726	12.6846	12.9251	11.7172	12.3691	12.607	11.87	5490.92	5715.81	5504.04	5608.39	5084.28	5367.17	5470.4	5150.6	5579.79	5268.11	0.944142	0.320512	-0.0829247	0.494156
sp|Q2FY16|END4_STAA8	nfo	Probable endonuclease 4 OS=Staphylococcus aureus (strain NCTC 8325 / PS 47) OX=93061 GN=nfo PE=3 SV=1	1307	85	12.7583	13.042	12.5093	13.0055	12.2822	11.9026	12.0465	12.4537	26124.4	26705.4	25614.6	26630.6	25149.7	24372.3	24666.9	25500.7	26268.8	24922.4	0.948747	0.263618	-0.0759045	0.579025
sp|Q2G0Z5|NRFA_STAA8	nfrA	NADPH-dependent oxidoreductase OS=Staphylococcus aureus (strain NCTC 8325 / PS 47) OX=93061 GN=nfrA PE=1 SV=1	1728	35	12.1735	13.0551	12.1993	12.2088	12.8988	12.1836	13.0632	12.2178	8300.06	8901.15	8317.65	8324.12	8794.58	8306.99	8906.72	8330.3	8460.75	8584.65	1.01464	0.853553	0.0209742	0.0687695
sp|Q2G2P5|NIKA_STAA8	nikA	Nickel-binding protein NikA OS=Staphylococcus aureus (strain NCTC 8325 / PS 47) OX=93061 GN=nikA PE=1 SV=2	792	45	11.9284	13.5234	11.6543	12.6305	11.9601	12.9404	12.8859	12.4769	5255.66	5958.45	5134.92	5565.04	5269.66	5701.55	5677.57	5497.36	5478.52	5536.53	1.01059	0.890309	0.0151978	0.0504592
sp|Q2FYQ5|NIKB_STAA8	nikB	Nickel import system permease protein NikB OS=Staphylococcus aureus (strain NCTC 8325 / PS 47) OX=93061 GN=nikB PE=1 SV=1	2031	5	9.95479	15.2934	13.9063	13.8784	11.989	10.0433	12.656	12.2788	409.818	629.596	572.492	571.346	493.562	413.463	521.023	505.492	545.813	483.385	0.885624	0.679148	-0.175234	0.168036
sp|Q2FYQ6|NIKC_STAA8	nikC	Nickel import system permease protein NikC OS=Staphylococcus aureus (strain NCTC 8325 / PS 47) OX=93061 GN=nikC PE=1 SV=1	1877	5	12.6126	11.0546	12.6426	12.355	14.3193	11.5435	13.4464	12.026	402.383	352.675	403.339	394.164	456.831	368.273	428.982	383.666	388.14	409.438	1.05487	0.521555	0.077067	0.2827
sp|Q2FYQ7|NIKD_STAA8	nikD	Nickel import system ATP-binding protein NikD OS=Staphylococcus aureus (strain NCTC 8325 / PS 47) OX=93061 GN=nikD PE=1 SV=1	730	5	14.1114	12.5163	12.6779	12.409	12.9855	12.8023	12.1014	10.3961	1020.87	905.478	917.169	897.717	939.423	926.168	875.458	752.092	935.308	873.285	0.933687	0.492678	-0.0989893	0.307437
sp|Q2FYQ8|NIKE_STAA8	nikE	Nickel import system ATP-binding protein NikE OS=Staphylococcus aureus (strain NCTC 8325 / PS 47) OX=93061 GN=nikE PE=1 SV=1	1522	3	10.5364	14.2753	13.3937	13.8683	12.1651	13.3949	9.77028	12.5961	207.569	281.227	263.86	273.208	239.656	263.882	192.477	248.146	256.466	236.04	0.920357	0.687178	-0.119735	0.162931
sp|Q2FUR9|NIXA_STAA8	nixA	Nickel transporter NixA OS=Staphylococcus aureus (strain NCTC 8325 / PS 47) OX=93061 GN=nixA PE=1 SV=1	1856	4	11.6351	12.6991	12.9678	12.6136	12.0251	13.1756	12.0669	12.8168	817.71	892.486	911.373	886.48	845.121	925.978	848.061	900.762	877.012	879.98	1.00338	0.963314	0.00487456	0.0162321
sp|Q2G2P8|NNRD_STAA8	nnrD	ADP-dependent (S)-NAD(P)H-hydrate dehydratase OS=Staphylococcus aureus (strain NCTC 8325 / PS 47) OX=93061 GN=nnrD PE=3 SV=2	1056	30	13.0019	12.4505	13.4018	12.0423	12.2169	11.9549	12.008	12.9236	11386.1	10903.2	11736.3	10545.7	10698.6	10469.2	10515.7	11317.5	11142.8	10750.2	0.964769	0.69488	-0.0517448	0.15809
sp|Q2FYJ5|NORB_STAA8	norB	Quinolone resistance protein NorB OS=Staphylococcus aureus (strain NCTC 8325 / PS 47) OX=93061 GN=norB PE=1 SV=1	941	2	12.7246	11.5135	14.8415	13.6184	12.8668	12.5984	10.81	11.0268	775.691	701.865	904.739	830.18	784.359	767.999	658.979	672.192	803.119	720.882	0.897604	0.642553	-0.15585	0.192091
sp|Q2G1P1|NORG_STAA8	norG	HTH-type transcriptional regulator NorG OS=Staphylococcus aureus (strain NCTC 8325 / PS 47) OX=93061 GN=norG PE=1 SV=2	1275	6	17.9032	16.468	9.08965	9.44254	12.7103	12.2283	10.1001	12.0578	1016.49	935.002	516.082	536.118	721.652	694.287	573.452	684.607	750.923	668.5	0.890237	0.756103	-0.167738	0.121419
sp|Q2G079|NRDI_STAA8	nrdI	Protein NrdI OS=Staphylococcus aureus (strain NCTC 8325 / PS 47) OX=93061 GN=nrdI PE=3 SV=1	2199	5	12.3425	13.4585	12.7878	14.4055	12.44	11.9545	11.1263	11.4849	1958.56	2135.65	2029.23	2285.93	1974.04	1897	1765.58	1822.47	2102.34	1864.77	0.886997	0.384885	-0.172998	0.414669
sp|Q2FXP3|NRDR_STAA8	nrdR	Transcriptional repressor NrdR OS=Staphylococcus aureus (strain NCTC 8325 / PS 47) OX=93061 GN=nrdR PE=3 SV=1	1160	24	13.5297	11.6195	11.9592	13.1045	13.3532	13.321	10.956	12.157	5259.04	4516.53	4648.57	5093.77	5190.43	5177.93	4258.64	4725.46	4879.48	4838.11	0.991523	0.948969	-0.0122816	0.022748
sp|Q2FVM6|NREB_STAA8	nreB	Oxygen sensor histidine kinase NreB OS=Staphylococcus aureus (strain NCTC 8325 / PS 47) OX=93061 GN=nreB PE=3 SV=1	1781	29	12.4904	12.7929	13.2777	12.2306	12.2394	12.5562	11.8563	12.5565	5989.22	6134.3	6366.72	5864.64	5868.89	6020.76	5685.19	6020.92	6088.72	5898.94	0.968831	0.658016	-0.0456832	0.181764
sp|Q2FVM7|NREC_STAA8	nreC	Oxygen regulatory protein NreC OS=Staphylococcus aureus (strain NCTC 8325 / PS 47) OX=93061 GN=nreC PE=3 SV=2	1650	17	13.4354	12.8775	11.8045	13.4165	12.4453	12.1527	11.4565	12.4116	4257.78	4080.97	3740.92	4251.8	3944.02	3851.27	3630.65	3933.33	4082.87	3839.82	0.940471	0.212137	-0.088545	0.673384
tr|Q2FYH8|Q2FYH8_STAA8	nth	Endonuclease III OS=Staphylococcus aureus (strain NCTC 8325 / PS 47) OX=93061 GN=nth PE=3 SV=1	1392	8	13.4172	11.3457	12.3893	12.0289	12.8533	12.2584	13.713	11.9942	955.277	807.792	882.088	856.433	915.127	872.769	976.334	853.957	875.398	904.547	1.0333	0.691207	0.0472568	0.160392
tr|Q2G2D2|Q2G2D2_STAA8	nusA	Transcription termination/antitermination protein NusA OS=Staphylococcus aureus (strain NCTC 8325 / PS 47) OX=93061 GN=nusA PE=3 SV=1	992	222	12.4641	12.8293	12.6361	12.5446	12.2095	12.2289	12.5879	12.4997	55264.5	56883.9	56027.2	55621.2	54135.4	54221.4	55813.2	55422.3	55949.2	54898.1	0.981213	0.483535	-0.0273619	0.315572
sp|Q2FY45|NUSB_STAA8	nusB	Transcription antitermination protein NusB OS=Staphylococcus aureus (strain NCTC 8325 / PS 47) OX=93061 GN=nusB PE=3 SV=1	1135	64	12.6049	12.9174	12.6055	12.3814	12.5055	12.0066	12.6248	12.3538	19921.7	20415.7	19922.7	19568.5	19764.7	18976.1	19953.2	19524.9	19957.2	19554.7	0.979836	0.635927	-0.0293885	0.196593
sp|Q2G0P2|NUSG_STAA8	nusG	Transcription termination/antitermination protein NusG OS=Staphylococcus aureus (strain NCTC 8325 / PS 47) OX=93061 GN=nusG PE=3 SV=1	1727	173	11.9679	12.4449	12.502	12.2343	12.6108	12.494	13.0431	12.7029	50575.1	52590.7	52832.2	51700.6	53291.8	52798.2	55118.6	53681.1	51924.7	53722.4	1.03462	0.320512	0.0491048	0.494156
sp|Q2FV54|OATA_STAA8	oatA	O-acetyltransferase OatA OS=Staphylococcus aureus (strain NCTC 8325 / PS 47) OX=93061 GN=oatA PE=1 SV=1	175	35	13.1087	12.785	12.8147	12.326	12.201	12.8836	11.3517	12.5292	14682.8	14320.3	14353.5	13806.2	13666.2	14430.7	12714.9	14033.8	14290.7	13711.4	0.959463	0.599448	-0.0597007	0.222248
sp|Q2FXT1|OBG_STAA8	obg	GTPase Obg OS=Staphylococcus aureus (strain NCTC 8325 / PS 47) OX=93061 GN=obg PE=3 SV=1	372	125	12.5857	12.1893	12.1624	12.6825	12.8579	13.2455	11.8589	12.4177	38514.7	37301.8	37219.6	38811.2	39347.9	40534.1	36290.8	38000.6	37961.8	38543.3	1.01532	0.809185	0.0219326	0.0919522
sp|Q2FYM1|ODO1_STAA8	odhA	2-oxoglutarate dehydrogenase E1 component OS=Staphylococcus aureus (strain NCTC 8325 / PS 47) OX=93061 GN=odhA PE=3 SV=1	98	189	12.6047	12.4227	12.3648	12.4827	12.6142	12.5952	12.4866	12.429	24911	24551.4	24436.9	24669.9	24929.8	24892.3	24677.5	24563.8	24642.3	24765.9	1.00501	0.620475	0.00721522	0.207276
sp|Q2FYM2|ODO2_STAA8	odhB	Dihydrolipoyllysine-residue succinyltransferase component of 2-oxoglutarate dehydrogenase complex OS=Staphylococcus aureus (strain NCTC 8325 / PS 47) OX=93061 GN=odhB PE=3 SV=1	280	110	12.081	11.7931	12.5019	11.7918	13.6782	12.5789	14.0363	11.5388	12099.9	11811.5	12521.5	11810.2	13699.6	12598.6	14058.3	11556.8	12060.8	12978.3	1.07608	0.425427	0.105782	0.371175
sp|Q2FV21|PANB_STAA8	panB	3-methyl-2-oxobutanoate hydroxymethyltransferase OS=Staphylococcus aureus (strain NCTC 8325 / PS 47) OX=93061 GN=panB PE=3 SV=2	241	107	12.9104	12.6633	12.1779	12.5275	12.3633	12.3388	12.4114	12.6074	36309.1	35614.2	34249	35232.1	34770.4	34701.4	34905.8	35456.9	35351.1	34958.6	0.988898	0.748418	-0.0161067	0.125856
sp|Q2FV22|PANC_STAA8	panC	Pantothenate synthetase OS=Staphylococcus aureus (strain NCTC 8325 / PS 47) OX=93061 GN=panC PE=1 SV=1	880	59	12.37	12.1349	12.3634	12.6732	12.8917	13.0138	11.4515	13.1015	10086	9894.33	10080.6	10333.2	10511.4	10610.9	9337.13	10682.4	10098.5	10285.5	1.01851	0.815634	0.0264603	0.0885047
sp|Q2FV23|PAND_STAA8	panD	Aspartate 1-decarboxylase OS=Staphylococcus aureus (strain NCTC 8325 / PS 47) OX=93061 GN=panD PE=3 SV=2	1786	9	11.9416	12.8275	11.7442	12.0591	13.3048	13.1599	11.9652	12.9977	2050.87	2203.02	2016.97	2071.05	2284.99	2260.1	2054.92	2232.24	2085.48	2208.06	1.05878	0.364908	0.0824033	0.437817
sp|Q2FYS4|PARC_STAA8	parC	DNA topoisomerase 4 subunit A OS=Staphylococcus aureus (strain NCTC 8325 / PS 47) OX=93061 GN=parC PE=1 SV=1	216	204	12.9723	12.3869	13.0471	12.8027	12.13	12.0068	12.3774	12.2767	62586.6	59762.1	62947.6	61768.2	58522.8	57928.6	59716.6	59230.7	61766.1	58849.7	0.952782	0.186225	-0.0697814	0.729962
sp|Q2FYS5|PARE_STAA8	parE	DNA topoisomerase 4 subunit B OS=Staphylococcus aureus (strain NCTC 8325 / PS 47) OX=93061 GN=parE PE=3 SV=1	910	161	12.7454	12.5088	12.8686	12.7891	12.4253	12.5333	12.0146	12.1149	48105.6	47212.4	48570.4	48270.3	46897.3	47305	45347.1	45725.7	48039.7	46318.8	0.964178	0.390931	-0.0526293	0.4079
sp|Q2G1W2|PCKA_STAA8	pckA	Phosphoenolpyruvate carboxykinase (ATP) OS=Staphylococcus aureus (strain NCTC 8325 / PS 47) OX=93061 GN=pckA PE=3 SV=1	63	86	11.9449	12.8121	13.2708	11.7819	11.9658	12.4113	13.3176	12.4957	11119.4	11926.6	12353.6	10967.6	11138.8	11553.5	12397.2	11632.1	11591.8	11680.4	1.00764	0.867818	0.0109851	0.0615713
sp|Q2FUS6|PCP_STAA8	pcp	Pyrrolidone-carboxylate peptidase OS=Staphylococcus aureus (strain NCTC 8325 / PS 47) OX=93061 GN=pcp PE=3 SV=1	1791	1	11.8309	10.9545	12.2353	10.4698	14.3564	14.6555	14.9212	10.5765	411.839	381.332	425.915	364.457	499.753	510.164	519.415	368.172	395.886	474.376	1.19826	0.340417	0.260947	0.467989
sp|Q53727|PCRA_STAA8	pcrA	ATP-dependent DNA helicase PcrA OS=Staphylococcus aureus (strain NCTC 8325 / PS 47) OX=93061 GN=pcrA PE=1 SV=3	235	131	12.4203	12.0978	12.2721	12.718	13.0193	13.3004	11.9142	12.258	37866.4	36883.3	37414.6	38774	39692.8	40549.7	36323.4	37371.6	37734.6	38484.4	1.01987	0.804513	0.0283858	0.0944669
sp|Q53726|PCRB_STAA8	pcrB	Heptaprenylglyceryl phosphate synthase OS=Staphylococcus aureus (strain NCTC 8325 / PS 47) OX=93061 GN=pcrB PE=1 SV=2	806	24	12.5997	13.0383	13.6103	11.8672	11.8652	11.498	12.0337	13.4876	1411.8	1460.95	1525.04	1329.73	1329.5	1288.35	1348.38	1511.29	1431.88	1369.38	0.956351	0.760819	-0.0643877	0.118719
tr|Q2FZG4|Q2FZG4_STAA8	pdhA	Pyruvate dehydrogenase E1 component subunit alpha OS=Staphylococcus aureus (strain NCTC 8325 / PS 47) OX=93061 GN=pdhA PE=4 SV=1	73	388	12.154	12.4166	12.1047	12.5039	12.9007	12.8192	12.8074	12.2936	83101.6	84897.2	82764.4	85493.8	88206.8	87649.6	87569.2	84055.9	84064.2	86870.4	1.03338	0.473529	0.0473719	0.324653
sp|Q2FWC1|PDP_STAA8	pdp	Pyrimidine-nucleoside phosphorylase OS=Staphylococcus aureus (strain NCTC 8325 / PS 47) OX=93061 GN=pdp PE=3 SV=1	84	178	11.9489	11.9261	11.6243	11.7514	13.4355	13.0226	13.5678	12.7233	24352.5	24306.1	23691	23950.1	27382.3	26540.9	27652	25930.9	24074.9	26876.5	1.11637	0.183722	0.158815	0.735839
sp|Q2G0Q1|PDXS_STAA8	pdxS	Pyridoxal 5'-phosphate synthase subunit PdxS OS=Staphylococcus aureus (strain NCTC 8325 / PS 47) OX=93061 GN=pdxS PE=3 SV=1	586	202	12.1644	11.9379	11.8012	12.2188	13.213	12.9142	13.3425	12.4078	49321.3	48403.2	47848.9	49542	53573.2	52361.7	54098.2	50308.3	48778.8	52585.3	1.07804	0.316987	0.108405	0.498959
sp|Q2G0Q0|PDXT_STAA8	pdxT	Pyridoxal 5'-phosphate synthase subunit PdxT OS=Staphylococcus aureus (strain NCTC 8325 / PS 47) OX=93061 GN=pdxT PE=3 SV=1	1897	72	11.9897	12.4593	12.0374	12.4465	12.7928	12.8976	12.8274	12.5493	14603.2	15175.1	14661.3	15159.5	15581.3	15709	15623.4	15284.7	14899.8	15549.6	1.04361	0.322368	0.0615869	0.491648
sp|Q2G064|PEPT_STAA8	pepT	Peptidase T OS=Staphylococcus aureus (strain NCTC 8325 / PS 47) OX=93061 GN=pepT PE=3 SV=1	936	61	12.0472	12.2721	13.9983	11.7809	14.0767	11.1341	13.5279	11.1628	13871.3	14130.3	16117.9	13564.7	16208.2	12820	15576.3	12853	14421	14364.4	0.99607	0.98457	-0.00568099	0.0067534
sp|Q2G282|PERR_STAA8	perR	Peroxide-responsive repressor PerR OS=Staphylococcus aureus (strain NCTC 8325 / PS 47) OX=93061 GN=perR PE=1 SV=1	1669	15	13.5312	13.4029	11.5828	12.5335	10.9376	12.5438	11.9812	13.487	2481.24	2457.72	2123.97	2298.3	2005.66	2300.18	2197.02	2473.14	2340.31	2244	0.958848	0.792843	-0.0606254	0.100813
sp|Q2FXM8|PFKA_STAA8	pfkA	ATP-dependent 6-phosphofructokinase OS=Staphylococcus aureus (strain NCTC 8325 / PS 47) OX=93061 GN=pfkA PE=1 SV=2	1254	221	12.9228	12.8599	12.7084	13.1351	12.1471	11.9442	12.1446	12.1379	71902.8	71553.2	70710.2	73084.2	67586.9	66457.9	67573	67535.5	71812.6	67288.3	0.936999	0.14484	-0.0938808	0.839111
sp|Q2G1D7|PFLA_STAA8	pflA	Pyruvate formate-lyase-activating enzyme OS=Staphylococcus aureus (strain NCTC 8325 / PS 47) OX=93061 GN=pflA PE=3 SV=1	1782	7	13.2	12.6028	13.5081	10.2356	12.3189	12.9508	11.5605	13.6232	1106.22	1056.17	1132.04	857.791	1032.38	1085.33	968.815	1141.68	1038.06	1057.05	1.0183	0.941444	0.0261621	0.0262055
sp|Q2G1D8|PFLB_STAA8	pflB	Formate acetyltransferase OS=Staphylococcus aureus (strain NCTC 8325 / PS 47) OX=93061 GN=pflB PE=3 SV=1	381	169	12.2808	13.0885	11.1402	12.783	12.468	13.323	11.7673	13.1493	19294.7	20563.8	17502.7	20083.7	19588.8	20932.1	18488	20659.3	19361.2	19917	1.02871	0.29189	0.0408337	0.534781
sp|Q2FVC1|PGCA_STAA8	pgcA	Phosphoglucomutase OS=Staphylococcus aureus (strain NCTC 8325 / PS 47) OX=93061 GN=pgcA PE=1 SV=2	294	63	12.7215	12.6575	12.094	12.5522	12.3579	12.3204	12.5815	12.7151	16021.7	15941.1	15231.4	15808.5	15563.8	15516.5	15845.4	16013.6	15750.7	15734.8	0.998994	0.987382	-0.00145252	0.00551479
sp|Q2FZU0|G6PI_STAA8	pgi	Glucose-6-phosphate isomerase OS=Staphylococcus aureus (strain NCTC 8325 / PS 47) OX=93061 GN=pgi PE=3 SV=1	72	309	12.5461	12.7917	12.2003	12.3949	12.343	12.3069	12.7536	12.6634	84375.1	86027	82049.5	83358.5	83009.3	82766.6	85770.9	85164	83952.5	84177.7	1.00268	0.959647	0.00386437	0.0178885
sp|Q2G031|PGK_STAA8	pgk	Phosphoglycerate kinase OS=Staphylococcus aureus (strain NCTC 8325 / PS 47) OX=93061 GN=pgk PE=3 SV=1	157	336	12.2286	13.142	12.2024	12.4663	12.7273	12.5035	12.4394	12.2905	76653.8	82379.6	76489.8	78144	79780.3	78377.3	77975.1	77041.9	78416.8	78293.6	0.99843	0.981342	-0.00226747	0.00817961
sp|Q2FZD9|SYFA_STAA8	pheS	Phenylalanine--tRNA ligase alpha subunit OS=Staphylococcus aureus (strain NCTC 8325 / PS 47) OX=93061 GN=pheS PE=3 SV=1	972	36	12.7811	12.7698	12.0318	12.7131	12.4429	12.4076	12.3508	12.5029	11500	11489.8	10825.8	11438.8	11195.7	11163.9	11112.8	11249.7	11313.6	11180.5	0.988238	0.69488	-0.0170701	0.15809
tr|Q2FZD8|Q2FZD8_STAA8	pheT	Phenylalanine--tRNA ligase beta subunit OS=Staphylococcus aureus (strain NCTC 8325 / PS 47) OX=93061 GN=pheT PE=3 SV=1	135	169	12.5002	13.0086	12.2271	12.2253	12.6286	12.2199	12.012	13.1784	44982.9	46812.6	44000.2	43993.8	45445.2	43974.3	43226.1	47423.7	44947.4	45017.3	1.00156	0.989537	0.00224347	0.00456796
sp|Q2G1L8|PHNC_STAA8	phnC	Phosphonates import ATP-binding protein PhnC OS=Staphylococcus aureus (strain NCTC 8325 / PS 47) OX=93061 GN=phnC PE=3 SV=1	745	3	13.9606	10.6737	13.4915	14.357	10.6126	11.6586	11.9938	13.2521	315.088	240.903	304.5	324.034	239.525	263.133	270.697	299.098	296.131	268.113	0.905387	0.5717	-0.143394	0.242832
sp|Q2G1Q2|PLC_STAA8	plc	1-phosphatidylinositol phosphodiesterase OS=Staphylococcus aureus (strain NCTC 8325 / PS 47) OX=93061 GN=plc PE=1 SV=1	1488	5	10.5778	12.5232	11.2945	12.8323	15.1854	12.5453	13.8447	11.1968	563.901	667.608	602.104	684.085	809.53	668.785	738.053	596.895	629.425	703.316	1.11739	0.679955	0.160139	0.16752
sp|Q2FZ55|PLSX_STAA8	plsX	Phosphate acyltransferase OS=Staphylococcus aureus (strain NCTC 8325 / PS 47) OX=93061 GN=plsX PE=3 SV=1	358	114	13.1219	12.8638	12.8158	12.773	12.1083	11.9488	12.4676	11.9009	38009.7	37262.1	37123.1	36999.1	35073.9	34611.7	36114.5	34473	37348.5	35068.3	0.938947	0.207038	-0.0908838	0.68395
sp|Q2FYS6|PLSY_STAA8	plsY	Glycerol-3-phosphate acyltransferase OS=Staphylococcus aureus (strain NCTC 8325 / PS 47) OX=93061 GN=plsY PE=3 SV=1	2012	1	15.2227	10.4869	12.8109	11.1715	10.7413	12.638	11.1844	15.7444	192.821	132.834	162.271	141.506	136.057	160.081	141.669	199.429	157.358	159.309	1.0124	0.981627	0.0177772	0.0080535
sp|Q2FZ20|PNP_STAA8	pnp	Polyribonucleotide nucleotidyltransferase OS=Staphylococcus aureus (strain NCTC 8325 / PS 47) OX=93061 GN=pnp PE=1 SV=1	830	354	12.5707	12.9856	11.9842	11.9812	12.8882	12.6425	12.0921	12.8556	109696	113316	104578	104552	112466	110322	105519	112182	108036	110122	1.01932	0.691207	0.0276005	0.160392
tr|Q2FXN9|Q2FXN9_STAA8	polA	DNA polymerase I OS=Staphylococcus aureus (strain NCTC 8325 / PS 47) OX=93061 GN=polA PE=3 SV=1	308	507	12.5285	12.6509	12.253	12.1364	12.6264	12.523	12.5454	12.7364	127708	128956	124900	123712	128706	127652	127881	129828	126319	128517	1.0174	0.5717	0.0248847	0.242832
sp|Q2G1Z8|DPO3_STAA8	polC	DNA polymerase III PolC-type OS=Staphylococcus aureus (strain NCTC 8325 / PS 47) OX=93061 GN=polC PE=3 SV=1	437	136	12.4902	12.7975	12.4964	12.5817	12.4947	12.6758	12.058	12.4057	44127.4	45213.1	44149.2	44450.4	44143.2	44782.9	42600.2	43828.8	44485	43838.8	0.985473	0.457659	-0.0211123	0.339458
sp|Q2G2A7|POTA_STAA8	potA	Spermidine/putrescine import ATP-binding protein PotA OS=Staphylococcus aureus (strain NCTC 8325 / PS 47) OX=93061 GN=potA PE=3 SV=1	225	50	12.7346	11.4702	12.1691	12.7439	13.0715	13.4989	11.8544	12.4575	16959.9	15275.9	16206.7	16972.2	17408.5	17977.8	15787.6	16590.9	16353.7	16941.2	1.03593	0.73921	0.0509212	0.131232
sp|Q2FWY1|PPAC_STAA8	ppaC	Probable manganese-dependent inorganic pyrophosphatase OS=Staphylococcus aureus (strain NCTC 8325 / PS 47) OX=93061 GN=ppaC PE=3 SV=1	369	177	12.5118	12.1533	12.5508	12.5755	12.3706	12.2612	13.3951	12.1816	45266	43969	45407.1	45496.2	44754.9	44359.2	48461.6	44071.4	45034.6	45411.8	1.00838	0.876323	0.0120334	0.0573358
sp|Q2FWE0|RF1_STAA8	prfA	Peptide chain release factor 1 OS=Staphylococcus aureus (strain NCTC 8325 / PS 47) OX=93061 GN=prfA PE=3 SV=1	5	102	12.5663	12.6668	12.6204	12.8036	12.3112	11.9884	12.5354	12.5079	32307.7	32566.1	32446.6	32917.7	31651.7	30821.8	32228.2	32157.4	32559.5	31714.8	0.974055	0.368185	-0.0379245	0.433934
tr|Q2G052|Q2G052_STAA8	prfB	Peptide chain release factor 2 OS=Staphylococcus aureus (strain NCTC 8325 / PS 47) OX=93061 GN=prfB PE=3 SV=1	1544	12	12.5628	13.3583	12.7035	13.3068	11.9937	11.2216	12.3311	12.5221	4234.31	4502.44	4281.74	4485.08	4042.5	3782.26	4156.23	4220.61	4375.89	4050.4	0.925617	0.384885	-0.111513	0.414669
sp|Q2FZP4|RF3_STAA8	prfC	Peptide chain release factor 3 OS=Staphylococcus aureus (strain NCTC 8325 / PS 47) OX=93061 GN=prfC PE=3 SV=1	1730	113	12.3126	11.891	12.2559	12.6531	13.0171	13.48	11.7359	12.6545	35149.9	33946.5	34988	36122	37161.2	38482.6	33503.6	36125.9	35051.6	36318.3	1.03614	0.687178	0.0512174	0.162931
tr|Q2G266|Q2G266_STAA8	priA	Primosomal protein N' OS=Staphylococcus aureus (strain NCTC 8325 / PS 47) OX=93061 GN=priA PE=3 SV=1	428	79	12.4581	12.4815	12.7777	12.2258	12.7384	12.5107	12.3957	12.4121	26944.5	26995.1	27635.7	26442	27550.7	27058.3	26809.4	26845	27004.3	27065.8	1.00228	0.94265	0.00328321	0.0256495
sp|Q2FXZ4|PRMA_STAA8	prmA	Ribosomal protein L11 methyltransferase OS=Staphylococcus aureus (strain NCTC 8325 / PS 47) OX=93061 GN=prmA PE=3 SV=1	622	28	12.7052	12.3847	14.1712	12.1778	12.1227	11.7314	12.5617	12.1452	9242.39	9009.19	10308.8	8858.73	8818.62	8533.97	9137.97	8835.01	9354.78	8831.39	0.944052	0.410569	-0.0830624	0.386614
sp|Q2FWE1|PRMC_STAA8	prmC	Release factor glutamine methyltransferase OS=Staphylococcus aureus (strain NCTC 8325 / PS 47) OX=93061 GN=prmC PE=3 SV=2	1289	18	12.9439	12.2969	12.7557	12.3041	12.4594	12.8349	12.3058	12.0992	6306.37	5991.15	6214.68	5994.65	6070.3	6253.25	5995.45	5894.8	6126.71	6053.45	0.988042	0.801912	-0.0173556	0.0958733
tr|Q2FY68|Q2FY68_STAA8	proC	Pyrroline-5-carboxylate reductase OS=Staphylococcus aureus (strain NCTC 8325 / PS 47) OX=93061 GN=proC PE=3 SV=1	1069	32	12.7229	12.7239	13.0783	12.4232	12.867	12.1204	12.2551	11.8092	10238.7	10239.5	10524.7	9997.48	10354.6	9753.79	9862.2	9503.4	10250.1	9868.5	0.962771	0.405187	-0.0547349	0.392344
sp|Q2G1Z4|SYP_STAA8	proS	Proline--tRNA ligase OS=Staphylococcus aureus (strain NCTC 8325 / PS 47) OX=93061 GN=proS PE=3 SV=1	282	203	12.6573	12.5208	11.7009	12.08	13.2233	13.5679	11.4142	12.8355	70140.1	69383.8	64840.1	66941.1	73276.7	75185.8	63251.5	71127.5	67826.3	70710.4	1.04252	0.483535	0.0600776	0.315572
tr|Q2G0S2|Q2G0S2_STAA8	prs	Ribose-phosphate pyrophosphokinase OS=Staphylococcus aureus (strain NCTC 8325 / PS 47) OX=93061 GN=prs PE=3 SV=1	884	97	12.515	11.9594	12.2567	12.4607	13.2583	12.9354	11.4556	13.1589	16475.9	15744.4	16135.9	16404.4	17454.4	17029.4	15081.2	17323.6	16190.2	16722.2	1.03286	0.682013	0.046644	0.166207
sp|Q2G2S6|PRSA_STAA8	prsA	Foldase protein PrsA OS=Staphylococcus aureus (strain NCTC 8325 / PS 47) OX=93061 GN=prsA PE=3 SV=1	177	95	11.8981	10.8768	11.1704	10.9181	14.3083	14.2012	13.985	12.6422	32253.9	29485.3	30281.3	29597.2	38787.7	38497.2	37911.1	34271.1	30404.4	37366.8	1.22899	0.151207	0.297475	0.820428
sp|P0C7Y1|PSMA1_STAA8	psmA1	Phenol-soluble modulin alpha 1 peptide OS=Staphylococcus aureus (strain NCTC 8325 / PS 47) OX=93061 GN=psmA1 PE=1 SV=1	2162	26	11.8151	11.5019	13.3164	12.7366	11.6029	11.5747	15.7882	11.6643	434.181	422.67	489.348	468.041	426.383	425.345	580.181	428.637	453.56	465.137	1.02552	0.867818	0.0363607	0.0615713
sp|P0C818|PSMA4_STAA8	psmA4	Phenol-soluble modulin alpha 4 peptide OS=Staphylococcus aureus (strain NCTC 8325 / PS 47) OX=93061 GN=psmA4 PE=3 SV=1	532	11	11.025	10.6185	13.0962	13.6932	11.3926	11.8376	14.9365	13.4005	169.083	162.849	200.848	210.003	174.721	181.545	229.071	205.515	185.696	197.713	1.06471	0.508356	0.0904669	0.293832
sp|Q2FYQ0|PSTB_STAA8	pstB	Phosphate import ATP-binding protein PstB OS=Staphylococcus aureus (strain NCTC 8325 / PS 47) OX=93061 GN=pstB PE=3 SV=1	2236	2	12.7531	10.3827	10.8796	12.1945	14.4726	15.1864	12.2893	11.8418	347.841	283.19	296.741	332.606	394.742	414.21	335.191	322.987	315.094	366.783	1.16404	0.492678	0.21914	0.307437
sp|Q2FYP6|PSTS_STAA8	pstS	Phosphate-binding protein PstS OS=Staphylococcus aureus (strain NCTC 8325 / PS 47) OX=93061 GN=pstS PE=3 SV=1	27	8	11.6924	11.9151	13.5395	12.2321	12.482	13.036	12.7103	12.3926	1636.49	1667.66	1895.01	1712.03	1747.01	1824.54	1778.96	1734.5	1727.8	1771.25	1.02515	0.767002	0.0358357	0.115204
tr|Q2G163|Q2G163_STAA8	psuG	Pseudouridine-5'-phosphate glycosidase OS=Staphylococcus aureus (strain NCTC 8325 / PS 47) OX=93061 GN=psuG PE=3 SV=1	1112	8	11.8801	11.3637	12.289	12.9973	13.1794	12.1701	12.3583	13.7622	1111.36	1063.05	1149.61	1215.87	1232.91	1138.49	1156.1	1287.43	1134.97	1203.73	1.06058	0.343294	0.0848575	0.464334
sp|Q2G0R9|PTH_STAA8	pth	Peptidyl-tRNA hydrolase OS=Staphylococcus aureus (strain NCTC 8325 / PS 47) OX=93061 GN=pth PE=1 SV=1	1053	20	12.7506	12.0836	12.4024	12.913	12.7847	13.1449	11.7472	12.1737	6562.97	6219.66	6383.75	6646.54	6580.53	6765.93	6046.5	6266.01	6453.23	6414.74	0.994036	0.946462	-0.00863009	0.0238968
sp|Q2FX12|PTPA_STAA8	ptpA	Low molecular weight protein-tyrosine-phosphatase PtpA OS=Staphylococcus aureus (strain NCTC 8325 / PS 47) OX=93061 GN=ptpA PE=3 SV=1	1412	17	12.7244	13.454	13.3299	12.5325	11.4452	12.356	12.3066	11.8514	3057.28	3232.57	3202.76	3011.16	2749.93	2968.75	2956.9	2847.53	3125.94	2880.78	0.921571	0.14484	-0.117833	0.839111
sp|Q2FWE3|PTPB_STAA8	ptpB	Low molecular weight protein-tyrosine-phosphatase PtpB OS=Staphylococcus aureus (strain NCTC 8325 / PS 47) OX=93061 GN=ptpB PE=3 SV=1	1511	5	12.8105	12.968	10.3853	12.2446	12.7324	14.0388	11.2564	13.5642	1585.97	1605.47	1285.73	1515.91	1576.3	1738.04	1393.57	1679.28	1498.27	1596.8	1.06576	0.370046	0.0918837	0.431744
sp|Q2G1G8|PTG3C_STAA8	ptsG	PTS system glucose-specific EIICBA component OS=Staphylococcus aureus (strain NCTC 8325 / PS 47) OX=93061 GN=ptsG PE=3 SV=2	448	86	12.324	11.5514	12.0383	12.0956	13.0778	13.4253	12.397	13.0906	22927.9	21490.6	22396.5	22503.1	24330.3	24976.9	23063.8	24354.1	22329.5	24181.3	1.08293	0.331433	0.114938	0.479604
tr|Q2G1S3|Q2G1S3_STAA8	purA	Adenylosuccinate synthetase OS=Staphylococcus aureus (strain NCTC 8325 / PS 47) OX=93061 GN=purA PE=3 SV=1	875	75	12.7272	12.9883	13.9252	12.5448	12.0585	11.7727	12.1734	11.8099	15116.6	15426.8	16539.5	14900	14322.4	13983	14458.9	14027.1	15495.7	14197.9	0.916243	0.242331	-0.126198	0.615591
sp|Q2G2S0|PUR8_STAA8	purB	Adenylosuccinate lyase OS=Staphylococcus aureus (strain NCTC 8325 / PS 47) OX=93061 GN=purB PE=3 SV=1	755	168	12.6917	12.6309	12.3052	12.5019	12.7601	12.4059	12.1361	12.5682	47310.2	47083.4	45869.4	46602.6	47564.9	46244.8	45238.8	46849.5	46716.4	46474.5	0.994822	0.721887	-0.00748976	0.141531
sp|Q2FZJ3|PUR7_STAA8	purC	Phosphoribosylaminoimidazole-succinocarboxamide synthase OS=Staphylococcus aureus (strain NCTC 8325 / PS 47) OX=93061 GN=purC PE=3 SV=1	940	64	12.8574	11.5748	11.5113	11.8515	13.7988	12.9498	12.9829	12.4735	13463	12120	12053.5	12409.7	14448.8	13559.8	13594.4	13061	12511.5	13666	1.09227	0.202257	0.127331	0.694096
tr|Q2FZI5|Q2FZI5_STAA8	purD	Phosphoribosylamine--glycine ligase OS=Staphylococcus aureus (strain NCTC 8325 / PS 47) OX=93061 GN=purD PE=3 SV=1	1230	47	12.763	12.1049	10.8017	11.9683	13.6954	13.5043	12.3162	12.846	11053	10483.1	9354.48	10364.8	11860.5	11695	10666.1	11124.9	10313.8	11336.6	1.09917	0.154169	0.136409	0.812003
tr|Q2FZJ5|Q2FZJ5_STAA8	purE	N5-carboxyaminoimidazole ribonucleotide mutase OS=Staphylococcus aureus (strain NCTC 8325 / PS 47) OX=93061 GN=purE PE=3 SV=1	2138	19	12.096	12.1124	11.1426	12.0745	12.4668	13.1935	12.9622	13.9519	2812.24	2816.07	2590.59	2807.26	2898.46	3067.42	3013.63	3243.73	2756.54	3055.81	1.10857	0.288513	0.148696	0.539835
tr|Q2FZI9|Q2FZI9_STAA8	purF	Amidophosphoribosyltransferase OS=Staphylococcus aureus (strain NCTC 8325 / PS 47) OX=93061 GN=purF PE=3 SV=1	829	47	12.807	11.3901	11.4916	11.5791	14.0668	13.213	12.9594	12.4931	11043.9	9822.08	9909.61	9985.09	12130.3	11394	11175.3	10773.2	10190.2	11368.2	1.1156	0.15468	0.157826	0.810566
sp|Q2FZI6|PUR9_STAA8	purH	Bifunctional purine biosynthesis protein PurH OS=Staphylococcus aureus (strain NCTC 8325 / PS 47) OX=93061 GN=purH PE=3 SV=1	505	96	12.5178	11.9074	11.3084	12.2371	13.5819	13.0144	12.6532	12.7798	16510.2	15705.1	14915	16139.9	17913.6	17165.2	16688.7	16855.7	15817.6	17155.8	1.08461	0.187196	0.11717	0.727703
tr|Q2FZJ4|Q2FZJ4_STAA8	purK	N5-carboxyaminoimidazole ribonucleotide synthase OS=Staphylococcus aureus (strain NCTC 8325 / PS 47) OX=93061 GN=purK PE=3 SV=1	515	67	12.1514	12.2534	11.7003	11.8914	13.0747	13.3452	12.6273	12.9565	11483.5	11579.9	11057.2	11237.8	12356.1	12611.7	11933.3	12244.4	11339.6	12286.4	1.08349	0.073528	0.11569	1.13355
sp|Q2FZJ0|PURL_STAA8	purL	Phosphoribosylformylglycinamidine synthase subunit PurL OS=Staphylococcus aureus (strain NCTC 8325 / PS 47) OX=93061 GN=purL PE=3 SV=1	485	164	13.0813	11.2895	11.0078	11.7272	14.2997	13.7826	11.9954	12.8165	31745.1	27396.8	26713.1	28459	34701.8	33446.9	29109.8	31102.3	28578.5	32090.2	1.12288	0.263348	0.167203	0.57947
sp|Q2FZI8|PUR5_STAA8	purM	Phosphoribosylformylglycinamidine cyclo-ligase OS=Staphylococcus aureus (strain NCTC 8325 / PS 47) OX=93061 GN=purM PE=3 SV=1	759	31	12.3747	11.8752	10.9364	12.256	13.926	13.6192	12.5134	12.4991	5157.65	4949.45	4558.15	5108.18	5804.2	5676.31	5215.44	5209.47	4943.36	5476.36	1.10782	0.28651	0.147725	0.54286
tr|Q2FZI7|Q2FZI7_STAA8	purN	Phosphoribosylglycinamide formyltransferase OS=Staphylococcus aureus (strain NCTC 8325 / PS 47) OX=93061 GN=purN PE=3 SV=1	129	19	11.7565	10.6818	17.896	11.4813	12.7561	11.9187	11.8894	11.6202	3645.69	3312.44	5549.58	3560.36	3955.69	3695.99	3686.91	3603.45	4017.02	3735.51	0.929921	0.831948	-0.10482	0.0799038
sp|Q2FZJ1|PURQ_STAA8	purQ	Phosphoribosylformylglycinamidine synthase subunit PurQ OS=Staphylococcus aureus (strain NCTC 8325 / PS 47) OX=93061 GN=purQ PE=3 SV=1	640	37	13.2606	10.9509	11.3091	12.3624	14.2021	12.8993	12.4894	12.5262	9700.01	8010.5	8272.53	9042.96	10388.7	9435.69	9135.88	9162.8	8756.5	9530.77	1.08842	0.345684	0.122238	0.461321
tr|Q2FZJ2|Q2FZJ2_STAA8	purS	Phosphoribosylformylglycinamidine synthase subunit PurS OS=Staphylococcus aureus (strain NCTC 8325 / PS 47) OX=93061 GN=purS PE=3 SV=1	982	27	13.7996	13.158	11.2284	12.019	10.7331	14.2241	12.9678	11.8699	8256.15	7872.27	6717.82	7190.82	6421.5	8510.14	7758.51	7101.63	7509.26	7447.95	0.991834	0.976049	-0.0118293	0.0105284
sp|Q2FWY7|PUTP_STAA8	putP	Sodium/proline symporter OS=Staphylococcus aureus (strain NCTC 8325 / PS 47) OX=93061 GN=putP PE=1 SV=1	1582	5	12.8518	13.0421	10.706	12.9721	11.9752	13.9223	10.3863	14.1442	1474.17	1495.99	1228.03	1487.97	1373.61	1596.96	1191.36	1622.41	1421.54	1446.08	1.01727	0.860778	0.0246977	0.0651088
sp|Q2FXX2|PXPA_STAA8	pxpA	5-oxoprolinase subunit A OS=Staphylococcus aureus (strain NCTC 8325 / PS 47) OX=93061 GN=pxpA PE=3 SV=1	463	9	12.5283	12.1842	11.6675	11.5814	12.7569	13.4332	12.1946	13.6538	1010.96	983.193	941.5	934.554	1029.41	1083.98	984.031	1101.78	967.552	1049.8	1.08501	0.380977	0.117704	0.419101
sp|Q2FXM9|KPYK_STAA8	pyk	Pyruvate kinase OS=Staphylococcus aureus (strain NCTC 8325 / PS 47) OX=93061 GN=pyk PE=3 SV=1	214	724	12.8773	12.6613	12.3371	12.5332	12.7117	12.6536	11.9472	12.2785	196514	193217	188270	191262	193986	193099	182320	187376	192316	189195	0.983774	0.373843	-0.0236011	0.427311
sp|Q2FZ75|PYRB_STAA8	pyrB	Aspartate carbamoyltransferase OS=Staphylococcus aureus (strain NCTC 8325 / PS 47) OX=93061 GN=pyrB PE=1 SV=1	1764	58	12.1422	10.6275	12.9234	12.31	13.7453	13.2294	11.5909	13.4312	8798.38	7700.82	9364.45	8919.93	9959.96	9586.18	8398.91	9732.42	8695.9	9419.37	1.0832	0.625428	0.115296	0.203823
tr|Q2FZ74|Q2FZ74_STAA8	pyrC	Dihydroorotase OS=Staphylococcus aureus (strain NCTC 8325 / PS 47) OX=93061 GN=pyrC PE=3 SV=1	185	104	12.2408	10.5581	10.2405	12.458	14.1586	13.8442	12.6245	13.8752	24304.3	20963.2	20332.7	24735.5	28112.1	27487.7	25066.1	27549.4	22583.9	27053.8	1.19792	0.201601	0.260536	0.695507
tr|Q2FZ70|Q2FZ70_STAA8	pyrE	Orotate phosphoribosyltransferase OS=Staphylococcus aureus (strain NCTC 8325 / PS 47) OX=93061 GN=pyrE PE=3 SV=1	1231	54	12.1017	11.4114	10.6146	12.7034	13.5582	13.2085	13.291	13.1112	14740.7	13899.9	12929.4	15473.6	16514.9	16088.9	16189.4	15970.4	14260.9	16190.9	1.13534	0.314842	0.183118	0.501907
sp|Q2FZ71|PYRF_STAA8	pyrF	Orotidine 5'-phosphate decarboxylase OS=Staphylococcus aureus (strain NCTC 8325 / PS 47) OX=93061 GN=pyrF PE=3 SV=1	748	35	12.1957	10.7117	9.60139	13.4472	14.125	13.2605	12.7059	13.9525	6421.79	5640.38	5055.72	7080.76	7437.7	6982.46	6690.45	7346.85	6049.66	7114.36	1.17599	0.288513	0.23388	0.539835
sp|Q2FWD1|PYRG_STAA8	pyrG	CTP synthase OS=Staphylococcus aureus (strain NCTC 8325 / PS 47) OX=93061 GN=pyrG PE=3 SV=1	248	159	12.4675	13.0044	12.7604	12.521	12.487	12.1841	12.098	12.4778	44112.8	46012.6	45149.2	44302.1	44181.8	43110.1	42805.6	44149.4	44894.2	43561.7	0.97032	0.492678	-0.0434672	0.307437
sp|Q2FZ22|PYRH_STAA8	pyrH	Uridylate kinase OS=Staphylococcus aureus (strain NCTC 8325 / PS 47) OX=93061 GN=pyrH PE=1 SV=1	44	125	12.8085	12.7717	12.765	13.0276	12.1736	11.79	12.3695	12.294	33166.8	33071.4	33054	33734.1	31522.6	30529.4	32029.9	31834.5	33256.6	31479.1	0.946553	0.201601	-0.0792453	0.695507
sp|Q2FZ77|PYRR_STAA8	pyrR	Bifunctional protein PyrR OS=Staphylococcus aureus (strain NCTC 8325 / PS 47) OX=93061 GN=pyrR PE=3 SV=1	901	57	12.1888	11.0391	10.9194	12.3637	14.0321	13.3245	13.2336	12.8988	15337	13890.4	13739.7	15557.1	17656.4	16766.1	16651.7	16230.4	14631.1	16826.1	1.15003	0.259077	0.201672	0.586571
sp|Q2FZJ9|QOX2_STAA8	qoxA	Probable quinol oxidase subunit 2 OS=Staphylococcus aureus (strain NCTC 8325 / PS 47) OX=93061 GN=qoxA PE=3 SV=1	633	112	12.9825	11.5872	12.1793	12.3256	13.1851	12.6225	12.9627	12.1552	32938.8	29398.8	30901	31272.1	33452.8	32025.6	32888.7	30839.8	31127.7	32301.7	1.03772	0.50587	0.0534134	0.295961
sp|Q2FZK0|QOX1_STAA8	qoxB	Probable quinol oxidase subunit 1 OS=Staphylococcus aureus (strain NCTC 8325 / PS 47) OX=93061 GN=qoxB PE=3 SV=1	857	51	12.246	12.7413	12.1128	12.2899	12.8305	12.6018	12.0295	13.1483	10702	11134.9	10585.6	10740.4	11212.8	11013	10512.8	11490.6	10790.7	11057.3	1.0247	0.61444	0.0352073	0.211521
sp|Q2FZK1|QOX3_STAA8	qoxC	Probable quinol oxidase subunit 3 OS=Staphylococcus aureus (strain NCTC 8325 / PS 47) OX=93061 GN=qoxC PE=3 SV=1	2171	3	14.3819	15.2612	12.4053	13.1909	10.9852	12.4161	9.30128	12.0582	896.391	951.198	773.195	822.161	684.685	773.869	579.729	751.562	860.736	697.461	0.810308	0.207038	-0.303458	0.68395
sp|Q2FXT5|QUEA_STAA8	queA	S-adenosylmethionine:tRNA ribosyltransferase-isomerase OS=Staphylococcus aureus (strain NCTC 8325 / PS 47) OX=93061 GN=queA PE=3 SV=1	490	41	12.3034	13.0175	13.2278	12.1594	12.3699	12.214	12.019	12.6892	12712.6	13450.4	13667.7	12563.8	12781.3	12620.2	12418.7	13111.2	13098.6	12732.8	0.972075	0.705678	-0.04086	0.151393
sp|Q2G1X6|QUEC_STAA8	queC	7-cyano-7-deazaguanine synthase OS=Staphylococcus aureus (strain NCTC 8325 / PS 47) OX=93061 GN=queC PE=3 SV=1	1212	26	12.5052	13.4162	13.3361	12.3185	12.2073	12.654	11.3314	12.2312	9139.28	9805.1	9746.57	9002.83	8921.55	9248.06	8281.45	8939	9423.44	8847.51	0.938883	0.479327	-0.0909823	0.319368
tr|Q2G1X7|Q2G1X7_STAA8	queE	7-carboxy-7-deazaguanine synthase OS=Staphylococcus aureus (strain NCTC 8325 / PS 47) OX=93061 GN=queE PE=3 SV=1	1901	9	12.7326	12.3604	12.8955	13.0976	11.5557	13.9225	11.0547	12.381	2679.04	2600.74	2713.32	2755.85	2431.43	2929.41	2326.01	2605.07	2687.24	2572.98	0.957481	0.761629	-0.0626836	0.118257
sp|Q2G081|QUEF_STAA8	queF	NADPH-dependent 7-cyano-7-deazaguanine reductase OS=Staphylococcus aureus (strain NCTC 8325 / PS 47) OX=93061 GN=queF PE=3 SV=1	1890	13	11.6452	11.4732	12.9733	13.2222	12.5731	12.7963	13.0404	12.2763	3950.86	3892.5	4401.44	4485.88	4265.67	4341.39	4424.19	4164.95	4182.67	4299.05	1.02782	0.78501	0.0395937	0.105125
sp|Q2FX88|QUEG_STAA8	queG	Epoxyqueuosine reductase OS=Staphylococcus aureus (strain NCTC 8325 / PS 47) OX=93061 GN=queG PE=3 SV=1	411	15	13.6605	12.5406	12.9364	13.3816	11.9059	11.9908	11.1947	12.3895	6383.4	5860.1	6045.05	6253.08	5563.5	5603.2	5231.17	5789.47	6135.41	5546.84	0.90407	0.252234	-0.145494	0.598196
tr|Q2FV28|Q2FV28_STAA8	queH	Epoxyqueuosine reductase QueH OS=Staphylococcus aureus (strain NCTC 8325 / PS 47) OX=93061 GN=queH PE=3 SV=1	123	16	12.5524	11.3499	12.5697	11.6806	12.8286	12.8848	12.8516	13.2824	4934.74	4461.98	4941.53	4592.01	5043.32	5065.43	5052.37	5221.73	4732.57	5095.71	1.07673	0.380977	0.106662	0.419101
tr|Q2G243|Q2G243_STAA8	radA	DNA repair protein RadA OS=Staphylococcus aureus (strain NCTC 8325 / PS 47) OX=93061 GN=radA PE=3 SV=1	1695	40	11.4393	11.4346	11.1799	11.7636	13.8043	14.1954	12.603	13.58	9827.1	9823.09	9604.26	10105.7	11858.8	12194.8	10826.8	11666.1	9840.04	11636.6	1.18258	0.15543	0.241937	0.808465
sp|Q2G2Q4|RBFA_STAA8	rbfA	Ribosome-binding factor A OS=Staphylococcus aureus (strain NCTC 8325 / PS 47) OX=93061 GN=rbfA PE=3 SV=1	1662	72	12.4642	12.6484	12.5469	11.892	12.3994	12.4439	13.3655	12.2398	20320.3	20620.7	20455.1	19387.4	20214.6	20287.2	21789.7	19954.5	20195.9	20561.5	1.0181	0.687178	0.0258849	0.162931
sp|Q2G1A5|RBSD_STAA8	rbsD	D-ribose pyranase OS=Staphylococcus aureus (strain NCTC 8325 / PS 47) OX=93061 GN=rbsD PE=1 SV=1	1601	2	10.503	13.5682	8.83401	12.3541	15.5408	14.7936	12.9556	11.4507	275.072	355.351	231.362	323.553	407.012	387.442	339.306	299.894	296.334	358.413	1.20949	0.498268	0.274398	0.302537
tr|Q2G1A6|Q2G1A6_STAA8	rbsK	Ribokinase OS=Staphylococcus aureus (strain NCTC 8325 / PS 47) OX=93061 GN=rbsK PE=3 SV=1	456	16	11.9689	12.0354	11.7064	12.4402	13.2061	13.2158	12.3162	13.111	4022.4	4044.75	3934.2	4180.8	4438.2	4441.44	4139.13	4406.22	4045.54	4356.25	1.0768	0.202257	0.106755	0.694096
tr|Q2FZ09|Q2FZ09_STAA8	recA	Protein RecA OS=Staphylococcus aureus (strain NCTC 8325 / PS 47) OX=93061 GN=recA PE=3 SV=1	249	196	12.9189	12.5432	12.5451	13.2255	12.7057	12.5964	11.6557	11.8096	51916.3	50406.3	50414.2	53148.4	51059.3	50620.1	46839.7	47458.3	51471.3	48994.3	0.951877	0.473798	-0.0711528	0.324407
tr|Q2FXV8|Q2FXV8_STAA8	recD2	ATP-dependent RecD-like DNA helicase OS=Staphylococcus aureus (strain NCTC 8325 / PS 47) OX=93061 GN=recD2 PE=3 SV=1	1521	39	12.6811	13.3071	12.6256	12.516	12.2336	12.6257	11.9201	12.0909	10974.1	11515.8	10926	10831.2	10586.8	10926.1	10315.5	10463.3	11061.8	10572.9	0.955807	0.151207	-0.0652083	0.820428
sp|Q2G275|RECF_STAA8	recF	DNA replication and repair protein RecF OS=Staphylococcus aureus (strain NCTC 8325 / PS 47) OX=93061 GN=recF PE=3 SV=1	452	28	12.7498	12.2299	11.7635	12.6614	13.0328	13.8206	11.2057	12.5364	10077.7	9666.79	9298.11	10007.9	10301.4	10924.1	8857.27	9909.02	9762.62	9997.95	1.0241	0.801027	0.0343628	0.0963528
sp|O50581|RECG_STAA8	recG	ATP-dependent DNA helicase RecG OS=Staphylococcus aureus (strain NCTC 8325 / PS 47) OX=93061 GN=recG PE=3 SV=1	1793	56	12.4454	12.0121	12.4743	12.0197	13.1139	12.8268	13.0269	12.0809	16610.9	16032.5	16649.5	16042.7	17503.1	17119.9	17387	16124.3	16333.9	17033.6	1.04284	0.322368	0.060512	0.491648
tr|Q2FY07|Q2FY07_STAA8	recO	DNA repair protein RecO OS=Staphylococcus aureus (strain NCTC 8325 / PS 47) OX=93061 GN=recO PE=3 SV=1	969	7	12.1334	12.0692	12.0563	12.0437	13.8105	12.7092	13.2926	11.8851	3664.86	3645.47	3641.58	3637.78	4171.44	3838.78	4014.99	3589.88	3647.42	3903.77	1.07028	0.423634	0.0979917	0.373009
sp|Q2G0T3|RECR_STAA8	recR	Recombination protein RecR OS=Staphylococcus aureus (strain NCTC 8325 / PS 47) OX=93061 GN=recR PE=3 SV=1	481	40	12.2993	12.5713	12.3416	12.2781	13.1706	12.3263	12.8665	12.1463	13500.7	13799.2	13547.1	13477.4	14457.1	13530.3	14123.3	13332.7	13581.1	13860.8	1.0206	0.689058	0.0294154	0.161744
tr|Q2FYI1|Q2FYI1_STAA8	recU	Holliday junction resolvase RecU OS=Staphylococcus aureus (strain NCTC 8325 / PS 47) OX=93061 GN=recU PE=3 SV=1	988	15	12.5757	12.8634	12.9663	12.6617	12.9892	11.6575	12.1885	12.0976	5292.31	5413.38	5456.71	5328.49	5466.34	4905.9	5129.38	5091.13	5372.72	5148.19	0.958208	0.52797	-0.0615887	0.277391
sp|Q2G2G9|RECX_STAA8	recX	Regulatory protein RecX OS=Staphylococcus aureus (strain NCTC 8325 / PS 47) OX=93061 GN=recX PE=3 SV=1	569	25	11.9304	13.0156	12.0436	12.2508	13.2402	12.6064	12.1406	12.7725	6039.37	6588.72	6096.68	6201.6	6702.45	6381.58	6145.81	6465.69	6231.59	6423.88	1.03086	0.67272	0.0438446	0.172166
sp|Q2FWL6|REX_STAA8	rex	Redox-sensing transcriptional repressor Rex OS=Staphylococcus aureus (strain NCTC 8325 / PS 47) OX=93061 GN=rex PE=3 SV=1	570	40	12.8496	12.3204	12.3367	12.4216	13.0088	12.9885	11.4071	12.6674	24707.7	23690.3	23721.5	23884.8	25013.8	24974.8	21934.1	24357.4	24001.1	24070	1.00287	0.971867	0.00413862	0.0123932
tr|Q2FWD7|Q2FWD7_STAA8	rho	Transcription termination factor Rho OS=Staphylococcus aureus (strain NCTC 8325 / PS 47) OX=93061 GN=rho PE=3 SV=1	301	174	12.6019	11.5745	12.3705	12.172	13.0731	13.3267	12.0408	12.8405	62193.9	57123.7	61052.2	60072.2	64519.5	65770.9	59425	63371.7	60110.5	63271.8	1.05259	0.54569	0.073945	0.263054
tr|Q2FXG1|Q2FXG1_STAA8	ribBA	Riboflavin biosynthesis protein RibBA OS=Staphylococcus aureus (strain NCTC 8325 / PS 47) OX=93061 GN=ribBA PE=3 SV=1	956	33	12.3368	12.715	11.3449	12.3763	12.9378	12.4669	12.5891	13.2331	10336.8	10653.7	9505.68	10369.9	10840.4	10445.8	10548.2	11087.8	10216.5	10730.5	1.05031	0.461631	0.0708202	0.335705
sp|Q2FXG2|RISB_STAA8	ribH	6,7-dimethyl-8-ribityllumazine synthase OS=Staphylococcus aureus (strain NCTC 8325 / PS 47) OX=93061 GN=ribH PE=3 SV=1	1826	6	9.53581	10.642	29.1451	9.8825	8.7093	11.166	11.162	9.75732	769.829	859.131	2352.89	797.817	703.104	901.431	901.115	787.711	1194.92	823.34	0.689036	0.677324	-0.537349	0.169204
sp|Q2FZ44|RIMM_STAA8	rimM	Ribosome maturation factor RimM OS=Staphylococcus aureus (strain NCTC 8325 / PS 47) OX=93061 GN=rimM PE=3 SV=1	1737	30	12.6877	12.8463	13.0963	12.935	12.4484	11.8912	11.9377	12.1573	9641.48	9762.02	9952.02	9829.42	9459.63	9036.24	9071.57	9238.42	9796.24	9201.47	0.939286	0.266984	-0.0903638	0.573515
sp|Q2G2D3|RIMP_STAA8	rimP	Ribosome maturation factor RimP OS=Staphylococcus aureus (strain NCTC 8325 / PS 47) OX=93061 GN=rimP PE=3 SV=1	1588	42	12.0413	13.5898	15.1752	12.8662	11.4203	11.4647	12.0317	11.4107	12206.2	13775.9	15383	13042.4	11576.7	11621.7	12196.4	11566.9	13601.9	11740.4	0.863148	0.309443	-0.212321	0.509419
sp|Q2G252|RLMH_STAA8	rlmH	Ribosomal RNA large subunit methyltransferase H OS=Staphylococcus aureus (strain NCTC 8325 / PS 47) OX=93061 GN=rlmH PE=3 SV=1	816	34	13.0659	12.5838	12.0125	13.1299	12.4762	12.3627	11.5862	12.7828	12634.8	12168.6	11616.2	12696.7	12064.6	11954.8	11203.9	12361.1	12279.1	11896.1	0.968811	0.207038	-0.0457132	0.68395
sp|Q2FZ66|RLMN_STAA8	rlmN	Probable dual-specificity RNA methyltransferase RlmN OS=Staphylococcus aureus (strain NCTC 8325 / PS 47) OX=93061 GN=rlmN PE=3 SV=1	606	52	12.4561	12.3034	13.1239	12.3923	12.1426	12.574	12.8648	12.1428	14807.4	14625.9	15601.2	14731.6	14434.7	14947.6	15293.2	14435	14941.5	14777.6	0.989031	0.679955	-0.015913	0.16752
sp|Q2FZ50|RNC_STAA8	rnc	Ribonuclease 3 OS=Staphylococcus aureus (strain NCTC 8325 / PS 47) OX=93061 GN=rnc PE=3 SV=1	43	55	12.3206	13.2133	12.5506	12.3923	12.5614	12.2357	12.4817	12.2443	17461.9	18727.1	17787.8	17563.5	17803.2	17341.6	17690.2	17353.8	17885.1	17547.2	0.981109	0.699686	-0.0275153	0.155097
sp|Q2FZ38|RNH2_STAA8	rnhB	Ribonuclease HII OS=Staphylococcus aureus (strain NCTC 8325 / PS 47) OX=93061 GN=rnhB PE=1 SV=1	944	19	12.2229	12.1203	11.6502	11.4242	13.1726	13.3509	12.2023	13.8565	5886.62	5837.18	5610.8	5501.94	6344	6429.87	5876.66	6673.36	5709.13	6330.97	1.10892	0.322368	0.149155	0.491648
sp|Q2FZD7|RNH3_STAA8	rnhC	Ribonuclease HIII OS=Staphylococcus aureus (strain NCTC 8325 / PS 47) OX=93061 GN=rnhC PE=3 SV=1	82	13	11.3633	12.8806	14.5736	12.772	11.6976	12.3268	12.3767	12.0095	3021.79	3425.28	3875.49	3396.4	3110.69	3278.01	3291.29	3193.65	3429.74	3218.41	0.938383	0.539909	-0.0917511	0.267679
sp|Q2FZG9|RNJ1_STAA8	rnj1	Ribonuclease J 1 OS=Staphylococcus aureus (strain NCTC 8325 / PS 47) OX=93061 GN=rnj1 PE=1 SV=1	361	166	12.1867	12.2972	12.1988	12.4727	13.0291	12.4984	12.5779	12.7392	47468.5	47899	47515.5	48582.6	50749.7	48682.8	48992.1	49620.5	47866.4	49511.3	1.03436	0.343253	0.0487438	0.464386
sp|Q2FZ19|RNJ2_STAA8	rnj2	Ribonuclease J 2 OS=Staphylococcus aureus (strain NCTC 8325 / PS 47) OX=93061 GN=rnj2 PE=1 SV=2	363	200	12.5666	12.7267	12.4084	12.2545	12.6615	12.5792	12.1183	12.685	57203.9	57932.6	56483.7	55783.1	57635.8	57261.3	55163.2	57742.9	56850.8	56950.8	1.00176	0.960055	0.00253482	0.0177039
sp|Q2G0T1|RNM5_STAA8	rnmV	Ribonuclease M5 OS=Staphylococcus aureus (strain NCTC 8325 / PS 47) OX=93061 GN=rnmV PE=3 SV=1	1520	32	12.1725	13.4896	13.4202	12.9191	12.1381	11.7672	11.9541	12.1391	6729.48	7457.59	7419.25	7142.22	6710.46	6505.38	6608.72	6711.01	7187.14	6633.89	0.923023	0.364945	-0.115561	0.437773
sp|Q2FUQ1|RNPA_STAA8	rnpA	Ribonuclease P protein component OS=Staphylococcus aureus (strain NCTC 8325 / PS 47) OX=93061 GN=rnpA PE=1 SV=1	1375	1	13.7373	13.6293	13.0819	12.9426	11.0736	11.4152	11.3238	12.7963	1362.97	1352.25	1297.94	1284.12	1098.68	1132.58	1123.51	1269.61	1324.32	1156.1	0.872973	0.33333	-0.195992	0.477126
tr|Q2G024|Q2G024_STAA8	rnr	Ribonuclease R OS=Staphylococcus aureus (strain NCTC 8325 / PS 47) OX=93061 GN=rnr PE=3 SV=1	496	117	12.2529	12.3213	12.7398	12.5346	12.4118	12.0202	13.0956	12.6237	35410.1	35608	36817.4	36224.4	35869.5	34737.8	37845.7	36481.9	36015	36233.7	1.00607	0.828029	0.00873623	0.0819545
sp|Q2FZ08|RNY_STAA8	rny	Ribonuclease Y OS=Staphylococcus aureus (strain NCTC 8325 / PS 47) OX=93061 GN=rny PE=1 SV=1	414	72	12.9723	11.3598	11.9088	12.4992	13.4408	13.3604	11.982	12.4767	23892.8	20922.9	21934	23021.5	24755.8	24607.6	22068.9	22980	22442.8	23603.1	1.0517	0.585048	0.0727221	0.232809
sp|Q2FY67|RNZ_STAA8	rnz	Ribonuclease Z OS=Staphylococcus aureus (strain NCTC 8325 / PS 47) OX=93061 GN=rnz PE=3 SV=1	1068	13	11.7012	11.8078	11.9821	11.9593	14.6435	12.179	13.7423	11.9848	4357.87	4397.6	4462.51	4454.01	5453.67	4535.85	5118.04	4463.51	4418	4892.77	1.10746	0.467498	0.147258	0.33022
sp|Q2FV67|ROCA_STAA8	rocA	1-pyrroline-5-carboxylate dehydrogenase OS=Staphylococcus aureus (strain NCTC 8325 / PS 47) OX=93061 GN=rocA PE=3 SV=1	92	78	12.4957	11.7301	13.2603	11.3813	13.1348	12.5745	13.6874	11.736	8346.24	7834.89	8856.91	7601.88	8773.08	8398.85	9142.17	7838.78	8159.98	8538.22	1.04635	0.207038	0.0653697	0.68395
tr|Q2FZU6|Q2FZU6_STAA8	rocD	Ornithine aminotransferase OS=Staphylococcus aureus (strain NCTC 8325 / PS 47) OX=93061 GN=rocD PE=3 SV=1	76	82	12.2996	11.9598	12.1783	12.607	12.9341	12.3106	13.0067	12.704	13176.2	12812.2	13046.3	13505.5	13856	13188	13933.7	13609.5	13135	13646.8	1.03896	0.339935	0.055141	0.468604
tr|Q2G1H3|Q2G1H3_STAA8	rocD	Ornithine aminotransferase OS=Staphylococcus aureus (strain NCTC 8325 / PS 47) OX=93061 GN=rocD PE=3 SV=1	765	5	13.4537	12.1843	12.1856	12.3112	15.3401	11.8068	11.4597	11.2586	1054.48	954.992	955.092	964.937	1202.34	925.402	898.197	882.432	982.375	977.093	0.994623	0.973282	-0.0077787	0.0117613
sp|Q9RFJ6|ROT_STAA8	rot	HTH-type transcriptional regulator rot OS=Staphylococcus aureus (strain NCTC 8325 / PS 47) OX=93061 GN=rot PE=3 SV=2	919	108	12.8574	12.5725	11.6986	13.2863	13.1782	12.119	11.9742	12.3138	21165.6	20696.7	19258	21871.6	21693.8	19950.1	19711.8	20270.7	20748	20406.6	0.983547	0.792843	-0.0239347	0.100813
tr|Q2FZ62|Q2FZ62_STAA8	rpe	Ribulose-phosphate 3-epimerase OS=Staphylococcus aureus (strain NCTC 8325 / PS 47) OX=93061 GN=rpe PE=3 SV=1	1950	8	10.8881	13.5982	12.8834	10.9587	11.3392	12.3709	12.337	15.6244	1160.89	1449.84	1373.63	1168.42	1208.99	1318.99	1315.37	1665.87	1288.2	1377.3	1.06917	0.801912	0.0964971	0.0958733
tr|Q2FVT0|Q2FVT0_STAA8	rpiA	Ribose-5-phosphate isomerase A OS=Staphylococcus aureus (strain NCTC 8325 / PS 47) OX=93061 GN=rpiA PE=3 SV=1	1836	17	13.0207	12.9914	12.7788	13.1836	12.7999	11.5494	12.0287	11.6475	6061.02	6047.38	5948.4	6136.86	5958.25	5376.12	5599.25	5421.79	6048.42	5588.85	0.924019	0.322368	-0.114005	0.491648
sp|Q2G0P0|RL1_STAA8	rplA	50S ribosomal protein L1 OS=Staphylococcus aureus (strain NCTC 8325 / PS 47) OX=93061 GN=rplA PE=3 SV=1	405	530	12.1765	12.501	12.5027	12.5513	12.6263	12.4567	12.5424	12.6431	122924	126200	126217	126708	127465	125753	126618	127634	125512	126868	1.0108	0.61444	0.0154944	0.211521
sp|P60430|RL2_STAA8	rplB	50S ribosomal protein L2 OS=Staphylococcus aureus (strain NCTC 8325 / PS 47) OX=93061 GN=rplB PE=1 SV=1	429	564	12.2762	12.2671	12.8993	12.4837	11.8574	12.4096	13.2857	12.5209	170591	170464	179249	173474	164770	172444	184619	173991	173444	173956	1.00295	0.935069	0.00424835	0.0291563
sp|Q2FW06|RL3_STAA8	rplC	50S ribosomal protein L3 OS=Staphylococcus aureus (strain NCTC 8325 / PS 47) OX=93061 GN=rplC PE=1 SV=1	819	651	11.855	12.6083	12.4476	12.431	12.8275	12.227	13.3444	12.2592	140309	149224	147322	147126	151818	144711	157936	145092	145995	149889	1.02667	0.694837	0.0379755	0.158117
sp|Q2FW07|RL4_STAA8	rplD	50S ribosomal protein L4 OS=Staphylococcus aureus (strain NCTC 8325 / PS 47) OX=93061 GN=rplD PE=1 SV=1	837	252	12.1216	12.2279	12.3279	12.2429	12.2469	12.622	13.7095	12.5013	52771.3	53234	53669.6	53299.4	53316.9	54949.6	59684.1	54424.1	53243.6	55593.7	1.04414	0.468034	0.0623133	0.329723
sp|Q2FW18|RL5_STAA8	rplE	50S ribosomal protein L5 OS=Staphylococcus aureus (strain NCTC 8325 / PS 47) OX=93061 GN=rplE PE=1 SV=1	1207	428	12.3109	12.3719	12.3245	12.4254	12.8129	12.7406	12.5262	12.4877	116924	117504	117053	118012	121692	121005	118969	118603	117373	120067	1.02295	0.340417	0.032739	0.467989
sp|Q2FW21|RL6_STAA8	rplF	50S ribosomal protein L6 OS=Staphylococcus aureus (strain NCTC 8325 / PS 47) OX=93061 GN=rplF PE=1 SV=1	230	360	12.4116	12.7074	12.609	12.72	12.4166	12.2835	12.2926	12.5593	135051	138270	137199	138407	135105	133657	133756	136658	137232	134794	0.982236	0.389239	-0.025858	0.409784
sp|Q2G2T3|RL9_STAA8	rplI	50S ribosomal protein L9 OS=Staphylococcus aureus (strain NCTC 8325 / PS 47) OX=93061 GN=rplI PE=3 SV=1	849	105	12.1024	12.8187	12.4037	11.9224	12.5804	12.425	13.014	12.7334	37889.2	40131.7	38832.4	37325.5	39385.5	38899.2	40743.2	39864.5	38544.7	39723.1	1.03057	0.56696	0.0434457	0.246448
sp|Q2G0N9|RL10_STAA8	rplJ	50S ribosomal protein L10 OS=Staphylococcus aureus (strain NCTC 8325 / PS 47) OX=93061 GN=rplJ PE=3 SV=1	396	228	12.6101	12.5071	12.4296	12.6749	12.6751	12.2145	12.3435	12.5453	65842.8	65305.1	64900.6	66181.4	66182.4	63777.2	64450.8	65504.8	65557.5	64978.8	0.991173	0.541314	-0.0127912	0.266551
sp|P0A0F4|RL11_STAA8	rplK	50S ribosomal protein L11 OS=Staphylococcus aureus (strain NCTC 8325 / PS 47) OX=93061 GN=rplK PE=3 SV=2	1945	166	12.1902	12.517	12.237	12.6541	12.6694	12.3997	12.9256	12.4071	44637.7	45834.5	44809.4	46336.7	46392.5	45405	47330.6	45432	45404.6	46140	1.0162	0.708225	0.0231811	0.149829
sp|P48860|RL7_STAA8	rplL	50S ribosomal protein L7/L12 OS=Staphylococcus aureus (strain NCTC 8325 / PS 47) OX=93061 GN=rplL PE=3 SV=2	500	459	12.3989	13.6746	13.0535	12.2445	9.43529	12.5376	13.9999	12.6557	174455	192403	183664	172282	132756	176406	196981	178068	180701	171053	0.946607	0.746712	-0.0791632	0.126847
sp|Q2FW38|RL13_STAA8	rplM	50S ribosomal protein L13 OS=Staphylococcus aureus (strain NCTC 8325 / PS 47) OX=93061 GN=rplM PE=1 SV=1	1929	229	12.0838	12.3542	12.4678	12.4346	12.7528	12.2367	13.247	12.4229	58566.8	59877.3	60428	60267.1	61809.2	59307.6	64204.6	60210.4	59784.8	61382.9	1.02673	0.562864	0.0380592	0.249597
sp|Q2FW16|RL14_STAA8	rplN	50S ribosomal protein L14 OS=Staphylococcus aureus (strain NCTC 8325 / PS 47) OX=93061 GN=rplN PE=1 SV=1	1773	135	12.9003	11.7159	13.6685	12.3069	12.6854	12.41	12.0061	12.307	26296.5	23882.1	27862.4	25086.8	25858.4	25297	24473.8	25087.1	25782	25179.1	0.976616	0.809745	-0.0341361	0.0916517
sp|P0A0F8|RL15_STAA8	rplO	50S ribosomal protein L15 OS=Staphylococcus aureus (strain NCTC 8325 / PS 47) OX=93061 GN=rplO PE=1 SV=1	1755	241	11.9699	12.5645	12.6326	12.7688	11.9344	12.1868	13.2847	12.6582	80632	84637.2	85096	86013.6	80392.3	82092.9	89488.2	85268.5	84094.7	84310.5	1.00257	0.959299	0.00369701	0.018046
sp|Q2FW13|RL16_STAA8	rplP	50S ribosomal protein L16 OS=Staphylococcus aureus (strain NCTC 8325 / PS 47) OX=93061 GN=rplP PE=1 SV=1	1562	208	12.5178	12.3548	12.3534	12.5284	13.0388	12.319	12.7914	12.0964	71646.9	70714.4	70706	71707.7	74628.9	70509.3	73213.3	69235.2	71193.8	71896.7	1.00987	0.825783	0.0141745	0.0831341
sp|Q2FW33|RL17_STAA8	rplQ	50S ribosomal protein L17 OS=Staphylococcus aureus (strain NCTC 8325 / PS 47) OX=93061 GN=rplQ PE=1 SV=1	1326	283	12.5042	13.0465	12.0904	12.193	12.8829	12.3966	12.2835	12.6029	88006.3	91823.3	85094.1	85816	90671.7	87249.3	86453.2	88701	87684.9	88268.8	1.00666	0.890909	0.00957475	0.0501667
sp|Q2FW22|RL18_STAA8	rplR	50S ribosomal protein L18 OS=Staphylococcus aureus (strain NCTC 8325 / PS 47) OX=93061 GN=rplR PE=1 SV=1	614	129	12.5166	12.8701	12.1063	11.3992	14.3592	12.2424	12.9062	11.6	32131.5	33038.8	31078.1	29263	36861.6	31427.6	33131.5	29778.4	31377.8	32799.8	1.04532	0.66267	0.0639394	0.178703
sp|Q2FZ42|RL19_STAA8	rplS	50S ribosomal protein L19 OS=Staphylococcus aureus (strain NCTC 8325 / PS 47) OX=93061 GN=rplS PE=1 SV=1	1887	186	12.8677	12.5913	12.635	12.9339	12.6147	12.3362	11.6346	12.3866	71712.2	70172.1	70415.7	72081.3	70302.6	68750.3	64840.1	69031.1	71095.3	68231	0.959712	0.343253	-0.0593268	0.464386
sp|Q2FXQ1|RL20_STAA8	rplT	50S ribosomal protein L20 OS=Staphylococcus aureus (strain NCTC 8325 / PS 47) OX=93061 GN=rplT PE=1 SV=1	288	97	12.1687	12.1706	12.9827	12.8395	11.9825	12.2397	13.2593	12.3569	27464	27468.3	29301.1	28978	27043.8	27624.1	29925.4	27888.7	28302.8	28120.5	0.993557	0.841492	-0.00932509	0.07495
sp|Q2FXS8|RL21_STAA8	rplU	50S ribosomal protein L21 OS=Staphylococcus aureus (strain NCTC 8325 / PS 47) OX=93061 GN=rplU PE=1 SV=1	1895	367	12.1628	12.5719	12.5868	12.42	12.7002	12.2041	12.9389	12.4152	83497.4	86305.5	86408.1	85263.1	87186.9	83781.1	88825.5	85230.1	85368.5	86255.9	1.01039	0.800404	0.0149189	0.0966907
sp|Q2FW11|RL22_STAA8	rplV	50S ribosomal protein L22 OS=Staphylococcus aureus (strain NCTC 8325 / PS 47) OX=93061 GN=rplV PE=1 SV=1	885	149	12.6504	12.4579	12.5483	12.7099	12.3224	12.3752	12.5212	12.4146	51097.2	50319.7	50684.7	51337.2	49772.3	49985.6	50575.1	50144.8	50859.7	50119.4	0.985445	0.383993	-0.0211524	0.415677
sp|Q2FW08|RL23_STAA8	rplW	50S ribosomal protein L23 OS=Staphylococcus aureus (strain NCTC 8325 / PS 47) OX=93061 GN=rplW PE=1 SV=1	1594	220	12.7016	12.3548	12.4253	11.9445	12.8388	12.4358	12.9145	12.3847	47833	46527.2	46792.7	44981.7	48349.8	46831.9	48634.9	46639.6	46533.6	47614.1	1.02322	0.353907	0.033113	0.451111
sp|Q2FW17|RL24_STAA8	rplX	50S ribosomal protein L24 OS=Staphylococcus aureus (strain NCTC 8325 / PS 47) OX=93061 GN=rplX PE=1 SV=1	1416	83	12.5008	12.6689	12.658	12.3246	12.4828	11.6365	13.3555	12.3728	27413.8	27782.4	27758.5	27027.3	27374.2	25518.4	29288	27133.1	27495.5	27328.4	0.993924	0.935069	-0.00879321	0.0291563
tr|Q2G0S0|Q2G0S0_STAA8	rplY	50S ribosomal protein L25 OS=Staphylococcus aureus (strain NCTC 8325 / PS 47) OX=93061 GN=rplY PE=1 SV=1	1534	317	12.1601	13.098	12.4303	12.8119	12.3908	12.181	12.3865	12.5415	77408.9	83379.5	79129.1	81558	78877.3	77541.9	78850	79836.9	80368.9	78776.5	0.980187	0.678096	-0.0288711	0.168709
sp|Q2FXT0|RL27_STAA8	rpmA	50S ribosomal protein L27 OS=Staphylococcus aureus (strain NCTC 8325 / PS 47) OX=93061 GN=rpmA PE=1 SV=1	164	198	12.2249	12.8139	12.7417	12.5559	12.3034	12.2449	12.7132	12.4021	68979.2	72302.7	71895.7	70847.2	69422.3	69092.3	71734.8	69979.6	71006.2	70057.2	0.986636	0.625428	-0.0194106	0.203823
sp|Q2FZ60|RL28_STAA8	rpmB	50S ribosomal protein L28 OS=Staphylococcus aureus (strain NCTC 8325 / PS 47) OX=93061 GN=rpmB PE=1 SV=1	2037	16	14.4485	13.6675	11.4407	14.0767	11.3539	11.4886	12.0867	11.4372	8358.79	7906.98	6618.73	8143.69	6568.5	6646.44	6992.44	6616.68	7757.05	6706.01	0.864506	0.419379	-0.210052	0.377393
sp|Q2FW14|RL29_STAA8	rpmC	50S ribosomal protein L29 OS=Staphylococcus aureus (strain NCTC 8325 / PS 47) OX=93061 GN=rpmC PE=1 SV=1	1357	63	12.3554	13.0344	12.1082	12.4855	12.4461	12.2797	12.3856	12.9051	19386.2	20451.5	18998.3	19590.3	19528.4	19267.4	19433.5	20248.7	19606.6	19619.5	1.00066	0.998225	0.000950737	0.000771558
sp|P0A0G2|RL30_STAA8	rpmD	50S ribosomal protein L30 OS=Staphylococcus aureus (strain NCTC 8325 / PS 47) OX=93061 GN=rpmD PE=1 SV=1	1939	53	11.9444	13.3479	12.1507	12.5299	12.1954	12.0433	13.6988	12.0897	12076.3	13495.4	12284.9	12668.3	12330.1	12176.3	13850.1	12223.3	12631.2	12645	1.00109	0.999581	0.00156677	0.000182008
sp|Q2FWD8|RL31B_STAA8	rpmE2	50S ribosomal protein L31 type B OS=Staphylococcus aureus (strain NCTC 8325 / PS 47) OX=93061 GN=rpmE2 PE=1 SV=1	1763	279	12.1255	12.973	12.6385	12.9117	12.115	12.1864	12.655	12.3947	96547.9	103296	100632	102808	96464.3	97032.9	100764	98691.5	100821	98238.2	0.974382	0.510652	-0.0374401	0.291875
sp|Q2FY22|RL332_STAA8	rpmG2	50S ribosomal protein L33 2 OS=Staphylococcus aureus (strain NCTC 8325 / PS 47) OX=93061 GN=rpmG2 PE=1 SV=1	1683	2	6.07529	7.07714	15.8721	9.10185	9.95532	10.8992	32.5705	8.44856	284.385	331.282	742.976	426.059	466.01	510.193	1524.63	395.478	446.175	724.078	1.62285	0.521555	0.698533	0.2827
sp|Q2FXQ0|RL35_STAA8	rpmI	50S ribosomal protein L35 OS=Staphylococcus aureus (strain NCTC 8325 / PS 47) OX=93061 GN=rpmI PE=1 SV=1	348	10	11.4968	12.0649	13.0875	13.5605	11.2755	11.6883	16.6869	10.1398	2683.66	2816.28	3054.97	3165.39	2632	2728.36	3895.18	2366.9	2930.07	2905.61	0.99165	0.983761	-0.0120965	0.0071104
sp|Q2FW29|RL36_STAA8	rpmJ	50S ribosomal protein L36 OS=Staphylococcus aureus (strain NCTC 8325 / PS 47) OX=93061 GN=rpmJ PE=1 SV=1	2270	2	3.38416	3.62756	81.2513	0.292165	2.62332	3.61041	2.46291	2.74821	118.959	127.515	2856.12	10.2701	92.2143	126.912	86.5756	96.6042	778.216	100.577	0.12924	0.687178	-2.95188	0.162931
sp|Q2FW32|RPOA_STAA8	rpoA	DNA-directed RNA polymerase subunit alpha OS=Staphylococcus aureus (strain NCTC 8325 / PS 47) OX=93061 GN=rpoA PE=3 SV=1	401	264	12.6224	12.6695	12.8932	12.6079	12.3754	11.7667	12.9342	12.1307	73676.3	73951	75256.5	73591.7	72234.7	68681.5	75495.9	70806	74118.9	71804.5	0.968775	0.454381	-0.0457662	0.34258
sp|P47768|RPOB_STAA8	rpoB	DNA-directed RNA polymerase subunit beta OS=Staphylococcus aureus (strain NCTC 8325 / PS 47) OX=93061 GN=rpoB PE=3 SV=2	650	755	12.6506	12.8209	12.8305	12.6204	12.1916	12.1732	12.3419	12.3709	192211	194799	194945	191752	185237	184958	187520	187961	193427	186419	0.963771	0.202035	-0.0532384	0.694573
sp|Q2G0N5|RPOC_STAA8	rpoC	DNA-directed RNA polymerase subunit beta' OS=Staphylococcus aureus (strain NCTC 8325 / PS 47) OX=93061 GN=rpoC PE=3 SV=2	404	892	12.6486	12.7649	12.7682	12.5431	12.5227	12.1616	12.3943	12.1967	284961	287581	287656	282585	282125	273991	279232	274780	285696	277532	0.971425	0.286418	-0.0418254	0.543
sp|Q2FWD0|RPOE_STAA8	rpoE	Probable DNA-directed RNA polymerase subunit delta OS=Staphylococcus aureus (strain NCTC 8325 / PS 47) OX=93061 GN=rpoE PE=3 SV=1	648	84	12.4226	13.2178	12.9128	13.1613	9.74234	12.3096	13.3556	12.878	35353.3	37616.3	36748.3	37455.7	27725.6	35031.7	38008.6	36649.3	36793.4	34353.8	0.933695	0.599448	-0.0989773	0.222248
sp|Q2FZG8|RPOY_STAA8	rpoY	DNA-directed RNA polymerase subunit epsilon OS=Staphylococcus aureus (strain NCTC 8325 / PS 47) OX=93061 GN=rpoY PE=3 SV=1	1411	122	12.4639	12.6993	12.1351	12.2896	11.502	12.6911	13.4101	12.8089	27156.4	27669.4	26440.1	26776.8	25060.7	27651.5	29218.1	27908.2	27010.7	27459.6	1.01662	0.860895	0.0237822	0.0650498
sp|Q2G1T9|RPOZ_STAA8	rpoZ	DNA-directed RNA polymerase subunit omega OS=Staphylococcus aureus (strain NCTC 8325 / PS 47) OX=93061 GN=rpoZ PE=3 SV=1	632	52	12.721	14.136	12.275	12.7398	11.7498	12.4386	12.5962	11.3436	19930.8	22147.7	19232	19960.3	18409.1	19488.3	19735.2	17772.7	20317.7	18851.3	0.927828	0.431185	-0.108071	0.365336
sp|Q2FZ25|RS2_STAA8	rpsB	30S ribosomal protein S2 OS=Staphylococcus aureus (strain NCTC 8325 / PS 47) OX=93061 GN=rpsB PE=1 SV=2	425	600	12.1999	12.5791	12.8948	12.4123	12.5451	12.1286	12.9762	12.2641	151811	156530	160458	154454	156107	150924	161471	152610	155813	155278	0.996565	0.923422	-0.00496448	0.0345998
sp|Q2FW12|RS3_STAA8	rpsC	30S ribosomal protein S3 OS=Staphylococcus aureus (strain NCTC 8325 / PS 47) OX=93061 GN=rpsC PE=1 SV=1	170	626	12.4344	12.1109	12.2072	12.7597	12.9522	13.402	11.7574	12.3762	155315	151274	152478	159378	161783	167402	146859	154589	154611	157658	1.01971	0.81366	0.0281554	0.089557
sp|Q2FXK6|RS4_STAA8	rpsD	30S ribosomal protein S4 OS=Staphylococcus aureus (strain NCTC 8325 / PS 47) OX=93061 GN=rpsD PE=1 SV=1	1797	525	12.3415	12.3539	12.8721	12.4821	12.469	12.3635	12.641	12.4768	95406.6	95502.5	99508.4	96492.9	96392	95576.1	97721.9	96452.6	96727.6	96535.6	0.998016	0.891832	-0.00286578	0.0497169
sp|Q2FW23|RS5_STAA8	rpsE	30S ribosomal protein S5 OS=Staphylococcus aureus (strain NCTC 8325 / PS 47) OX=93061 GN=rpsE PE=1 SV=1	120	232	12.5642	12.2418	12.4201	12.5587	12.6943	12.7892	12.4207	12.311	63671.4	62037.6	62940.9	63643.6	64330.5	64811.6	62944.3	62388.2	63073.4	63618.7	1.00865	0.799673	0.0124186	0.0970876
sp|Q2G113|RS6_STAA8	rpsF	30S ribosomal protein S6 OS=Staphylococcus aureus (strain NCTC 8325 / PS 47) OX=93061 GN=rpsF PE=1 SV=1	921	167	12.9354	12.5765	12.6193	12.1987	12.2123	12.1138	13.3036	12.0405	64284	62500.4	62713.3	60623	60690.4	60201.3	66113.9	59836.8	62530.2	61710.6	0.986893	0.830567	-0.0190342	0.0806253
sp|P48940|RS7_STAA8	rpsG	30S ribosomal protein S7 OS=Staphylococcus aureus (strain NCTC 8325 / PS 47) OX=93061 GN=rpsG PE=1 SV=2	1089	74	12.5683	13.423	12.5452	14.0408	10.7651	12.3526	11.8926	12.4126	22260.6	23774.4	22219.7	24868.6	19066.8	21878.5	21063.8	21984.8	23280.8	20998.5	0.901964	0.214312	-0.148858	0.668954
sp|Q2FW20|RS8_STAA8	rpsH	30S ribosomal protein S8 OS=Staphylococcus aureus (strain NCTC 8325 / PS 47) OX=93061 GN=rpsH PE=1 SV=1	1607	103	12.4941	12.5947	12.2489	12.2317	12.1227	12.6738	13.2235	12.4106	18416.9	18565.2	18055.5	18030.2	17869.5	18681.8	19492.2	18293.9	18267	18584.3	1.01738	0.752087	0.0248525	0.123732
sp|Q2FW39|RS9_STAA8	rpsI	30S ribosomal protein S9 OS=Staphylococcus aureus (strain NCTC 8325 / PS 47) OX=93061 GN=rpsI PE=1 SV=1	675	167	11.8607	12.2479	12.5028	12.6055	12.2584	12.1294	13.5189	12.8765	37098.5	38309.6	39107	39428.1	38342.6	37938.9	42285.2	40275.9	38485.8	39710.7	1.03183	0.509301	0.0451997	0.293025
sp|Q2FW31|RS11_STAA8	rpsK	30S ribosomal protein S11 OS=Staphylococcus aureus (strain NCTC 8325 / PS 47) OX=93061 GN=rpsK PE=1 SV=1	716	173	12.5744	12.5755	12.5421	12.6476	12.6089	12.4388	12.5016	12.1112	55271.9	55276.8	55130	55593.5	55423.4	54675.8	54951.9	53236	55318.1	54571.8	0.986509	0.586813	-0.0195953	0.2315
sp|P0A0H0|RS12_STAA8	rpsL	30S ribosomal protein S12 OS=Staphylococcus aureus (strain NCTC 8325 / PS 47) OX=93061 GN=rpsL PE=1 SV=1	1852	123	12.4213	12.0916	12.1514	12.8655	12.5318	12.8651	12.7328	12.3404	40207.6	39140.2	39334	41645.5	40565.1	41644.1	41216	39945.7	40081.8	40842.7	1.01898	0.734259	0.0271309	0.134151
sp|Q2FW30|RS13_STAA8	rpsM	30S ribosomal protein S13 OS=Staphylococcus aureus (strain NCTC 8325 / PS 47) OX=93061 GN=rpsM PE=1 SV=1	1355	165	12.1576	12.5217	12.6075	12.5203	12.5982	12.168	13.0936	12.3332	40604.5	41820.5	42107.1	41815.9	42075.9	40639.4	43730.5	41190.9	41587	41909.2	1.00775	0.857216	0.0111335	0.0669097
sp|Q2FYU5|RS14_STAA8	rpsN	30S ribosomal protein S14 OS=Staphylococcus aureus (strain NCTC 8325 / PS 47) OX=93061 GN=rpsN PE=1 SV=1	1868	5	13.2412	12.5877	11.559	14.2886	11.9066	12.0041	12.59	11.8228	2721.52	2587.21	2375.78	2936.8	2447.22	2467.25	2587.68	2429.99	2655.33	2483.03	0.935114	0.640476	-0.0967852	0.193497
sp|Q2G2Q1|RS15_STAA8	rpsO	30S ribosomal protein S15 OS=Staphylococcus aureus (strain NCTC 8325 / PS 47) OX=93061 GN=rpsO PE=1 SV=1	1976	27	12.7445	12.8425	11.9877	12.8165	11.8314	12.7306	13.0572	11.9897	3522.93	3550.01	3313.74	3542.82	3270.51	3519.09	3609.36	3314.27	3482.38	3428.31	0.984474	0.866055	-0.0225751	0.0624545
sp|Q2FZ45|RS16_STAA8	rpsP	30S ribosomal protein S16 OS=Staphylococcus aureus (strain NCTC 8325 / PS 47) OX=93061 GN=rpsP PE=1 SV=1	2021	90	12.7423	13.207	12.5123	12.6413	12.0488	12.0017	12.6514	12.1951	37314.5	38675.2	36640.8	37018.5	35283.5	35145.7	37048.3	35712	37412.2	35797.4	0.956836	0.455509	-0.0636569	0.341503
sp|Q2FW15|RS17_STAA8	rpsQ	30S ribosomal protein S17 OS=Staphylococcus aureus (strain NCTC 8325 / PS 47) OX=93061 GN=rpsQ PE=1 SV=1	2054	99	12.0587	12.6321	12.3821	13.0448	12.4361	12.7478	12.3723	12.3261	28743.3	30110	29514.2	31093.8	29642.9	30385.9	29490.8	29380.6	29865.3	29725.1	0.995303	0.924527	-0.00679218	0.0340804
sp|Q2G111|RS18_STAA8	rpsR	30S ribosomal protein S18 OS=Staphylococcus aureus (strain NCTC 8325 / PS 47) OX=93061 GN=rpsR PE=1 SV=1	1810	42	12.4891	12.8954	14.5286	13.2193	11.3143	11.6406	12.6133	11.2993	18424	19023.4	21432.8	19501.3	16691	17172.4	18607.2	16668.9	19595.4	17284.9	0.88209	0.151207	-0.181003	0.820428
sp|Q2FW10|RS19_STAA8	rpsS	30S ribosomal protein S19 OS=Staphylococcus aureus (strain NCTC 8325 / PS 47) OX=93061 GN=rpsS PE=1 SV=1	1896	227	12.3863	12.6841	12.5682	12.5994	12.203	12.2439	13.2861	12.0289	56798.8	58164.3	57633	57775.8	55958	56145.8	60924.8	55160	57593	57047.2	0.990523	0.868378	-0.013738	0.0612912
sp|Q2FXY6|RS20_STAA8	rpsT	30S ribosomal protein S20 OS=Staphylococcus aureus (strain NCTC 8325 / PS 47) OX=93061 GN=rpsT PE=1 SV=1	107	110	12.1734	12.4768	12.9797	12.8441	12.6211	12.013	13.0177	11.8742	22576.3	23139	24071.6	23820.2	23406.7	22278.9	24142.1	22021.5	23401.8	22962.3	0.98122	0.750951	-0.0273508	0.124388
sp|Q2FXZ7|RS21_STAA8	rpsU	30S ribosomal protein S21 OS=Staphylococcus aureus (strain NCTC 8325 / PS 47) OX=93061 GN=rpsU PE=1 SV=1	1585	16	12.6166	12.1785	11.7413	12.1404	14.041	12.7895	12.9478	11.545	6807.6	6571.21	6335.31	6550.68	7576.22	6900.9	6986.35	6229.41	6566.2	6923.22	1.05437	0.55323	0.0763845	0.257094
sp|Q2FW19|RS14Z_STAA8	rpsZ	30S ribosomal protein S14 type Z OS=Staphylococcus aureus (strain NCTC 8325 / PS 47) OX=93061 GN=rpsZ PE=1 SV=2	1940	2	13.181	12.2235	13.0796	11.8142	11.1651	12.8535	12.0165	13.6666	1401.05	1299.28	1390.28	1255.77	1186.78	1366.24	1277.28	1452.67	1336.59	1320.74	0.98814	0.948298	-0.0172132	0.0230552
tr|Q2G1U1|Q2G1U1_STAA8	rqcH	Rqc2 homolog RqcH OS=Staphylococcus aureus (strain NCTC 8325 / PS 47) OX=93061 GN=rqcH PE=3 SV=1	424	135	12.6385	12.6	12.5809	12.7015	12.3971	12.1728	12.556	12.3531	43439.8	43307.5	43241.6	43656.2	42609.9	41839.2	43156.1	42458.9	43411.3	42516	0.979377	0.339935	-0.0300631	0.468604
sp|P60070|RSBV_STAA8	rsbV	Anti-sigma-B factor antagonist OS=Staphylococcus aureus (strain NCTC 8325 / PS 47) OX=93061 GN=rsbV PE=3 SV=1	701	63	13.511	14.4818	13.2905	13.3283	7.04604	13.352	13.5779	11.4124	13187.6	14135.1	12972.4	13009.3	6877.38	13032.4	13252.9	11139.2	13326.1	11075.5	0.831111	0.522177	-0.266887	0.282182
sp|Q2FWJ3|RSBW_STAA8	rsbW	Serine-protein kinase RsbW OS=Staphylococcus aureus (strain NCTC 8325 / PS 47) OX=93061 GN=rsbW PE=3 SV=2	370	97	13.0539	13.1205	12.7932	13.059	12.4073	11.6199	11.8869	12.0593	29926.4	30079	29328.8	29938.1	28444	26639	27251	27646.3	29818.1	27495.1	0.922094	0.201601	-0.117014	0.695507
tr|Q2G298|Q2G298_STAA8	rsfS	Ribosomal silencing factor RsfS OS=Staphylococcus aureus (strain NCTC 8325 / PS 47) OX=93061 GN=rsfS PE=1 SV=1	1734	58	12.4423	13.0512	12.9511	12.263	9.36059	13.2379	13.6893	13.0047	14187	14881.3	14767.2	13982.6	10673.2	15094.2	15608.9	14828.3	14454.5	14051.2	0.972094	0.877127	-0.040833	0.0569375
tr|Q2FZ63|Q2FZ63_STAA8	rsgA	Small ribosomal subunit biogenesis GTPase RsgA OS=Staphylococcus aureus (strain NCTC 8325 / PS 47) OX=93061 GN=rsgA PE=3 SV=1	1321	47	12.9551	12.7801	12.3171	12.529	12.4755	11.9931	12.0756	12.8746	16178	15959.4	15381.2	15645.8	15579.1	14976.6	15079.6	16077.4	15791.1	15428.2	0.977017	0.620475	-0.0335443	0.207276
sp|Q2G0T0|RSMA_STAA8	rsmA	Ribosomal RNA small subunit methyltransferase A OS=Staphylococcus aureus (strain NCTC 8325 / PS 47) OX=93061 GN=rsmA PE=3 SV=1	1261	49	12.5333	12.8821	14.306	12.6461	11.8792	11.9772	11.6916	12.0845	18214.7	18721.6	20791	18378.6	17264	17406.5	16991.4	17562.4	19026.5	17306.1	0.909579	0.380977	-0.13673	0.419101
sp|Q2FUQ4|RSMG_STAA8	rsmG	Ribosomal RNA small subunit methyltransferase G OS=Staphylococcus aureus (strain NCTC 8325 / PS 47) OX=93061 GN=rsmG PE=3 SV=1	1600	33	12.8038	12.8699	12.9345	12.8222	12.6084	11.4451	12.1486	12.3675	15268.3	15347.1	15424.1	15290.2	15035.2	13648.1	14486.9	14748	15332.4	14479.6	0.944374	0.362681	-0.0825691	0.440475
sp|P60393|RSMH_STAA8	rsmH	Ribosomal RNA small subunit methyltransferase H OS=Staphylococcus aureus (strain NCTC 8325 / PS 47) OX=93061 GN=rsmH PE=3 SV=1	1668	38	12.94	13.1158	12.4697	12.9659	12.0459	12.2129	12.1735	12.0763	11422.2	11577.4	11007.1	11445.1	10633	10780.4	10745.6	10659.8	11362.9	10704.7	0.942071	0.212137	-0.0860931	0.673384
tr|Q2G1S1|Q2G1S1_STAA8	rsmI	Ribosomal RNA small subunit methyltransferase I OS=Staphylococcus aureus (strain NCTC 8325 / PS 47) OX=93061 GN=rsmI PE=3 SV=1	968	7	12.4964	12.6964	12.7355	13.4743	12.3584	11.7315	12.4958	12.0116	1119.33	1137.25	1140.75	1206.92	1106.97	1050.82	1119.28	1075.91	1151.06	1088.24	0.945427	0.405187	-0.0809628	0.392344
sp|Q2FXT3|RUVA_STAA8	ruvA	Holliday junction ATP-dependent DNA helicase RuvA OS=Staphylococcus aureus (strain NCTC 8325 / PS 47) OX=93061 GN=ruvA PE=3 SV=1	416	30	12.9607	12.7763	12.9314	11.616	12.742	12.2923	12.0835	12.5979	9571.41	9435.24	9549.78	8578.41	9409.95	9077.79	8923.62	9303.48	9283.71	9178.71	0.98869	0.884619	-0.01641	0.0532437
sp|Q2FXT4|RUVB_STAA8	ruvB	Holliday junction ATP-dependent DNA helicase RuvB OS=Staphylococcus aureus (strain NCTC 8325 / PS 47) OX=93061 GN=ruvB PE=3 SV=1	433	51	12.4481	12.2647	12.7894	12.9143	12.8185	12.6439	11.9764	12.1446	16638.3	16393.2	17094.6	17261.5	17133.5	16900.1	16007.9	16232.7	16846.9	16568.5	0.983478	0.804513	-0.0240358	0.0944669
sp|Q2G2G2|SAER_STAA8	saeR	Response regulator SaeR OS=Staphylococcus aureus (strain NCTC 8325 / PS 47) OX=93061 GN=saeR PE=1 SV=1	1576	39	12.4383	12.005	12.0365	12.6991	12.4477	12.6673	12.6394	13.0667	10421.2	10058.2	10084.6	10639.7	10429.1	10613.1	10589.7	10947.7	10300.9	10644.9	1.03339	0.352575	0.0473885	0.452748
sp|Q2G2U1|SAES_STAA8	saeS	Histidine protein kinase SaeS OS=Staphylococcus aureus (strain NCTC 8325 / PS 47) OX=93061 GN=saeS PE=1 SV=1	1634	27	12.0977	11.2882	11.2199	10.6238	14.6796	14.3145	12.0346	13.7417	7031.69	6561.14	6521.45	6174.96	8532.35	8320.15	6995.01	7987.22	6572.31	7958.68	1.21094	0.236076	0.276129	0.626948
tr|Q2G2H4|Q2G2H4_STAA8	SAOUHSC_00002	Beta sliding clamp OS=Staphylococcus aureus (strain NCTC 8325 / PS 47) OX=93061 GN=SAOUHSC_00002 PE=3 SV=1	494	208	12.5526	12.4526	12.0843	12.4668	12.5927	12.7325	12.4749	12.6436	62377.1	61880.1	60049.7	61950.6	62576	63270.9	61991	62829	61564.4	62666.7	1.01791	0.339935	0.0256038	0.468604
tr|Q2G276|Q2G276_STAA8	SAOUHSC_00003	Uncharacterized protein OS=Staphylococcus aureus (strain NCTC 8325 / PS 47) OX=93061 GN=SAOUHSC_00003 PE=4 SV=1	2078	6	12.3433	12.216	12.9502	13.3973	7.21009	13.1204	17.5607	11.202	917.461	907.998	962.565	995.797	535.914	975.215	1305.26	832.628	945.955	912.254	0.964374	0.935069	-0.052336	0.0291563
tr|Q2G2P6|Q2G2P6_STAA8	SAOUHSC_00010	Uncharacterized protein OS=Staphylococcus aureus (strain NCTC 8325 / PS 47) OX=93061 GN=SAOUHSC_00010 PE=3 SV=1	2260	1	14.4631	14.8519	11.5069	12.2416	11.6065	12.6019	11.6846	11.0435	653.902	671.48	520.249	553.464	524.751	569.753	528.282	499.295	599.774	530.52	0.884534	0.396773	-0.177011	0.401458
tr|Q2G2T4|Q2G2T4_STAA8	SAOUHSC_00013	AB hydrolase-1 domain-containing protein OS=Staphylococcus aureus (strain NCTC 8325 / PS 47) OX=93061 GN=SAOUHSC_00013 PE=3 SV=1	536	4	12.9369	14.213	12.6902	13.2215	11.6706	11.9203	11.0162	12.3313	791.197	869.245	776.112	808.605	713.755	729.026	673.734	754.164	811.29	717.67	0.884603	0.207038	-0.176897	0.68395
tr|Q2G2T2|Q2G2T2_STAA8	SAOUHSC_00014	Uncharacterized protein OS=Staphylococcus aureus (strain NCTC 8325 / PS 47) OX=93061 GN=SAOUHSC_00014 PE=4 SV=1	1996	12	12.3413	12.7544	12.7903	12.6723	12.1571	13.6983	10.9978	12.5885	4225.63	4367.07	4379.36	4338.98	4162.55	4690.28	3765.64	4310.29	4327.76	4232.19	0.977917	0.841492	-0.0322161	0.07495
tr|Q2G2T6|Q2G2T6_STAA8	SAOUHSC_00015	Cyclic-di-AMP phosphodiesterase OS=Staphylococcus aureus (strain NCTC 8325 / PS 47) OX=93061 GN=SAOUHSC_00015 PE=3 SV=1	454	94	12.9083	12.1201	12.3323	12.7901	12.9229	13.0135	11.626	12.2868	30185.2	28342	28838.2	29908.6	30219.2	30431.2	27186.5	28731.7	29318.5	29142.1	0.993985	0.936111	-0.00870398	0.0286727
tr|Q2G1S4|Q2G1S4_STAA8	SAOUHSC_00018	Replicative DNA helicase OS=Staphylococcus aureus (strain NCTC 8325 / PS 47) OX=93061 GN=SAOUHSC_00018 PE=3 SV=1	758	42	12.2692	12.1994	13.6007	12.2995	12.7471	12.6248	11.858	12.4013	16984.4	16887.7	18827.6	17026.3	17646	17476.7	16415.1	17167.3	17431.5	17176.3	0.985358	0.887649	-0.0212795	0.0517587
tr|Q2G2U3|Q2G2U3_STAA8	SAOUHSC_00022	YycH domain-containing protein OS=Staphylococcus aureus (strain NCTC 8325 / PS 47) OX=93061 GN=SAOUHSC_00022 PE=4 SV=1	1373	37	12.7272	11.5729	12.6226	12.448	13.3669	13.1129	11.9186	12.2308	11394.5	10361.1	11300.8	11144.5	11967.2	11739.8	10670.6	10950.1	11050.2	11331.9	1.02549	0.801429	0.0363172	0.0961349
tr|Q2G2U2|Q2G2U2_STAA8	SAOUHSC_00023	YycI domain-containing protein OS=Staphylococcus aureus (strain NCTC 8325 / PS 47) OX=93061 GN=SAOUHSC_00023 PE=4 SV=1	498	29	12.7634	11.9358	12.4918	13.1127	12.6354	12.8033	11.9813	12.2762	10698.9	10005.1	10471.2	10991.7	10591.6	10732.3	10043.3	10290.5	10541.7	10414.4	0.987924	0.868367	-0.0175278	0.0612967
tr|Q2G2U5|Q2G2U5_STAA8	SAOUHSC_00024	Lactamase_B domain-containing protein OS=Staphylococcus aureus (strain NCTC 8325 / PS 47) OX=93061 GN=SAOUHSC_00024 PE=4 SV=1	562	25	11.9068	11.5033	11.4381	12.7438	12.9377	14.1581	12.072	13.2402	8334.81	8052.36	8006.74	8920.75	9056.46	9910.78	8450.44	9268.21	8328.66	9171.47	1.10119	0.384885	0.139068	0.414669
tr|Q2G253|Q2G253_STAA8	SAOUHSC_00025	GRAM_POS_ANCHORING domain-containing protein OS=Staphylococcus aureus (strain NCTC 8325 / PS 47) OX=93061 GN=SAOUHSC_00025 PE=3 SV=1	322	66	12.6936	12.3031	11.6023	12.4182	13.1919	12.5645	12.893	12.3335	16702.8	16188.9	15266.8	16340.4	17358.5	16532.9	16965.2	16228.9	16124.7	16771.4	1.0401	0.506622	0.0567264	0.295316
tr|Q2G2E9|Q2G2E9_STAA8	SAOUHSC_00030	Uncharacterized protein OS=Staphylococcus aureus (strain NCTC 8325 / PS 47) OX=93061 GN=SAOUHSC_00030 PE=4 SV=1	546	33	12.0107	12.8995	13.2848	11.7793	12.8734	12.4509	12.9703	11.7312	10568.7	11350.8	11689.9	10365.1	11327.9	10956.1	11413.1	10322.8	10993.6	11005	1.00103	0.992736	0.00148869	0.00316623
tr|Q2G1R8|Q2G1R8_STAA8	SAOUHSC_00034	Uncharacterized protein OS=Staphylococcus aureus (strain NCTC 8325 / PS 47) OX=93061 GN=SAOUHSC_00034 PE=4 SV=1	1466	9	12.1192	12.9597	12.507	11.6392	12.6051	12.8508	12.9314	12.3876	1782.1	1905.7	1839.13	1711.52	1853.55	1889.69	1901.54	1821.58	1809.61	1866.59	1.03149	0.419628	0.0447243	0.377136
tr|Q2G1R7|Q2G1R7_STAA8	SAOUHSC_00035	Rhodanese domain-containing protein OS=Staphylococcus aureus (strain NCTC 8325 / PS 47) OX=93061 GN=SAOUHSC_00035 PE=3 SV=1	957	11	12.8583	11.3939	12.9347	13.6528	12.7217	11.9295	11.9921	12.5168	5555.83	4923.08	5588.84	5899.13	5496.82	5154.52	5181.57	5408.29	5491.72	5310.3	0.966965	0.655409	-0.0484647	0.183488
tr|Q2G1R6|Q2G1R6_STAA8	SAOUHSC_00036	Rhodanese domain-containing protein OS=Staphylococcus aureus (strain NCTC 8325 / PS 47) OX=93061 GN=SAOUHSC_00036 PE=4 SV=1	647	30	12.5277	12.4211	12.4963	12.8503	12.5717	11.7769	13.5366	11.8193	9464.09	9383.57	9440.38	9707.8	9497.35	8896.92	10226.3	8928.95	9498.96	9387.38	0.988253	0.893639	-0.017047	0.0488379
tr|Q2G1R5|Q2G1R5_STAA8	SAOUHSC_00037	Pyr_redox_2 domain-containing protein OS=Staphylococcus aureus (strain NCTC 8325 / PS 47) OX=93061 GN=SAOUHSC_00037 PE=4 SV=1	1725	5	13.7855	11.821	12.8629	14.1148	11.6779	13.2521	11.2732	11.2125	666.53	571.546	621.919	682.452	564.625	640.738	545.06	542.126	635.612	573.137	0.90171	0.578522	-0.149265	0.23768
tr|Q2G1R3|Q2G1R3_STAA8	SAOUHSC_00039	tRNA-dihydrouridine synthase OS=Staphylococcus aureus (strain NCTC 8325 / PS 47) OX=93061 GN=SAOUHSC_00039 PE=3 SV=1	390	39	12.5625	12.7347	12.8709	12.3697	12.4331	11.9245	12.4309	12.6739	15246	15455	15620.3	15012	15089	14471.7	15086.3	15381.2	15333.3	15007	0.978721	0.642553	-0.0310302	0.192091
tr|Q2G1R1|Q2G1R1_STAA8	SAOUHSC_00041	TfoX_N domain-containing protein OS=Staphylococcus aureus (strain NCTC 8325 / PS 47) OX=93061 GN=SAOUHSC_00041 PE=4 SV=1	1463	4	13.9197	11.9904	12.513	13.1916	11.8201	13.1241	11.6919	11.7492	828.425	713.6	744.705	785.088	703.464	781.072	695.836	699.249	767.955	719.905	0.937432	0.635927	-0.0932138	0.196593
tr|Q2G1Q9|Q2G1Q9_STAA8	SAOUHSC_00043	Flavodoxin_2 domain-containing protein OS=Staphylococcus aureus (strain NCTC 8325 / PS 47) OX=93061 GN=SAOUHSC_00043 PE=4 SV=1	1235	1	11.4666	13.0199	11.4217	13.0911	14.8718	11.9111	10.8408	13.377	534.167	606.527	532.075	609.845	692.799	554.874	505.015	623.161	570.654	593.962	1.04085	0.841492	0.0577562	0.07495
tr|Q2G1Q8|Q2G1Q8_STAA8	SAOUHSC_00044	HTH lysR-type domain-containing protein OS=Staphylococcus aureus (strain NCTC 8325 / PS 47) OX=93061 GN=SAOUHSC_00044 PE=3 SV=1	891	18	12.4771	12.7246	12.1398	13.0559	12.789	13.1156	11.6976	12.0004	6952.1	7089.98	6764.18	7274.57	7125.87	7307.87	6517.78	6686.48	7020.21	6909.5	0.98423	0.816826	-0.0229324	0.0878704
tr|Q2G1Q7|Q2G1Q7_STAA8	SAOUHSC_00045	Uncharacterized protein OS=Staphylococcus aureus (strain NCTC 8325 / PS 47) OX=93061 GN=SAOUHSC_00045 PE=4 SV=1	1412	2	13.0775	11.5394	14.8991	10.5839	14.2725	11.9475	11.1698	12.5102	269.705	237.984	307.273	218.278	294.351	246.401	230.361	258.006	258.31	257.28	0.996012	0.993866	-0.00576559	0.00267217
tr|Q2G1Q6|Q2G1Q6_STAA8	SAOUHSC_00046	HTH lysR-type domain-containing protein OS=Staphylococcus aureus (strain NCTC 8325 / PS 47) OX=93061 GN=SAOUHSC_00046 PE=4 SV=1	683	9	13.5318	11.4671	12.4694	13.6472	12.8403	12.2819	10.9391	12.8231	6042.57	5120.56	5568.12	6094.1	5733.78	5484.43	4884.79	5726.1	5706.34	5457.27	0.956353	0.642683	-0.0643843	0.192003
tr|Q2G1Q5|Q2G1Q5_STAA8	SAOUHSC_00047	Uncharacterized protein OS=Staphylococcus aureus (strain NCTC 8325 / PS 47) OX=93061 GN=SAOUHSC_00047 PE=4 SV=1	2288	1	12.6961	11.4224	12.8863	13.662	12.0576	12.4656	10.9441	13.8659	696.62	626.734	707.057	749.62	661.585	683.976	600.491	760.808	695.008	676.715	0.97368	0.831948	-0.0384807	0.0799038
tr|Q2G1Q4|Q2G1Q4_STAA8	SAOUHSC_00049	AAA_12 domain-containing protein OS=Staphylococcus aureus (strain NCTC 8325 / PS 47) OX=93061 GN=SAOUHSC_00049 PE=4 SV=1	326	49	12.909	12.4423	11.7655	12.1454	13.5902	12.3497	11.8323	12.9656	14106.3	13596.4	12856.8	13271.9	14850.7	13495.2	12929.8	14168.2	13457.9	13861	1.02995	0.510652	0.0425808	0.291875
tr|Q2G1Q3|Q2G1Q3_STAA8	SAOUHSC_00050	Uncharacterized protein OS=Staphylococcus aureus (strain NCTC 8325 / PS 47) OX=93061 GN=SAOUHSC_00050 PE=4 SV=1	2180	1	17.244	12.1088	10.9113	10.0706	8.97983	15.3001	9.13074	16.2547	144.81	101.686	91.63	84.5696	75.41	128.486	76.6773	136.502	105.674	104.269	0.986704	0.989537	-0.0193112	0.00456796
sp|Q2G1Q1|Y052_STAA8	SAOUHSC_00052	Uncharacterized lipoprotein SAOUHSC_00052 OS=Staphylococcus aureus (strain NCTC 8325 / PS 47) OX=93061 GN=SAOUHSC_00052 PE=1 SV=2	928	9	11.8749	11.9226	11.7463	12.9228	13.8414	12.6813	12.2304	12.7803	2680.65	2691.42	2651.61	2917.21	3124.56	2862.69	2760.89	2885.04	2735.22	2908.3	1.06328	0.499125	0.0885154	0.301791
sp|Q2G1Q0|Y053_STAA8	SAOUHSC_00053	Uncharacterized lipoprotein SAOUHSC_00053 OS=Staphylococcus aureus (strain NCTC 8325 / PS 47) OX=93061 GN=SAOUHSC_00053 PE=1 SV=1	928	13	12.8545	11.6078	11.7567	11.8501	11.9379	14.8925	13.8275	11.2731	2270.11	2049.95	2076.24	2092.73	2108.24	2630.03	2441.94	1990.83	2122.26	2292.76	1.08034	0.691222	0.111486	0.160382
sp|Q2G1P9|Y054_STAA8	SAOUHSC_00054	Uncharacterized lipoprotein SAOUHSC_00054 OS=Staphylococcus aureus (strain NCTC 8325 / PS 47) OX=93061 GN=SAOUHSC_00054 PE=3 SV=2	928	3	13.9888	11.2936	12.5997	11.902	13.558	13.8357	10.9683	11.8537	1017.03	821.082	916.039	865.312	985.706	1005.9	797.431	861.798	904.866	912.709	1.00867	0.966338	0.0124508	0.0148709
sp|Q2G1P8|Y055_STAA8	SAOUHSC_00055	Uncharacterized lipoprotein SAOUHSC_00055 OS=Staphylococcus aureus (strain NCTC 8325 / PS 47) OX=93061 GN=SAOUHSC_00055 PE=3 SV=1	928	3	12.8988	10.8583	10.9522	11.609	14.1152	13.1922	12.4641	13.9102	752.218	633.221	638.701	677.002	823.154	769.328	726.87	811.197	675.285	782.637	1.15897	0.1756	0.212846	0.755475
tr|Q2G1P7|Q2G1P7_STAA8	SAOUHSC_00056	HTH araC/xylS-type domain-containing protein OS=Staphylococcus aureus (strain NCTC 8325 / PS 47) OX=93061 GN=SAOUHSC_00056 PE=4 SV=1	643	37	12.5376	12.5192	11.8671	12.6364	13.1504	12.97	11.9301	12.389	7224.52	7213.93	6838.17	7281.46	7577.61	7473.69	6874.45	7138.9	7139.52	7266.16	1.01774	0.642553	0.0253665	0.192091
tr|Q2G1P6|Q2G1P6_STAA8	SAOUHSC_00057	M20_dimer domain-containing protein OS=Staphylococcus aureus (strain NCTC 8325 / PS 47) OX=93061 GN=SAOUHSC_00057 PE=4 SV=1	1459	20	12.9045	12.2431	12.8851	13.7892	12.6262	11.1703	12.3795	12.0021	3242.14	3075.97	3237.28	3464.42	3172.24	2806.45	3110.26	3015.44	3254.95	3026.1	0.92969	0.362296	-0.105178	0.440936
tr|Q2G1P5|Q2G1P5_STAA8	SAOUHSC_00058	MFS domain-containing protein OS=Staphylococcus aureus (strain NCTC 8325 / PS 47) OX=93061 GN=SAOUHSC_00058 PE=4 SV=1	2096	2	13.3409	13.1515	10.5289	14.8101	12.5356	13.2255	10.7465	11.6611	385.22	379.753	304.025	427.644	361.968	381.889	310.307	336.716	374.161	347.72	0.929334	0.627758	-0.105731	0.202208
tr|Q2G1P4|Q2G1P4_STAA8	SAOUHSC_00060	PhoU domain-containing protein OS=Staphylococcus aureus (strain NCTC 8325 / PS 47) OX=93061 GN=SAOUHSC_00060 PE=4 SV=1	493	20	12.0853	10.8667	11.7102	12.7219	13.2525	14.0213	11.6255	13.7166	9234.88	8303.67	8948.28	9721.3	10126.8	10714.3	8883.57	10481.4	9052.03	10051.5	1.11042	0.461631	0.1511	0.335705
tr|Q2G1P3|Q2G1P3_STAA8	SAOUHSC_00061	Uncharacterized protein OS=Staphylococcus aureus (strain NCTC 8325 / PS 47) OX=93061 GN=SAOUHSC_00061 PE=4 SV=1	392	45	11.5833	14.0918	12.4412	13.0138	12.2052	12.2922	12.092	12.2807	3551.37	4320.45	3814.39	3989.95	3742.03	3768.71	3707.32	3765.18	3919.04	3745.81	0.955798	0.64339	-0.0652226	0.191526
tr|Q2G1N9|Q2G1N9_STAA8	SAOUHSC_00067	L-lactate permease OS=Staphylococcus aureus (strain NCTC 8325 / PS 47) OX=93061 GN=SAOUHSC_00067 PE=3 SV=1	1155	6	12.4107	11.963	12.7466	13.4301	12.0558	12.3637	11.6195	13.4107	1311.92	1264.59	1347.43	1419.68	1274.4	1306.95	1228.28	1417.63	1335.91	1306.82	0.978224	0.718933	-0.0317625	0.143312
tr|Q2G1N4|Q2G1N4_STAA8	SAOUHSC_00074	Periplasmic binding protein, putative OS=Staphylococcus aureus (strain NCTC 8325 / PS 47) OX=93061 GN=SAOUHSC_00074 PE=4 SV=1	914	23	12.0819	11.799	11.4621	11.8156	13.6399	13.6647	13.5301	12.0067	8963.49	8753.64	8503.67	8765.91	10119.4	10137.8	10037.9	8907.73	8746.68	9800.71	1.12051	0.316987	0.164151	0.498959
tr|Q2G1M7|Q2G1M7_STAA8	SAOUHSC_00081	HpcH_HpaI domain-containing protein OS=Staphylococcus aureus (strain NCTC 8325 / PS 47) OX=93061 GN=SAOUHSC_00081 PE=4 SV=1	2264	1	6.0636	12.8088	12.4965	16.4137	11.7039	9.29849	7.74822	23.4667	15.959	33.7119	32.89	43.1998	30.8039	24.473	20.3928	61.7629	31.4402	34.3582	1.09281	0.883226	0.128043	0.0539282
tr|Q2G1M3|Q2G1M3_STAA8	SAOUHSC_00084	Uncharacterized protein OS=Staphylococcus aureus (strain NCTC 8325 / PS 47) OX=93061 GN=SAOUHSC_00084 PE=4 SV=1	2261	1	11.7583	13.7694	15.0773	12.8775	10.8356	12.9005	10.986	11.7954	475.404	556.719	609.597	520.658	438.099	521.585	444.182	476.905	540.595	470.193	0.86977	0.406415	-0.201295	0.39103
tr|Q2G1M2|Q2G1M2_STAA8	SAOUHSC_00085	Uncharacterized protein OS=Staphylococcus aureus (strain NCTC 8325 / PS 47) OX=93061 GN=SAOUHSC_00085 PE=4 SV=1	1646	22	13.3401	12.4398	13.3531	13.0551	11.9546	12.2145	11.1833	12.4595	4580.04	4270.95	4584.5	4482.18	4104.38	4193.6	3839.55	4277.72	4479.42	4103.81	0.916149	0.375932	-0.126346	0.424891
tr|Q2G1M1|Q2G1M1_STAA8	SAOUHSC_00086	Acetoin(diacetyl) reductase OS=Staphylococcus aureus (strain NCTC 8325 / PS 47) OX=93061 GN=SAOUHSC_00086 PE=3 SV=1	203	58	12.1852	12.3022	13.8521	12.0213	12.2919	12.5325	12.4399	12.3749	8024.54	8101.6	9122.32	7916.62	8094.84	8253.28	8192.29	8149.52	8291.27	8172.48	0.985673	0.861842	-0.0208187	0.0645723
tr|Q2G289|Q2G289_STAA8	SAOUHSC_00088	Epimerase domain-containing protein OS=Staphylococcus aureus (strain NCTC 8325 / PS 47) OX=93061 GN=SAOUHSC_00088 PE=4 SV=1	1083	3	12.5702	12.516	12.9806	11.5913	12.5649	12.6836	13.052	12.0412	596.316	593.746	615.785	549.877	596.064	601.697	619.173	571.221	588.931	597.039	1.01377	0.502983	0.019726	0.298447
tr|Q2G287|Q2G287_STAA8	SAOUHSC_00089	Bac_transf domain-containing protein OS=Staphylococcus aureus (strain NCTC 8325 / PS 47) OX=93061 GN=SAOUHSC_00089 PE=3 SV=1	1678	2	11.8854	13.3602	10.8283	9.98505	16.7353	12.7854	10.6158	13.8045	184.482	207.373	168.074	154.985	259.76	198.451	164.776	214.269	178.729	209.314	1.17113	0.564478	0.227899	0.248353
tr|Q2G288|Q2G288_STAA8	SAOUHSC_00091	Uncharacterized protein OS=Staphylococcus aureus (strain NCTC 8325 / PS 47) OX=93061 GN=SAOUHSC_00091 PE=4 SV=1	2130	1	14.5863	13.0159	9.92786	14.0053	12.7586	15.3728	11.728	8.60538	105.46	94.1056	71.779	101.259	92.2453	111.146	84.7938	62.2174	93.1509	87.6006	0.940416	0.866055	-0.0886285	0.0624545
sp|Q2G260|Y094_STAA8	SAOUHSC_00094	Uncharacterized protein SAOUHSC_00094 OS=Staphylococcus aureus (strain NCTC 8325 / PS 47) OX=93061 GN=SAOUHSC_00094 PE=1 SV=1	711	19	13.9981	14.3693	11.8669	15.1211	11.5692	12.4645	10.8461	9.76472	8482.14	8707.05	7190.74	9162.61	7010.34	7552.84	6572.17	5916.91	8385.64	6763.06	0.806506	0.347496	-0.310243	0.45905
tr|Q2G263|Q2G263_STAA8	SAOUHSC_00096	Transcriptional regulator, GntR family, putative OS=Staphylococcus aureus (strain NCTC 8325 / PS 47) OX=93061 GN=SAOUHSC_00096 PE=4 SV=1	1822	9	13.1811	11.9776	12.0392	13.141	12.0063	12.6393	12.6255	12.3899	2148.92	1952.71	1962.75	2142.37	1957.39	2060.59	2058.34	2019.92	2051.69	2024.06	0.986534	0.883226	-0.0195589	0.0539282
tr|Q2G1L7|Q2G1L7_STAA8	SAOUHSC_00105	Phosphonate ABC transporter, substrate-binding protein, putative OS=Staphylococcus aureus (strain NCTC 8325 / PS 47) OX=93061 GN=SAOUHSC_00105 PE=3 SV=1	20	10	12.2182	11.7443	12.4928	12.0431	13.0646	13.0484	13.1558	12.2327	3028.07	2910.63	3096.14	2984.67	3237.85	3233.84	3260.45	3031.68	3004.88	3190.95	1.06193	0.320512	0.0866821	0.494156
tr|Q2G1L6|Q2G1L6_STAA8	SAOUHSC_00106	Uncharacterized protein OS=Staphylococcus aureus (strain NCTC 8325 / PS 47) OX=93061 GN=SAOUHSC_00106 PE=4 SV=1	489	8	13.3187	13.1355	11.5813	12.98	11.9171	12.3859	12.8182	11.8633	1961.22	1934.24	1705.39	1911.34	1754.83	1823.87	1887.52	1746.91	1878.05	1803.28	0.96019	0.718933	-0.0586081	0.143312
tr|Q2G1L5|Q2G1L5_STAA8	SAOUHSC_00107	Uncharacterized protein OS=Staphylococcus aureus (strain NCTC 8325 / PS 47) OX=93061 GN=SAOUHSC_00107 PE=1 SV=1	978	17	12.1502	13.0084	13.2917	13.1644	12.2793	11.9389	12.0506	12.1165	6293.1	6737.58	6884.34	6818.41	6359.97	6183.64	6241.52	6275.67	6683.36	6265.2	0.937433	0.373843	-0.0932125	0.427311
tr|Q2G1K9|Q2G1K9_STAA8	SAOUHSC_00113	Aldehyde-alcohol dehydrogenase OS=Staphylococcus aureus (strain NCTC 8325 / PS 47) OX=93061 GN=SAOUHSC_00113 PE=3 SV=1	45	50	12.2703	11.9056	12.248	11.6437	13.442	12.7113	12.6077	13.1713	3942.23	3825.06	3935.05	3740.91	4318.68	4083.89	4050.62	4231.7	3860.81	4171.22	1.0804	0.274017	0.111566	0.562222
tr|Q2G1K8|Q2G1K8_STAA8	SAOUHSC_00114	Capsular polysaccharide biosynthesis protein, putative OS=Staphylococcus aureus (strain NCTC 8325 / PS 47) OX=93061 GN=SAOUHSC_00114 PE=3 SV=1	165	22	12.4403	12.0333	11.925	13.4123	12.5868	12.534	13.3559	11.7123	1756.28	1698.83	1683.54	1893.5	1776.97	1769.51	1885.55	1653.51	1758.04	1771.38	1.00759	0.959647	0.010912	0.0178885
tr|Q2G1K7|Q2G1K7_STAA8	SAOUHSC_00115	Non-specific protein-tyrosine kinase OS=Staphylococcus aureus (strain NCTC 8325 / PS 47) OX=93061 GN=SAOUHSC_00115 PE=3 SV=1	434	25	11.768	14.0259	11.8916	12.2788	12.5705	12.7858	12.2814	12.3981	3074.89	3664.88	3107.19	3208.36	3284.58	3340.85	3209.05	3239.53	3263.83	3268.5	1.00143	0.993866	0.00206389	0.00267217
tr|Q2G1K6|Q2G1K6_STAA8	SAOUHSC_00116	Tyrosine-protein phosphatase OS=Staphylococcus aureus (strain NCTC 8325 / PS 47) OX=93061 GN=SAOUHSC_00116 PE=3 SV=1	1500	10	11.701	14.0827	12.9122	14.214	10.1048	12.7158	12.887	11.3825	675.776	813.326	745.73	820.91	583.589	734.387	744.275	657.383	763.935	679.909	0.890008	0.375932	-0.16811	0.424891
tr|Q2G1K5|Q2G1K5_STAA8	SAOUHSC_00117	Capsular polysaccharide biosynthesis protein Cap5D, putative OS=Staphylococcus aureus (strain NCTC 8325 / PS 47) OX=93061 GN=SAOUHSC_00117 PE=3 SV=1	1002	31	11.0479	12.2618	14.7997	14.1304	12.2174	11.0761	12.9793	11.4873	2818.32	3127.99	3775.41	3604.66	3116.66	2825.51	3311.02	2930.42	3331.59	3045.9	0.914248	0.577776	-0.129343	0.238241
tr|Q2G1K4|Q2G1K4_STAA8	SAOUHSC_00118	UDP-galactose 4-epimerase OS=Staphylococcus aureus (strain NCTC 8325 / PS 47) OX=93061 GN=SAOUHSC_00118 PE=3 SV=1	133	25	12.3592	12.7972	12.6601	13.0125	11.7928	12.6798	12.6213	12.077	2285.68	2366.68	2341.32	2406.5	2180.92	2344.96	2334.15	2233.49	2350.05	2273.38	0.967377	0.4551	-0.0478495	0.341893
tr|Q2G1K3|Q2G1K3_STAA8	SAOUHSC_00119	Capsular polysaccharide synthesis enzyme Cap8F OS=Staphylococcus aureus (strain NCTC 8325 / PS 47) OX=93061 GN=SAOUHSC_00119 PE=4 SV=1	158	31	11.262	11.9248	14.0495	12.7419	11.8149	12.8533	14.4454	10.9084	1985.57	2102.43	2477.03	2246.49	2083.06	2266.13	2546.83	1923.23	2202.88	2204.81	1.00088	1	0.00126506	0
tr|Q2G1K2|Q2G1K2_STAA8	SAOUHSC_00120	UDP-N-acetylglucosamine 2-epimerase OS=Staphylococcus aureus (strain NCTC 8325 / PS 47) OX=93061 GN=SAOUHSC_00120 PE=3 SV=1	793	25	12.4598	13.281	13.5982	11.7373	12.5869	12.0234	13.2119	11.1017	2084.32	2221.69	2274.76	1963.46	2105.58	2011.32	2210.13	1857.13	2136.06	2046.04	0.957858	0.471136	-0.0621161	0.326854
tr|Q2G1K1|Q2G1K1_STAA8	SAOUHSC_00121	Capsular polysaccharide synthesis enzyme O-acetyl transferase Cap5H, putative OS=Staphylococcus aureus (strain NCTC 8325 / PS 47) OX=93061 GN=SAOUHSC_00121 PE=4 SV=1	1775	4	12.6633	12.5299	15.2743	13.3039	10.6797	10.5597	12.9226	12.0666	232.099	229.654	279.954	243.839	195.742	193.542	236.851	221.162	246.387	211.824	0.859723	0.145841	-0.218055	0.83612
tr|Q2G1K0|Q2G1K0_STAA8	SAOUHSC_00122	Capsular polysaccharide biosynthesis protein Cap5I, putative OS=Staphylococcus aureus (strain NCTC 8325 / PS 47) OX=93061 GN=SAOUHSC_00122 PE=4 SV=1	795	24	12.4429	11.7101	12.3354	13.5337	14.1252	12.5149	11.2023	12.1355	5133.25	4830.93	5088.92	5583.25	5827.28	5162.96	4621.44	5006.45	5159.09	5154.53	0.999117	1	-0.00127433	0
tr|Q2G1J9|Q2G1J9_STAA8	SAOUHSC_00123	Capsular polysaccharide biosynthesis protein Cap5J, putative OS=Staphylococcus aureus (strain NCTC 8325 / PS 47) OX=93061 GN=SAOUHSC_00123 PE=4 SV=1	2027	2	18.0039	21.5755	7.63688	9.87492	13.7541	10.9007	9.62435	8.6297	791.966	949.073	335.935	434.383	605.022	479.505	423.361	379.608	627.839	471.874	0.751584	0.591511	-0.411994	0.228037
tr|Q2G1J8|Q2G1J8_STAA8	SAOUHSC_00124	Capsular polysaccharide biosynthesis protein Cap5K, putative OS=Staphylococcus aureus (strain NCTC 8325 / PS 47) OX=93061 GN=SAOUHSC_00124 PE=4 SV=1	2120	1	15.8155	8.3393	14.1836	18.0598	10.2708	11.0703	15.2701	6.99057	70.8474	37.3569	63.5373	80.901	46.0092	49.5908	68.4043	31.3151	63.1607	48.8299	0.773106	0.679955	-0.371263	0.16752
tr|Q2G1J7|Q2G1J7_STAA8	SAOUHSC_00125	Cap5L protein/glycosyltransferase, putative OS=Staphylococcus aureus (strain NCTC 8325 / PS 47) OX=93061 GN=SAOUHSC_00125 PE=4 SV=1	740	12	12.1021	10.4716	12.9521	11.6392	13.2861	13.2204	12.9434	13.3851	1281.77	1109.08	1371.8	1232.75	1407.18	1400.22	1370.88	1417.66	1248.85	1398.99	1.12022	0.380977	0.16378	0.419101
tr|Q2G1J6|Q2G1J6_STAA8	SAOUHSC_00126	Capsular polysaccharide biosynthesis protein Cap8M OS=Staphylococcus aureus (strain NCTC 8325 / PS 47) OX=93061 GN=SAOUHSC_00126 PE=3 SV=1	811	19	13.1654	12.7696	10.616	14.1577	12.9454	11.7241	11.8656	12.7562	1982.92	1923.3	1598.94	2132.37	1949.78	1765.84	1787.14	1921.28	1909.38	1856.01	0.972047	0.808346	-0.0409017	0.0924027
tr|Q2G1J5|Q2G1J5_STAA8	SAOUHSC_00127	Cap5N protein/UDP-glucose 4-epimerase, putative OS=Staphylococcus aureus (strain NCTC 8325 / PS 47) OX=93061 GN=SAOUHSC_00127 PE=4 SV=1	592	7	12.6732	13.8934	12.1706	13.688	11.4592	12.9032	12.5208	10.6915	1405.3	1540.6	1349.57	1517.83	1270.68	1430.8	1388.4	1185.55	1453.32	1318.86	0.907476	0.492678	-0.140069	0.307437
tr|Q2G1J4|Q2G1J4_STAA8	SAOUHSC_00128	Cap5O protein/UDP-N-acetyl-D-mannosaminuronic acid dehydrogenase OS=Staphylococcus aureus (strain NCTC 8325 / PS 47) OX=93061 GN=SAOUHSC_00128 PE=3 SV=1	1110	22	12.8469	12.4802	12.8971	12.6074	13.0771	11.9656	11.941	12.1847	3296.35	3202.26	3309.24	3234.91	3355.41	3070.23	3063.92	3126.43	3260.69	3154	0.967279	0.505231	-0.0479958	0.29651
tr|Q2G1J3|Q2G1J3_STAA8	SAOUHSC_00129	UDP-N-acetylglucosamine 2-epimerase OS=Staphylococcus aureus (strain NCTC 8325 / PS 47) OX=93061 GN=SAOUHSC_00129 PE=3 SV=1	1323	16	13.3752	12.6705	12.5334	12.7154	13.4775	12.2164	11.0264	11.9852	2466.62	2336.67	2311.38	2344.95	2485.48	2252.92	2033.46	2210.28	2364.9	2245.53	0.949524	0.462368	-0.074723	0.335012
tr|Q2G1J1|Q2G1J1_STAA8	SAOUHSC_00131	Uncharacterized protein OS=Staphylococcus aureus (strain NCTC 8325 / PS 47) OX=93061 GN=SAOUHSC_00131 PE=4 SV=1	1761	5	12.4008	12.4577	10.9596	12.3053	13.0158	13.2576	10.6907	14.9125	1338.45	1344.59	1182.89	1328.14	1404.82	1430.92	1153.87	1609.54	1298.52	1399.79	1.07799	0.52797	0.108342	0.277391
tr|Q2G1I9|Q2G1I9_STAA8	SAOUHSC_00133	Uncharacterized protein OS=Staphylococcus aureus (strain NCTC 8325 / PS 47) OX=93061 GN=SAOUHSC_00133 PE=4 SV=1	2099	2	12.4507	9.46141	11.8362	15.299	12.926	13.9616	10.4731	13.592	369.844	281.047	351.588	454.451	383.96	414.723	311.1	403.743	364.233	378.381	1.03885	0.890429	0.0549819	0.0504007
tr|Q2G1I8|Q2G1I8_STAA8	SAOUHSC_00134	Uncharacterized protein OS=Staphylococcus aureus (strain NCTC 8325 / PS 47) OX=93061 GN=SAOUHSC_00134 PE=4 SV=1	1480	5	15.9642	15.102	12.8341	15.0908	8.33078	10.8586	12.4849	9.33457	1009.07	954.571	811.225	953.866	526.575	686.353	789.152	590.023	932.183	648.026	0.69517	0.343294	-0.524562	0.464334
tr|Q2G1I7|Q2G1I7_STAA8	SAOUHSC_00135	Uncharacterized protein OS=Staphylococcus aureus (strain NCTC 8325 / PS 47) OX=93061 GN=SAOUHSC_00135 PE=4 SV=1	111	43	11.5674	13.2149	13.7052	11.674	12.2011	12.4918	13.4072	11.7385	4610.25	5266.89	5462.3	4652.74	4862.84	4978.68	5343.54	4678.47	4998.05	4965.88	0.993565	0.912371	-0.00931377	0.0398285
tr|Q2G1I6|Q2G1I6_STAA8	SAOUHSC_00136	ABC transporter domain-containing protein OS=Staphylococcus aureus (strain NCTC 8325 / PS 47) OX=93061 GN=SAOUHSC_00136 PE=4 SV=1	474	12	12.8973	12.9598	11.8337	10.96	12.4996	13.0539	12.7293	13.0665	1990.01	1999.66	1825.9	1691.09	1928.65	2014.18	1964.1	2016.13	1876.66	1980.77	1.05547	0.61444	0.0778866	0.211521
tr|Q2G1I5|Q2G1I5_STAA8	SAOUHSC_00137	Uncharacterized protein OS=Staphylococcus aureus (strain NCTC 8325 / PS 47) OX=93061 GN=SAOUHSC_00137 PE=1 SV=1	962	9	11.6511	13.3597	11.5536	12.4396	12.8344	12.1799	13.6796	12.3021	633.729	726.666	628.427	676.62	698.095	662.496	744.063	669.139	666.361	693.448	1.04065	0.783164	0.0574853	0.106147
tr|Q2G1I4|Q2G1I4_STAA8	SAOUHSC_00138	ABC transmembrane type-1 domain-containing protein OS=Staphylococcus aureus (strain NCTC 8325 / PS 47) OX=93061 GN=SAOUHSC_00138 PE=3 SV=1	2184	2	11.3068	9.8056	13.7984	13.0674	13.1645	12.8965	13.4878	12.4729	331.077	287.12	404.035	382.63	385.474	377.626	394.938	365.222	351.216	380.815	1.08428	0.640261	0.116734	0.193643
tr|Q2G1I3|Q2G1I3_STAA8	SAOUHSC_00139	Uncharacterized protein OS=Staphylococcus aureus (strain NCTC 8325 / PS 47) OX=93061 GN=SAOUHSC_00139 PE=4 SV=1	801	20	12.2567	12.9086	11.2767	13.8894	12.9339	12.6347	12.3811	11.7187	1883.48	1983.67	1732.89	2134.39	1987.56	1941.58	1902.61	1800.82	1933.61	1908.14	0.98683	0.931639	-0.0191261	0.0307523
tr|Q2G1I2|Q2G1I2_STAA8	SAOUHSC_00141	DUF2294 domain-containing protein OS=Staphylococcus aureus (strain NCTC 8325 / PS 47) OX=93061 GN=SAOUHSC_00141 PE=4 SV=1	1613	4	11.009	12.8517	11.7341	12.6755	14.0985	13.3699	10.9459	13.3154	803.753	938.287	856.693	925.427	1029.32	976.124	799.152	972.141	881.04	944.184	1.07167	0.66127	0.0998609	0.179621
tr|Q2G1I1|Q2G1I1_STAA8	SAOUHSC_00142	Formate dehydrogenase OS=Staphylococcus aureus (strain NCTC 8325 / PS 47) OX=93061 GN=SAOUHSC_00142 PE=3 SV=1	1094	13	11.7469	12.3786	14.8342	10.3276	14.0289	12.7745	11.5165	12.3928	1108.25	1167.85	1399.52	974.35	1323.54	1205.2	1086.51	1169.19	1162.49	1196.11	1.02892	0.9145	0.0411287	0.0388163
tr|Q2G1I0|Q2G1I0_STAA8	SAOUHSC_00143	MFS domain-containing protein OS=Staphylococcus aureus (strain NCTC 8325 / PS 47) OX=93061 GN=SAOUHSC_00143 PE=4 SV=1	2141	2	14.5199	7.12257	15.6426	12.6691	10.5595	15.3068	12.4635	11.7162	172.424	84.5808	185.756	150.446	125.394	181.769	148.004	139.13	148.302	148.574	1.00184	1	0.00264896	0
tr|Q2G1H9|Q2G1H9_STAA8	SAOUHSC_00144	Acyl-CoA synthetase OS=Staphylococcus aureus (strain NCTC 8325 / PS 47) OX=93061 GN=SAOUHSC_00144 PE=3 SV=1	182	53	11.8912	11.8522	11.9167	11.4988	13.2427	13.4452	12.5779	13.5754	13971.5	13925.7	14001.5	13510.5	15559.5	15797.4	14778.4	15950.4	13852.3	15521.4	1.12049	0.217001	0.164135	0.663538
tr|Q2G1H8|Q2G1H8_STAA8	SAOUHSC_00145	ACPS domain-containing protein OS=Staphylococcus aureus (strain NCTC 8325 / PS 47) OX=93061 GN=SAOUHSC_00145 PE=4 SV=1	174	5	11.6152	12.5459	11.9994	13.7337	11.7425	12.9418	13.0054	12.4161	818.069	883.613	845.124	967.272	827.034	911.499	915.981	874.475	878.519	882.247	1.00424	0.971621	0.00610872	0.0125031
tr|Q2G1H7|Q2G1H7_STAA8	SAOUHSC_00146	Uncharacterized protein OS=Staphylococcus aureus (strain NCTC 8325 / PS 47) OX=93061 GN=SAOUHSC_00146 PE=4 SV=1	2117	11	11.809	14.3755	13.6896	12.1979	11.912	12.2745	11.7015	12.0401	1439.95	1752.91	1669.27	1487.37	1452.51	1496.71	1426.85	1468.13	1587.38	1461.05	0.920419	0.492678	-0.119637	0.307437
tr|Q2G1H2|Q2G1H2_STAA8	SAOUHSC_00151	Branched-chain amino acid transport system carrier protein OS=Staphylococcus aureus (strain NCTC 8325 / PS 47) OX=93061 GN=SAOUHSC_00151 PE=3 SV=1	2080	7	13.3137	12.6914	11.8504	12.4073	13.4299	13.0542	10.3565	12.8966	2818.62	2686.87	2508.83	2626.74	2843.23	2763.68	2192.55	2730.32	2660.26	2632.45	0.989542	0.909973	-0.0151666	0.0409715
tr|Q2G1H1|Q2G1H1_STAA8	SAOUHSC_00152	Isochorismatase domain-containing protein OS=Staphylococcus aureus (strain NCTC 8325 / PS 47) OX=93061 GN=SAOUHSC_00152 PE=4 SV=1	1124	4	11.1258	12.623	13.4324	13.0758	11.7959	12.4683	13.5015	11.9772	837.957	950.725	1011.68	984.826	888.428	939.071	1016.89	902.084	946.297	936.618	0.989772	0.887649	-0.0148319	0.0517587
tr|Q2G1H0|Q2G1H0_STAA8	SAOUHSC_00153	Indolepyruvate decarboxylase, putative OS=Staphylococcus aureus (strain NCTC 8325 / PS 47) OX=93061 GN=SAOUHSC_00153 PE=3 SV=1	343	75	12.4666	11.8516	11.9021	11.6429	13.6443	12.3901	13.0713	13.0312	14063.8	13370.1	13427	13134.6	15392.4	13977.5	14746	14700.8	13498.9	14704.2	1.08929	0.197972	0.123387	0.703396
tr|Q2G1G7|Q2G1G7_STAA8	SAOUHSC_00156	Uncharacterized protein OS=Staphylococcus aureus (strain NCTC 8325 / PS 47) OX=93061 GN=SAOUHSC_00156 PE=4 SV=1	2179	2	7.88278	10.9483	15.1	9.68332	15.2235	13.1518	11.6609	16.3493	70.9131	98.4907	135.839	87.1107	136.95	118.313	104.901	147.078	98.0884	126.81	1.29282	0.599448	0.37052	0.222248
sp|Q2G1G5|PTXBC_STAA8	SAOUHSC_00158	PTS system MurNAc-GlcNAc-specific EIIBC component OS=Staphylococcus aureus (strain NCTC 8325 / PS 47) OX=93061 GN=SAOUHSC_00158 PE=3 SV=1	1705	5	11.6972	14.6241	13.4243	12.2358	10.3984	13.4914	12.7361	11.3926	740.997	926.414	850.409	775.116	658.723	854.656	806.812	721.7	823.234	760.473	0.923763	0.15468	-0.114406	0.810566
tr|Q2G1G4|Q2G1G4_STAA8	SAOUHSC_00160	Uncharacterized protein OS=Staphylococcus aureus (strain NCTC 8325 / PS 47) OX=93061 GN=SAOUHSC_00160 PE=4 SV=1	695	6	11.9892	12.3719	12.0268	11.3117	12.5221	13.6168	12.8965	13.265	763.513	787.887	765.907	720.369	797.451	867.168	821.295	844.765	759.419	832.67	1.09646	0.28003	0.132848	0.552795
tr|Q2G1G2|Q2G1G2_STAA8	SAOUHSC_00162	Type I restriction enzyme R Protein OS=Staphylococcus aureus (strain NCTC 8325 / PS 47) OX=93061 GN=SAOUHSC_00162 PE=3 SV=1	219	109	12.6815	12.3573	11.9138	12.3012	13.1125	12.8914	12.1179	12.6244	30692.3	29907.5	28834.1	29771.7	31735.4	31200.3	29328.1	30554.1	29801.4	30704.5	1.0303	0.207038	0.0430688	0.68395
tr|Q2G1G1|Q2G1G1_STAA8	SAOUHSC_00163	Uncharacterized protein OS=Staphylococcus aureus (strain NCTC 8325 / PS 47) OX=93061 GN=SAOUHSC_00163 PE=4 SV=1	770	8	11.8725	11.3452	12.6889	11.9065	15.3281	12.6541	10.8189	13.3858	1646.64	1573.5	1759.86	1651.35	2125.9	1755.04	1500.51	1856.52	1657.84	1809.49	1.09148	0.682724	0.126283	0.165755
tr|Q2G1G0|Q2G1G0_STAA8	SAOUHSC_00164	Uncharacterized protein OS=Staphylococcus aureus (strain NCTC 8325 / PS 47) OX=93061 GN=SAOUHSC_00164 PE=4 SV=1	342	18	12.9594	12.6569	12.4948	12.5909	12.4259	12.2282	11.7949	12.849	4603.66	4496.19	4438.63	4472.77	4414.14	4343.91	4189.99	4564.43	4502.81	4378.12	0.972307	0.508356	-0.0405157	0.293832
tr|Q2G1F9|Q2G1F9_STAA8	SAOUHSC_00166	RES domain-containing protein OS=Staphylococcus aureus (strain NCTC 8325 / PS 47) OX=93061 GN=SAOUHSC_00166 PE=4 SV=1	371	5	11.46	12.489	13.0604	12.2568	13.6672	14.0674	10.9015	12.0976	1542.13	1680.6	1757.5	1649.36	1839.15	1893.01	1466.98	1627.94	1657.4	1706.77	1.02979	0.879853	0.042349	0.0555899
tr|Q2G1F8|Q2G1F8_STAA8	SAOUHSC_00167	Peptide ABC transporter, ATP-binding protein, putative OS=Staphylococcus aureus (strain NCTC 8325 / PS 47) OX=93061 GN=SAOUHSC_00167 PE=3 SV=1	997	12	11.1295	11.7253	14.3716	12.2193	12.893	13.0832	12.7433	11.835	2666.12	2808.85	3442.79	2927.19	3088.59	3134.15	3052.72	2835.13	2961.24	3027.65	1.02243	0.887649	0.031997	0.0517587
tr|Q2G1F7|Q2G1F7_STAA8	SAOUHSC_00168	ABC transmembrane type-1 domain-containing protein OS=Staphylococcus aureus (strain NCTC 8325 / PS 47) OX=93061 GN=SAOUHSC_00168 PE=3 SV=1	2245	1	6.07115	12.4328	6.34614	21.4795	15.5781	8.79077	15.5277	13.7737	14.0636	28.8002	14.7006	49.7565	36.0862	20.3635	35.9694	31.9063	26.8302	31.0813	1.15845	0.867818	0.21219	0.0615713
tr|Q2G1F5|Q2G1F5_STAA8	SAOUHSC_00170	SBP_bac_5 domain-containing protein OS=Staphylococcus aureus (strain NCTC 8325 / PS 47) OX=93061 GN=SAOUHSC_00170 PE=4 SV=1	672	8	11.1343	11.7598	11.7878	11.0379	11.9235	13.1584	12.6426	16.5559	900.946	951.56	953.823	893.145	964.804	1064.73	1022.99	1339.64	924.868	1098.04	1.18724	0.468034	0.247612	0.329723
tr|Q2G1F4|Q2G1F4_STAA8	SAOUHSC_00171	Glutathione hydrolase proenzyme OS=Staphylococcus aureus (strain NCTC 8325 / PS 47) OX=93061 GN=SAOUHSC_00171 PE=3 SV=1	878	15	13.1554	11.6558	12.4306	13.4486	12.3086	11.8212	12.5744	12.6053	3472.12	3076.31	3280.82	3549.5	3248.61	3119.98	3318.76	3326.92	3344.69	3253.57	0.972757	0.625428	-0.0398489	0.203823
sp|Q2G1F3|Y172_STAA8	SAOUHSC_00172	Uncharacterized protein SAOUHSC_00172 OS=Staphylococcus aureus (strain NCTC 8325 / PS 47) OX=93061 GN=SAOUHSC_00172 PE=3 SV=1	2063	5	12.0561	11.6583	13.7798	11.9297	11.7203	12.8648	13.6221	12.369	749.38	724.65	856.518	741.523	728.504	799.645	846.721	768.828	768.018	785.924	1.02332	0.729136	0.0332511	0.137191
tr|Q2G1F1|Q2G1F1_STAA8	SAOUHSC_00174	Lysostaphin OS=Staphylococcus aureus (strain NCTC 8325 / PS 47) OX=93061 GN=SAOUHSC_00174 PE=1 SV=1	373	7	13.0308	10.8405	12.9765	13.2864	13.1721	13.0473	11.3586	12.2877	2912.02	2422.55	2899.88	2969.15	2943.61	2915.71	2538.34	2745.97	2800.9	2785.91	0.994647	0.981205	-0.00774312	0.00824025
tr|Q2G1F0|Q2G1F0_STAA8	SAOUHSC_00175	Multiple sugar-binding transport ATP-binding protein, putative OS=Staphylococcus aureus (strain NCTC 8325 / PS 47) OX=93061 GN=SAOUHSC_00175 PE=4 SV=1	722	6	13.6207	11.0844	14.0796	12.1318	13.7542	12.2293	10.5204	12.5795	572.935	466.248	592.238	510.303	578.549	514.408	442.522	529.138	535.431	516.154	0.963998	0.862337	-0.0528984	0.064323
tr|Q2G1E9|Q2G1E9_STAA8	SAOUHSC_00176	Maltodextrin-binding protein OS=Staphylococcus aureus (strain NCTC 8325 / PS 47) OX=93061 GN=SAOUHSC_00176 PE=1 SV=1	1319	7	12.6629	12.3101	12.0147	12.1044	13.5735	13.2981	12.4479	11.5884	1093.29	1062.83	1037.33	1045.07	1171.91	1148.13	1074.73	1000.52	1059.63	1098.82	1.03699	0.591511	0.0523978	0.228037
tr|Q2G1E8|Q2G1E8_STAA8	SAOUHSC_00177	Maltose ABC transporter, permease protein, putative OS=Staphylococcus aureus (strain NCTC 8325 / PS 47) OX=93061 GN=SAOUHSC_00177 PE=3 SV=1	1835	2	6.49975	5.52354	21.9157	35.8318	6.01207	6.32251	14.2776	3.61704	137.85	117.146	464.799	759.94	127.507	134.091	302.806	76.7121	369.934	160.279	0.433264	0.599448	-1.20668	0.222248
tr|Q2G1E7|Q2G1E7_STAA8	SAOUHSC_00178	Maltose ABC transporter, permease protein OS=Staphylococcus aureus (strain NCTC 8325 / PS 47) OX=93061 GN=SAOUHSC_00178 PE=3 SV=1	1997	3	12.6796	10.8219	13.8302	11.5312	12.1515	12.1116	14.2933	12.5808	1069.9	913.146	1166.99	972.996	1025.34	1021.97	1206.06	1061.56	1030.76	1078.73	1.04654	0.5717	0.0656315	0.242832
tr|Q2G1E6|Q2G1E6_STAA8	SAOUHSC_00179	Uncharacterized protein OS=Staphylococcus aureus (strain NCTC 8325 / PS 47) OX=93061 GN=SAOUHSC_00179 PE=4 SV=1	109	9	13.0481	11.1321	10.148	11.8264	14.2669	13.5907	12.9544	13.0335	828.458	706.806	644.325	750.887	905.839	862.906	822.507	827.527	732.619	854.695	1.16663	0.227889	0.222346	0.642277
tr|Q2G1E5|Q2G1E5_STAA8	SAOUHSC_00180	Uncharacterized protein OS=Staphylococcus aureus (strain NCTC 8325 / PS 47) OX=93061 GN=SAOUHSC_00180 PE=4 SV=1	512	12	11.9843	11.5868	13.0961	12.2029	13.7741	12.4535	11.8817	13.0206	3323.39	3213.14	3631.68	3384	3819.72	3453.49	3294.93	3610.75	3388.05	3544.72	1.04624	0.705678	0.0652165	0.151393
tr|Q2G1E4|Q2G1E4_STAA8	SAOUHSC_00181	AP_endonuc_2 domain-containing protein OS=Staphylococcus aureus (strain NCTC 8325 / PS 47) OX=93061 GN=SAOUHSC_00181 PE=4 SV=1	1450	9	9.49495	12.9496	13.5625	13.5037	8.13919	12.8429	15.189	14.3181	646.568	881.815	923.551	919.548	554.246	874.551	1034.31	975.008	842.87	859.529	1.01976	0.877611	0.0282349	0.0566979
tr|Q2G1E3|Q2G1E3_STAA8	SAOUHSC_00182	Uncharacterized protein OS=Staphylococcus aureus (strain NCTC 8325 / PS 47) OX=93061 GN=SAOUHSC_00182 PE=4 SV=1	159	12	9.58165	10.3794	10.7952	9.26148	14.1785	17.1823	12.649	15.9725	2327.98	2521.81	2622.82	2250.19	3444.83	4174.65	3073.23	3880.72	2430.7	3643.36	1.49889	0.248598	0.583897	0.604502
tr|Q2G1E2|Q2G1E2_STAA8	SAOUHSC_00183	Membrane protein, putative OS=Staphylococcus aureus (strain NCTC 8325 / PS 47) OX=93061 GN=SAOUHSC_00183 PE=3 SV=1	104	5	11.9402	13.9998	12.4726	11.5632	12.9836	12.7273	12.5555	11.7578	450.658	528.395	470.754	436.43	490.04	480.368	473.882	443.775	471.559	472.016	1.00097	0.999581	0.00139748	0.000182008
tr|Q2G1D9|Q2G1D9_STAA8	SAOUHSC_00186	Lipoprotein, putative OS=Staphylococcus aureus (strain NCTC 8325 / PS 47) OX=93061 GN=SAOUHSC_00186 PE=4 SV=1	1958	14	12.6769	11.5952	11.8264	12.074	14.0662	13.6062	11.4846	12.6704	2859.43	2615.44	2667.59	2723.44	3172.79	3069.03	2590.49	2857.96	2716.47	2922.57	1.07587	0.487529	0.105501	0.312
tr|Q2G1D5|Q2G1D5_STAA8	SAOUHSC_00190	GP-PDE domain-containing protein OS=Staphylococcus aureus (strain NCTC 8325 / PS 47) OX=93061 GN=SAOUHSC_00190 PE=4 SV=1	810	15	12.9516	12.6204	12.7589	14.4348	11.4578	12.6195	11.8545	11.3025	6411.5	6247.51	6316.09	7145.71	5672.01	6247.08	5868.4	5595.14	6530.2	5845.66	0.895172	0.431901	-0.159762	0.364616
tr|Q2G1D4|Q2G1D4_STAA8	SAOUHSC_00191	Staphylococcal complement inhibitor OS=Staphylococcus aureus (strain NCTC 8325 / PS 47) OX=93061 GN=SAOUHSC_00191 PE=3 SV=1	83	7	11.7063	13.1891	12.8544	12.0915	12.5115	12.4764	13.0185	12.1522	2594.24	2922.84	2848.66	2679.6	2772.68	2764.9	2885.03	2693.06	2761.34	2778.92	1.00637	0.923422	0.00915708	0.0345998
tr|Q2G1D3|Q2G1D3_STAA8	SAOUHSC_00192	Coagulase OS=Staphylococcus aureus (strain NCTC 8325 / PS 47) OX=93061 GN=SAOUHSC_00192 PE=4 SV=1	138	34	7.44594	7.49324	7.30982	8.00861	16.4122	17.2221	19.1559	16.9522	3030.01	3049.26	2974.62	3258.98	6678.71	7008.25	7795.19	6898.44	3078.22	7095.15	2.30495	0.117292	1.20474	0.930732
tr|Q2G1D0|Q2G1D0_STAA8	SAOUHSC_00195	Acetoacetyl-CoA thiolase OS=Staphylococcus aureus (strain NCTC 8325 / PS 47) OX=93061 GN=SAOUHSC_00195 PE=3 SV=1	166	11	8.03692	9.95081	23.6398	6.50123	9.05925	10.7647	25.5931	6.45414	2228.92	2759.71	6556.15	1803.02	2512.45	2985.44	7097.87	1789.96	3336.95	3596.43	1.07776	0.398688	0.108035	0.399367
tr|Q2G1C9|Q2G1C9_STAA8	SAOUHSC_00196	Uncharacterized protein OS=Staphylococcus aureus (strain NCTC 8325 / PS 47) OX=93061 GN=SAOUHSC_00196 PE=3 SV=1	449	34	7.445	10.4511	24.8056	6.39904	8.17889	9.90726	26.4218	6.39124	4807.33	6748.41	16017.3	4131.94	5281.21	6397.24	17060.9	4126.9	7926.24	8216.56	1.03663	0.689058	0.0518974	0.161744
tr|Q2G1C8|Q2G1C8_STAA8	SAOUHSC_00197	Uncharacterized protein OS=Staphylococcus aureus (strain NCTC 8325 / PS 47) OX=93061 GN=SAOUHSC_00197 PE=3 SV=1	731	12	7.3782	8.77756	24.0202	7.04519	8.78164	9.96471	26.3491	7.68341	1627.16	1935.77	5297.32	1553.72	1936.67	2197.58	5810.94	1694.47	2603.49	2909.91	1.1177	0.267544	0.160529	0.572605
tr|Q2G1C7|Q2G1C7_STAA8	SAOUHSC_00198	Acyl-CoA synthetase OS=Staphylococcus aureus (strain NCTC 8325 / PS 47) OX=93061 GN=SAOUHSC_00198 PE=4 SV=1	183	10	9.45517	8.70342	21.4662	7.21142	10.5656	10.0769	24.0634	8.45788	1750.54	1611.36	3974.28	1335.13	1956.12	1865.65	4455.12	1565.9	2167.83	2460.7	1.1351	0.227889	0.182817	0.642277
tr|Q2G1C6|Q2G1C6_STAA8	SAOUHSC_00199	Uncharacterized protein OS=Staphylococcus aureus (strain NCTC 8325 / PS 47) OX=93061 GN=SAOUHSC_00199 PE=3 SV=1	1283	8	10.9134	10.77	14.8981	10.1843	12.7842	12.9082	14.8777	12.664	1899.44	1874.47	2592.96	1772.53	2225.04	2246.62	2589.4	2204.12	2034.85	2316.3	1.13831	0.345057	0.186897	0.462109
tr|Q2G1C5|Q2G1C5_STAA8	SAOUHSC_00200	Membrane protein, putative OS=Staphylococcus aureus (strain NCTC 8325 / PS 47) OX=93061 GN=SAOUHSC_00200 PE=4 SV=1	450	4	12.5961	10.4212	11.3146	12.5638	11.9031	13.0517	13.4579	14.6916	859.342	710.966	771.915	857.142	812.067	890.427	918.143	1002.31	799.841	905.737	1.1324	0.443286	0.179378	0.353316
tr|Q2G2P4|Q2G2P4_STAA8	SAOUHSC_00202	Uncharacterized protein OS=Staphylococcus aureus (strain NCTC 8325 / PS 47) OX=93061 GN=SAOUHSC_00202 PE=4 SV=1	1260	2	11.8004	14.2545	11.8908	14.8802	14.0504	11.1535	13.5358	8.43438	122.652	148.16	123.592	154.663	146.038	115.928	140.689	87.6659	137.267	122.58	0.893007	0.783164	-0.163256	0.106147
tr|Q2G2P2|Q2G2P2_STAA8	SAOUHSC_00204	Nitric oxide dioxygenase OS=Staphylococcus aureus (strain NCTC 8325 / PS 47) OX=93061 GN=SAOUHSC_00204 PE=3 SV=1	465	221	12.1812	12.9144	12.285	12.1812	12.3894	12.9725	12.4526	12.6239	20900.7	22158.6	21078.7	20900.6	21257.8	22258.3	21366.3	21660.2	21259.7	21635.6	1.01769	0.362296	0.0252926	0.440936
tr|Q2G219|Q2G219_STAA8	SAOUHSC_00209	PTS system, glucose-specific IIBC component, putative OS=Staphylococcus aureus (strain NCTC 8325 / PS 47) OX=93061 GN=SAOUHSC_00209 PE=4 SV=1	448	7	13.3048	11.6446	11.4238	12.0512	13.5268	13.0997	11.9356	13.0136	1452.63	1271.37	1247.27	1315.77	1476.87	1430.24	1303.14	1420.84	1321.76	1407.77	1.06507	0.343253	0.090954	0.464386
tr|Q2G217|Q2G217_STAA8	SAOUHSC_00211	IU_nuc_hydro domain-containing protein OS=Staphylococcus aureus (strain NCTC 8325 / PS 47) OX=93061 GN=SAOUHSC_00211 PE=4 SV=1	1861	7	12.3478	11.8905	11.4877	11.7784	13.7602	12.6529	13.1831	12.8994	1692.87	1630.17	1574.95	1614.8	1886.51	1734.69	1807.38	1768.49	1628.2	1799.27	1.10507	0.183821	0.144134	0.735605
tr|Q2G2B8|Q2G2B8_STAA8	SAOUHSC_00213	EIIA OS=Staphylococcus aureus (strain NCTC 8325 / PS 47) OX=93061 GN=SAOUHSC_00213 PE=4 SV=1	1264	2	13.6241	12.8866	10.8624	12.2364	12.7128	12.4236	11.7272	13.527	1434.7	1357.03	1143.87	1288.57	1338.73	1308.28	1234.94	1424.47	1306.04	1326.61	1.01574	0.879984	0.022537	0.0555252
tr|Q2G2B7|Q2G2B7_STAA8	SAOUHSC_00214	EIIA OS=Staphylococcus aureus (strain NCTC 8325 / PS 47) OX=93061 GN=SAOUHSC_00214 PE=4 SV=1	1682	3	12.2136	13.5271	12.4035	12.1541	12.9627	11.5072	12.2647	12.9671	668.586	740.491	678.98	665.332	709.591	629.916	671.385	709.833	688.347	680.181	0.988137	0.93231	-0.0172173	0.0304397
tr|Q2G2B6|Q2G2B6_STAA8	SAOUHSC_00215	PTS system component, putative OS=Staphylococcus aureus (strain NCTC 8325 / PS 47) OX=93061 GN=SAOUHSC_00215 PE=1 SV=1	2216	2	10.4684	12.5383	10.9061	14.4667	10.7933	13.0938	15.5992	12.1342	164.951	197.567	171.848	227.952	170.07	206.32	245.798	191.199	190.579	203.347	1.06699	0.824568	0.093549	0.0837735
tr|Q2G2C7|Q2G2C7_STAA8	SAOUHSC_00217	Alcohol dehydrogenase OS=Staphylococcus aureus (strain NCTC 8325 / PS 47) OX=93061 GN=SAOUHSC_00217 PE=3 SV=1	1071	3	12.2103	12.4371	12.4965	12.1363	12.3885	12.8011	12.7436	12.7864	941.364	958.849	963.426	935.658	955.104	986.913	982.48	985.777	949.824	977.569	1.02921	0.306963	0.0415372	0.512914
tr|Q2G2C5|Q2G2C5_STAA8	SAOUHSC_00219	Alcohol dehydrogenase OS=Staphylococcus aureus (strain NCTC 8325 / PS 47) OX=93061 GN=SAOUHSC_00219 PE=3 SV=1	1932	2	15.1586	12.6141	12.2266	8.87593	13.0154	13.2321	12.7105	12.1666	294.612	245.159	237.627	172.506	252.958	257.17	247.032	236.462	237.476	248.406	1.04602	0.837529	0.0649154	0.0770001
tr|Q2G1B7|Q2G1B7_STAA8	SAOUHSC_00228	Uncharacterized protein OS=Staphylococcus aureus (strain NCTC 8325 / PS 47) OX=93061 GN=SAOUHSC_00228 PE=4 SV=1	1035	169	12.869	13.2238	12.9518	12.7785	12.2093	12.1087	11.8098	12.0492	56037.5	57582.4	56398.1	55643.3	53164.8	52727	51425.2	52467.9	56415.3	52446.2	0.929645	0.15468	-0.105248	0.810566
tr|Q2G1B1|Q2G1B1_STAA8	SAOUHSC_00234	HTH gntR-type domain-containing protein OS=Staphylococcus aureus (strain NCTC 8325 / PS 47) OX=93061 GN=SAOUHSC_00234 PE=4 SV=1	655	5	12.7294	11.2517	14.229	11.6206	11.4787	13.0267	13.5889	12.075	830.872	734.415	928.748	758.497	749.236	850.272	886.972	788.155	813.133	818.659	1.0068	0.964811	0.00977086	0.0155578
tr|Q2G1B0|Q2G1B0_STAA8	SAOUHSC_00235	Uncharacterized protein OS=Staphylococcus aureus (strain NCTC 8325 / PS 47) OX=93061 GN=SAOUHSC_00235 PE=4 SV=1	2133	3	12.0678	14.8551	10.5814	13.0427	12.7629	11.3575	11.0168	14.3158	299.819	369.068	262.89	324.039	317.087	282.172	273.707	355.668	313.954	307.159	0.978355	0.924527	-0.0315699	0.0340804
tr|Q2G1A9|Q2G1A9_STAA8	SAOUHSC_00236	6-phospho-beta-glucosidase, putative OS=Staphylococcus aureus (strain NCTC 8325 / PS 47) OX=93061 GN=SAOUHSC_00236 PE=3 SV=1	1368	18	12.8755	12.929	11.8891	12.8255	11.5822	12.1441	12.8243	12.9304	4322.93	4340.91	3991.77	4306.15	3888.71	4077.38	4305.75	4341.36	4240.44	4153.3	0.97945	0.831948	-0.0299559	0.0799038
tr|Q2G1A8|Q2G1A8_STAA8	SAOUHSC_00237	Methyltransf_25 domain-containing protein OS=Staphylococcus aureus (strain NCTC 8325 / PS 47) OX=93061 GN=SAOUHSC_00237 PE=4 SV=1	838	5	12.183	12.5978	12.1658	12.5992	13.1406	13.502	11.5041	12.3074	978.205	1011.51	976.822	1011.62	1055.09	1084.11	923.693	988.188	994.539	1012.77	1.01833	0.828029	0.0262067	0.0819545
tr|Q2G1A3|Q2G1A3_STAA8	SAOUHSC_00242	HTH lacI-type domain-containing protein OS=Staphylococcus aureus (strain NCTC 8325 / PS 47) OX=93061 GN=SAOUHSC_00242 PE=4 SV=1	802	8	12.1775	13.2691	11.9386	12.9953	12.3096	12.2417	12.7186	12.3497	1576.29	1717.6	1545.37	1682.15	1593.39	1584.6	1646.34	1598.59	1630.35	1605.73	0.984897	0.848703	-0.0219546	0.0712443
tr|Q2G1A1|Q2G1A1_STAA8	SAOUHSC_00244	Uncharacterized protein OS=Staphylococcus aureus (strain NCTC 8325 / PS 47) OX=93061 GN=SAOUHSC_00244 PE=4 SV=1	1729	20	12.7254	12.9939	12.1895	13.2212	12.7261	13.002	10.9182	12.2238	3652.53	3729.6	3498.73	3794.85	3652.73	3731.92	3133.83	3508.58	3668.93	3506.76	0.955801	0.505231	-0.0652176	0.29651
tr|Q2G199|Q2G199_STAA8	SAOUHSC_00246	Drug transporter, putative OS=Staphylococcus aureus (strain NCTC 8325 / PS 47) OX=93061 GN=SAOUHSC_00246 PE=4 SV=1	2168	1	12.4876	14.3164	13.1416	11.7005	14.6604	13.2158	8.86349	11.6142	67.2037	77.0454	70.723	62.9676	78.8966	71.1223	47.6999	62.5033	69.4849	65.0555	0.936254	0.80537	-0.0950284	0.0940046
tr|Q2G198|Q2G198_STAA8	SAOUHSC_00247	CBAH domain-containing protein OS=Staphylococcus aureus (strain NCTC 8325 / PS 47) OX=93061 GN=SAOUHSC_00247 PE=3 SV=1	790	11	11.5353	13.016	13.3101	12.6737	13.2399	11.3167	12.2445	12.6639	2090.46	2358.81	2412.09	2296.77	2399.37	2050.84	2218.99	2294.99	2289.53	2241.05	0.978823	0.884619	-0.0308798	0.0532437
tr|Q2G196|Q2G196_STAA8	SAOUHSC_00249	ABC transporter domain-containing protein OS=Staphylococcus aureus (strain NCTC 8325 / PS 47) OX=93061 GN=SAOUHSC_00249 PE=4 SV=1	776	12	14.3428	12.7194	11.5434	13.5505	12.5263	12.7098	11.5012	11.1066	5143.36	4561.21	4139.51	4859.26	4491.97	4557.79	4124.36	3982.85	4675.84	4289.24	0.917321	0.498742	-0.124501	0.302124
tr|Q2G195|Q2G195_STAA8	SAOUHSC_00250	Uncharacterized protein OS=Staphylococcus aureus (strain NCTC 8325 / PS 47) OX=93061 GN=SAOUHSC_00250 PE=4 SV=1	1517	6	13.2403	13.8308	10.5496	14.294	10.2123	13.2867	11.3994	13.1868	1463.22	1528.48	1165.87	1579.67	1128.59	1468.35	1259.78	1457.31	1434.31	1328.51	0.926235	0.625428	-0.11055	0.203823
tr|Q2G194|Q2G194_STAA8	SAOUHSC_00251	Uncharacterized protein OS=Staphylococcus aureus (strain NCTC 8325 / PS 47) OX=93061 GN=SAOUHSC_00251 PE=4 SV=1	1407	12	14.1309	11.7295	12.2092	14.0952	12.186	12.6256	10.941	12.0827	3638.15	3019.88	3143.38	3628.95	3137.43	3250.59	2816.89	3110.81	3357.59	3078.93	0.917006	0.521487	-0.124997	0.282757
tr|Q2G193|Q2G193_STAA8	SAOUHSC_00253	Uncharacterized protein OS=Staphylococcus aureus (strain NCTC 8325 / PS 47) OX=93061 GN=SAOUHSC_00253 PE=4 SV=1	169	112	14.5351	12.2952	11.9376	14.1591	12.9587	12.181	10.4219	11.5114	42626.4	36057.3	35008.8	41523.6	38003.1	35722.6	30563.6	33758.9	38804	34512	0.889394	0.347496	-0.169106	0.45905
tr|Q2G192|Q2G192_STAA8	SAOUHSC_00254	Uncharacterized protein OS=Staphylococcus aureus (strain NCTC 8325 / PS 47) OX=93061 GN=SAOUHSC_00254 PE=4 SV=1	1271	5	14.2258	12.5173	10.5808	12.5796	14.7766	13.0884	10.6567	11.5748	2288.67	2013.81	1702.26	2023.82	2377.29	2105.68	1714.46	1862.18	2007.14	2014.9	1.00387	0.964021	0.00556878	0.0159135
tr|Q2G191|Q2G191_STAA8	SAOUHSC_00255	Uncharacterized protein OS=Staphylococcus aureus (strain NCTC 8325 / PS 47) OX=93061 GN=SAOUHSC_00255 PE=4 SV=1	1742	3	13.6718	14.4563	12.321	12.9205	11.1527	12.498	11.1229	11.8568	1675.68	1771.83	1510.12	1583.6	1366.92	1531.81	1363.27	1453.22	1635.31	1428.81	0.873723	0.213404	-0.194753	0.670797
tr|Q2G190|Q2G190_STAA8	SAOUHSC_00256	Peptidase C51 domain-containing protein OS=Staphylococcus aureus (strain NCTC 8325 / PS 47) OX=93061 GN=SAOUHSC_00256 PE=4 SV=1	467	8	12.3417	13.9979	11.7003	13.4109	12.2954	12.2331	11.0263	12.9944	2549.34	2891.45	2416.86	2770.21	2539.78	2526.91	2277.63	2684.17	2656.97	2507.12	0.943604	0.457659	-0.0837467	0.339458
tr|Q2G187|Q2G187_STAA8	SAOUHSC_00259	ESAT-6 secretion machinery protein EssA OS=Staphylococcus aureus (strain NCTC 8325 / PS 47) OX=93061 GN=SAOUHSC_00259 PE=3 SV=1	2044	1	12.3093	11.6377	12.5115	14.5661	12.1291	11.5523	13.1646	12.1294	297.552	281.317	302.439	352.105	293.197	279.254	318.228	293.203	308.353	295.971	0.959842	0.752696	-0.0591307	0.12338
tr|Q2G186|Q2G186_STAA8	SAOUHSC_00260	Type VII secretion system accessory factor EsaB OS=Staphylococcus aureus (strain NCTC 8325 / PS 47) OX=93061 GN=SAOUHSC_00260 PE=3 SV=1	2118	1	12.9499	13.6398	13.3716	11.2858	12.324	13.5245	11.6416	11.2626	268.125	282.409	276.856	233.67	255.164	280.021	241.037	233.19	265.265	252.353	0.951324	0.521487	-0.0719911	0.282757
tr|Q2G183|Q2G183_STAA8	SAOUHSC_00264	Uncharacterized protein OS=Staphylococcus aureus (strain NCTC 8325 / PS 47) OX=93061 GN=SAOUHSC_00264 PE=4 SV=1	825	4	12.3072	11.2168	12.1596	12.434	11.9665	14.354	11.961	13.6009	873.633	796.23	863.16	882.635	849.45	1018.93	849.058	965.465	853.915	920.726	1.07824	0.632818	0.10868	0.198721
tr|Q2G180|Q2G180_STAA8	SAOUHSC_00267	Uncharacterized protein OS=Staphylococcus aureus (strain NCTC 8325 / PS 47) OX=93061 GN=SAOUHSC_00267 PE=4 SV=1	1654	3	13.9478	15.2669	12.16	13.0096	11.6499	12.2028	11.6733	10.0898	756.319	827.846	659.375	705.442	631.712	661.694	632.984	547.117	737.245	618.377	0.838766	0.28651	-0.253659	0.54286
tr|Q2G176|Q2G176_STAA8	SAOUHSC_00271	Uncharacterized protein OS=Staphylococcus aureus (strain NCTC 8325 / PS 47) OX=93061 GN=SAOUHSC_00271 PE=4 SV=1	2042	2	13.6871	14.8965	13.0805	13.1927	11.7269	13.0078	9.8913	10.5172	843.364	917.881	805.985	812.901	722.583	801.505	609.476	648.041	845.033	695.401	0.822928	0.149492	-0.281162	0.825382
tr|Q2G2Q9|Q2G2Q9_STAA8	SAOUHSC_00274	Uncharacterized protein OS=Staphylococcus aureus (strain NCTC 8325 / PS 47) OX=93061 GN=SAOUHSC_00274 PE=4 SV=1	1330	3	13.5228	13.5531	11.6276	14.1413	11.4545	11.5467	11.9964	12.1576	1947.05	1951.41	1674.18	2036.11	1649.25	1662.53	1727.28	1750.48	1902.19	1697.38	0.892333	0.389673	-0.164346	0.4093
tr|Q2G2Q8|Q2G2Q8_STAA8	SAOUHSC_00275	Uncharacterized protein OS=Staphylococcus aureus (strain NCTC 8325 / PS 47) OX=93061 GN=SAOUHSC_00275 PE=4 SV=1	1330	7	12.9097	13.492	11.2559	12.2703	12.3638	13.0172	11.714	12.9772	2643.18	2762.4	2304.59	2512.27	2531.41	2665.19	2398.38	2657	2555.61	2562.99	1.00289	0.970244	0.00416297	0.013119
tr|Q2G2Q7|Q2G2Q7_STAA8	SAOUHSC_00276	Uncharacterized protein OS=Staphylococcus aureus (strain NCTC 8325 / PS 47) OX=93061 GN=SAOUHSC_00276 PE=4 SV=1	1330	14	13.1456	13.9975	11.6582	12.5505	12.0682	12.3187	11.8039	12.4573	5470.91	5825.45	4851.88	5223.23	5022.5	5126.76	4912.5	5184.45	5342.87	5061.55	0.947348	0.521555	-0.0780343	0.2827
tr|Q2G2Q6|Q2G2Q6_STAA8	SAOUHSC_00277	Uncharacterized protein OS=Staphylococcus aureus (strain NCTC 8325 / PS 47) OX=93061 GN=SAOUHSC_00277 PE=4 SV=1	1330	12	13.3453	13.2378	12.8814	12.5963	13.0401	12.0176	10.7937	12.0878	3524.3	3495.92	3401.8	3326.52	3443.7	3173.69	2850.48	3192.22	3437.14	3165.02	0.920832	0.373843	-0.118991	0.427311
tr|Q2G2Q5|Q2G2Q5_STAA8	SAOUHSC_00278	Uncharacterized protein OS=Staphylococcus aureus (strain NCTC 8325 / PS 47) OX=93061 GN=SAOUHSC_00278 PE=4 SV=1	1330	7	12.8243	14.0567	13.218	12.9367	11.364	12.0366	11.5238	12.0399	1370.37	1502.06	1412.44	1382.39	1214.33	1286.2	1231.41	1286.56	1416.82	1254.62	0.885525	0.17923	-0.175395	0.746589
tr|Q2G174|Q2G174_STAA8	SAOUHSC_00279	DUF4467 domain-containing protein OS=Staphylococcus aureus (strain NCTC 8325 / PS 47) OX=93061 GN=SAOUHSC_00279 PE=4 SV=1	205	29	12.6067	12.7264	12.7426	12.9835	12.4357	12.3828	12.1018	12.0205	4491.05	4533.7	4539.48	4625.3	4430.15	4411.32	4311.2	4282.24	4547.38	4358.73	0.958513	0.338821	-0.0611293	0.47003
tr|Q2G173|Q2G173_STAA8	SAOUHSC_00280	DUF4064 domain-containing protein OS=Staphylococcus aureus (strain NCTC 8325 / PS 47) OX=93061 GN=SAOUHSC_00280 PE=4 SV=1	1167	3	13.195	12.9449	10.8539	13.3326	11.4173	14.045	10.6787	13.5325	680.824	667.921	560.03	687.921	589.097	724.682	550.99	698.239	649.174	640.752	0.987027	0.914662	-0.0188391	0.0387394
tr|Q2G172|Q2G172_STAA8	SAOUHSC_00281	Uncharacterized protein OS=Staphylococcus aureus (strain NCTC 8325 / PS 47) OX=93061 GN=SAOUHSC_00281 PE=4 SV=1	1285	1	10.5249	5.86641	13.6761	12.7564	13.2206	16.8515	8.78243	18.3217	31.8743	17.7663	41.4179	38.6324	40.0383	51.0344	26.5974	55.4868	32.4227	43.2892	1.33515	0.657373	0.417003	0.182188
tr|Q2G171|Q2G171_STAA8	SAOUHSC_00282	Branched-chain amino acid transport system carrier protein OS=Staphylococcus aureus (strain NCTC 8325 / PS 47) OX=93061 GN=SAOUHSC_00282 PE=3 SV=1	96	2	9.63683	15.5236	15.3012	11.9733	11.5274	12.9419	10.9113	12.1846	178.966	288.289	284.16	222.356	214.075	240.344	202.635	226.28	243.443	220.833	0.907127	0.713841	-0.140623	0.146399
tr|Q2G170|Q2G170_STAA8	SAOUHSC_00284	5'-nucleotidase, lipoprotein e(P4) family OS=Staphylococcus aureus (strain NCTC 8325 / PS 47) OX=93061 GN=SAOUHSC_00284 PE=4 SV=1	604	19	12.5725	13.2384	12.5893	14.2145	11.3685	11.4577	13.5263	11.0328	3207.14	3376.99	3211.42	3625.99	2900	2922.75	3450.44	2814.38	3355.38	3021.89	0.90061	0.537243	-0.151026	0.269829
tr|Q2G168|Q2G168_STAA8	SAOUHSC_00285	Uncharacterized protein OS=Staphylococcus aureus (strain NCTC 8325 / PS 47) OX=93061 GN=SAOUHSC_00285 PE=4 SV=1	1100	18	12.7891	12.6109	12.6129	13.4235	12.2731	12.687	10.6267	12.9769	3885.23	3831.08	3831.69	4077.96	3728.46	3854.2	3228.32	3942.29	3906.49	3688.32	0.944151	0.517467	-0.0829101	0.286117
tr|Q2G167|Q2G167_STAA8	SAOUHSC_00287	Putative hemin import ATP-binding protein HrtA OS=Staphylococcus aureus (strain NCTC 8325 / PS 47) OX=93061 GN=SAOUHSC_00287 PE=3 SV=1	1246	11	13.3077	11.9615	13.1682	13.1003	11.7813	12.7782	12.0165	11.8863	1689.38	1518.48	1671.67	1663.05	1495.61	1622.16	1525.46	1508.93	1635.65	1538.04	0.940326	0.562103	-0.0887666	0.250184
tr|Q2G165|Q2G165_STAA8	SAOUHSC_00290	PTS_EIIC domain-containing protein OS=Staphylococcus aureus (strain NCTC 8325 / PS 47) OX=93061 GN=SAOUHSC_00290 PE=4 SV=1	750	4	12.5695	12.1508	10.478	12.8975	13.4179	13.165	11.9705	13.3508	1406.52	1359.67	1172.48	1443.22	1501.46	1473.16	1339.49	1493.95	1345.47	1452.01	1.07919	0.236076	0.109943	0.626948
tr|Q2G164|Q2G164_STAA8	SAOUHSC_00291	PfkB family carbohydrate kinase family, putative OS=Staphylococcus aureus (strain NCTC 8325 / PS 47) OX=93061 GN=SAOUHSC_00291 PE=4 SV=1	1640	2	11.9324	6.66489	18.9864	16.0427	10.9078	8.48326	14.5488	12.4338	88.152	49.2378	140.265	118.518	80.5826	62.6713	107.481	91.8564	99.0432	85.6478	0.864752	0.599448	-0.209641	0.222248
tr|Q2G161|Q2G161_STAA8	SAOUHSC_00294	Uncharacterized protein OS=Staphylococcus aureus (strain NCTC 8325 / PS 47) OX=93061 GN=SAOUHSC_00294 PE=3 SV=1	1298	1	9.68476	10.6351	15.9015	11.0914	16.5748	12.5963	15.5355	7.98073	160.199	175.919	263.033	183.466	274.169	208.359	256.978	132.012	195.654	217.88	1.11359	0.801819	0.155224	0.0959237
tr|Q2G159|Q2G159_STAA8	SAOUHSC_00296	ROK family protein OS=Staphylococcus aureus (strain NCTC 8325 / PS 47) OX=93061 GN=SAOUHSC_00296 PE=1 SV=1	117	12	13.0191	12.688	11.7266	12.7227	12.8682	12.8649	11.3237	12.7868	2722.47	2653.22	2452.19	2660.48	2690.92	2690.22	2367.93	2673.9	2622.09	2605.74	0.993765	0.805657	-0.00902268	0.0938498
tr|Q2G158|Q2G158_STAA8	SAOUHSC_00297	Uncharacterized protein OS=Staphylococcus aureus (strain NCTC 8325 / PS 47) OX=93061 GN=SAOUHSC_00297 PE=4 SV=1	1830	11	11.5533	12.826	11.7551	11.1094	13.2577	13.7002	12.7322	13.0661	2524.36	2802.45	2568.47	2427.37	2896.77	2993.45	2781.96	2854.92	2580.66	2881.78	1.11668	0.207038	0.159216	0.68395
tr|Q2G154|Q2G154_STAA8	SAOUHSC_00301	Abhydrolase_3 domain-containing protein OS=Staphylococcus aureus (strain NCTC 8325 / PS 47) OX=93061 GN=SAOUHSC_00301 PE=4 SV=1	777	91	13.0341	13.1748	12.3609	12.7349	12.5167	11.9776	11.7134	12.4875	21809.7	22045.1	20683.1	21309	20943.9	20041.8	19599.8	20895	21461.7	20370.1	0.949137	0.320512	-0.0753112	0.494156
tr|Q2G153|Q2G153_STAA8	SAOUHSC_00302	Oxidored_FMN domain-containing protein OS=Staphylococcus aureus (strain NCTC 8325 / PS 47) OX=93061 GN=SAOUHSC_00302 PE=4 SV=1	386	11	13.5466	11.8492	12.0651	12.9765	12.414	14.2301	10.8782	12.0402	2321.66	2030.76	2067.75	2223.96	2127.56	2438.81	1864.34	2063.49	2161.03	2123.55	0.982655	0.924527	-0.0252427	0.0340804
tr|Q2G151|Q2G151_STAA8	SAOUHSC_00304	Bac_luciferase domain-containing protein OS=Staphylococcus aureus (strain NCTC 8325 / PS 47) OX=93061 GN=SAOUHSC_00304 PE=4 SV=1	713	15	12.5658	12.8619	13.5038	12.2494	12.2533	12.3541	12.2392	11.9724	3952.14	4045.26	4247.17	3852.64	3853.87	3885.57	3849.43	3765.51	4024.3	3838.6	0.953853	0.373843	-0.0681604	0.427311
tr|Q2G150|Q2G150_STAA8	SAOUHSC_00305	Uncharacterized protein OS=Staphylococcus aureus (strain NCTC 8325 / PS 47) OX=93061 GN=SAOUHSC_00305 PE=4 SV=1	224	7	12.1493	13.8329	13.2824	14.5072	7.86665	12.0376	13.4913	12.8327	2241.25	2551.85	2450.28	2676.24	1451.21	2220.65	2488.82	2367.32	2479.91	2132	0.85971	0.443612	-0.218077	0.352997
tr|Q2G149|Q2G149_STAA8	SAOUHSC_00306	Protein-ADP-ribose hydrolase OS=Staphylococcus aureus (strain NCTC 8325 / PS 47) OX=93061 GN=SAOUHSC_00306 PE=4 SV=1	1726	16	12.1373	12.269	12.2093	12.7402	13.0957	13.0225	12.5651	11.961	4277.15	4323.57	4302.52	4489.61	4614.89	4589.09	4427.93	4215.02	4348.21	4461.73	1.02611	0.727791	0.0371816	0.137993
tr|Q2G148|Q2G148_STAA8	SAOUHSC_00307	Deacetylase sirtuin-type domain-containing protein OS=Staphylococcus aureus (strain NCTC 8325 / PS 47) OX=93061 GN=SAOUHSC_00307 PE=4 SV=1	278	8	12.9912	11.0119	12.8724	12.3282	13.6574	12.4387	12.8461	11.8541	1931.02	1636.81	1913.36	1832.46	2030.03	1848.89	1909.45	1761.99	1828.41	1887.59	1.03237	0.689058	0.0459538	0.161744
tr|Q2G147|Q2G147_STAA8	SAOUHSC_00308	Lipoate--protein ligase OS=Staphylococcus aureus (strain NCTC 8325 / PS 47) OX=93061 GN=SAOUHSC_00308 PE=4 SV=1	661	20	12.5989	12.6089	12.4703	12.482	12.3769	12.117	12.6982	12.6477	10590.9	10599.3	10482.8	10492.6	10404.3	10185.8	10674.4	10631.9	10541.4	10474.1	0.993616	0.848592	-0.0092402	0.0713011
tr|Q2G146|Q2G146_STAA8	SAOUHSC_00309	3Beta_HSD domain-containing protein OS=Staphylococcus aureus (strain NCTC 8325 / PS 47) OX=93061 GN=SAOUHSC_00309 PE=4 SV=1	30	95	12.4952	12.9433	13.2753	12.6668	11.8625	12.0146	12.24	12.5022	18160.6	18811.9	19294.3	18410	17241	17462.1	17789.7	18170.7	18669.2	17665.9	0.946258	0.295498	-0.0796949	0.529445
tr|Q2G145|Q2G145_STAA8	SAOUHSC_00310	Uncharacterized protein OS=Staphylococcus aureus (strain NCTC 8325 / PS 47) OX=93061 GN=SAOUHSC_00310 PE=4 SV=1	2089	1	15.1325	11.6615	11.6682	13.6502	12.3055	8.69006	12.0045	14.8875	199.379	153.646	153.735	179.848	162.132	114.496	158.166	196.15	171.652	157.736	0.918929	0.687178	-0.121975	0.162931
tr|Q2G144|Q2G144_STAA8	SAOUHSC_00311	PTS EIIB type-2 domain-containing protein OS=Staphylococcus aureus (strain NCTC 8325 / PS 47) OX=93061 GN=SAOUHSC_00311 PE=4 SV=1	1324	2	16.1092	10.245	10.4815	13.6616	15.6197	7.94969	10.3127	15.6206	235.431	149.727	153.184	199.659	228.277	116.182	150.716	228.289	184.5	180.866	0.980302	0.909973	-0.0287015	0.0409715
tr|Q2G142|Q2G142_STAA8	SAOUHSC_00313	EIIA OS=Staphylococcus aureus (strain NCTC 8325 / PS 47) OX=93061 GN=SAOUHSC_00313 PE=4 SV=1	780	9	11.2678	12.9937	11.9799	12.723	13.7271	12.4283	12.8198	12.0605	2413.02	2782.62	2565.51	2724.64	2939.67	2661.53	2745.37	2582.77	2621.45	2732.34	1.0423	0.774449	0.0597707	0.111007
tr|Q2G141|Q2G141_STAA8	SAOUHSC_00314	HTH marR-type domain-containing protein OS=Staphylococcus aureus (strain NCTC 8325 / PS 47) OX=93061 GN=SAOUHSC_00314 PE=1 SV=1	2111	6	11.6207	12.8797	13.1518	12.6863	12.818	12.0651	13.1106	11.6679	1495.96	1658.04	1693.07	1633.15	1650.1	1553.17	1687.76	1502.04	1620.05	1598.27	0.986551	0.890332	-0.0195339	0.050448
tr|Q2G139|Q2G139_STAA8	SAOUHSC_00316	Uncharacterized protein OS=Staphylococcus aureus (strain NCTC 8325 / PS 47) OX=93061 GN=SAOUHSC_00316 PE=4 SV=1	1152	8	13.6657	12.1687	12.7309	12.4772	11.6807	12.661	12.095	12.5207	2267.38	2019	2112.28	2070.19	1938.04	2100.68	2006.78	2077.41	2117.21	2030.73	0.959151	0.687178	-0.0601694	0.162931
tr|Q2G138|Q2G138_STAA8	SAOUHSC_00317	Glycerol-3-phosphate transporter OS=Staphylococcus aureus (strain NCTC 8325 / PS 47) OX=93061 GN=SAOUHSC_00317 PE=3 SV=1	59	3	10.359	11.9091	12.782	14.0615	10.5142	15.9024	10.4303	14.0415	627.811	721.757	774.662	852.203	637.219	963.776	632.133	850.996	744.108	771.031	1.03618	0.890309	0.0512764	0.0504592
tr|Q2G137|Q2G137_STAA8	SAOUHSC_00318	Uncharacterized protein OS=Staphylococcus aureus (strain NCTC 8325 / PS 47) OX=93061 GN=SAOUHSC_00318 PE=4 SV=1	1216	6	13.0409	12.9211	11.8642	10.6552	17.5129	10.3713	12.7734	10.8611	737.084	730.311	670.575	602.242	989.847	586.195	721.962	613.878	685.053	727.971	1.06265	0.831948	0.0876644	0.0799038
tr|Q2G136|Q2G136_STAA8	SAOUHSC_00319	Bac_luciferase domain-containing protein OS=Staphylococcus aureus (strain NCTC 8325 / PS 47) OX=93061 GN=SAOUHSC_00319 PE=4 SV=1	251	36	11.9777	12.5007	12.1445	12.1354	13.0465	13.0108	12.3114	12.873	9301.89	9708.06	9431.44	9424.33	10131.9	10104.2	9561	9997.13	9466.43	9948.56	1.05093	0.320512	0.0716669	0.494156
tr|Q2G135|Q2G135_STAA8	SAOUHSC_00320	FMN-dependent NADPH-azoreductase OS=Staphylococcus aureus (strain NCTC 8325 / PS 47) OX=93061 GN=SAOUHSC_00320 PE=3 SV=1	472	36	12.8927	13.5779	12.7494	12.3629	11.8652	11.8441	11.9351	12.7728	8706.67	9169.4	8609.93	8348.93	8012.81	7998.52	8059.97	8625.7	8708.73	8174.25	0.938627	0.492678	-0.0913764	0.307437
tr|Q2G134|Q2G134_STAA8	SAOUHSC_00322	Uncharacterized protein OS=Staphylococcus aureus (strain NCTC 8325 / PS 47) OX=93061 GN=SAOUHSC_00322 PE=3 SV=1	2243	1	14.2861	7.20479	15.0624	6.53739	14.5907	13.5846	9.2896	19.4445	32.8794	16.5818	34.6661	15.0458	33.5804	31.2649	21.38	44.7514	24.7933	32.7442	1.32069	0.716955	0.401289	0.144508
tr|Q2G132|Q2G132_STAA8	SAOUHSC_00324	Ribosomal-protein-serine acetyltransferase, putative OS=Staphylococcus aureus (strain NCTC 8325 / PS 47) OX=93061 GN=SAOUHSC_00324 PE=4 SV=1	1575	11	14.1969	13.0963	11.3744	12.2192	12.5281	12.5776	11.2915	12.7159	4307.82	3973.86	3451.39	3707.73	3801.44	3816.46	3426.22	3858.44	3860.2	3725.64	0.965142	0.687178	-0.0511873	0.162931
sp|Q2G131|EFEMO_STAA8	SAOUHSC_00325	Efem/EfeO family lipoprotein OS=Staphylococcus aureus (strain NCTC 8325 / PS 47) OX=93061 GN=SAOUHSC_00325 PE=3 SV=1	200	13	12.5553	13.4609	13.1647	12.3427	11.9872	12.6365	12.5286	11.324	1875.2	2010.46	1966.22	1843.44	1790.35	1887.33	1871.21	1691.3	1923.83	1810.05	0.940856	0.152287	-0.0879538	0.817337
tr|Q2G130|Q2G130_STAA8	SAOUHSC_00326	Deferrochelatase/peroxidase OS=Staphylococcus aureus (strain NCTC 8325 / PS 47) OX=93061 GN=SAOUHSC_00326 PE=3 SV=1	1242	6	13.5079	13.3969	9.79856	13.6847	13.9377	11.7704	14.5396	9.36415	119.746	118.762	86.863	121.313	123.556	104.343	128.892	83.012	111.671	109.951	0.984595	0.973282	-0.0223971	0.0117613
tr|Q2G126|Q2G126_STAA8	SAOUHSC_00330	Uncharacterized protein OS=Staphylococcus aureus (strain NCTC 8325 / PS 47) OX=93061 GN=SAOUHSC_00330 PE=4 SV=1	1367	19	12.9925	12.8144	16.334	12.3968	11.3482	10.9345	12.6045	10.575	6397.31	6309.62	8042.61	6104.01	5587.68	5383.99	6206.27	5206.98	6713.39	5596.23	0.833593	0.227889	-0.262586	0.642277
tr|Q2G1V7|Q2G1V7_STAA8	SAOUHSC_00331	HTH cro/C1-type domain-containing protein OS=Staphylococcus aureus (strain NCTC 8325 / PS 47) OX=93061 GN=SAOUHSC_00331 PE=4 SV=1	1232	1	12.2412	11.3048	12.5547	15.1852	13.9748	9.79243	12.0429	12.904	315.258	291.141	323.332	391.077	359.905	252.193	310.151	332.329	330.202	313.644	0.949856	0.760819	-0.0742186	0.118719
tr|Q2G1V5|Q2G1V5_STAA8	SAOUHSC_00332	Uncharacterized protein OS=Staphylococcus aureus (strain NCTC 8325 / PS 47) OX=93061 GN=SAOUHSC_00332 PE=4 SV=1	1967	2	14.4856	13.4846	11.1103	14.5011	14.0791	11.3346	8.55561	12.4491	645.755	601.131	495.287	646.446	627.632	505.287	381.401	554.967	597.155	517.322	0.866311	0.28003	-0.207043	0.552795
tr|Q2G1V4|Q2G1V4_STAA8	SAOUHSC_00333	ABC transporter, ATP-binding protein, putative OS=Staphylococcus aureus (strain NCTC 8325 / PS 47) OX=93061 GN=SAOUHSC_00333 PE=4 SV=1	1282	47	13.3861	12.5945	11.6802	12.8038	12.849	13.0021	11.0295	12.6549	15801.8	14867.3	13788	15114.4	15167.7	15348.5	13019.9	14938.6	14892.9	14618.7	0.981589	0.687178	-0.0268097	0.162931
tr|Q2G1V6|Q2G1V6_STAA8	SAOUHSC_00334	Uncharacterized protein OS=Staphylococcus aureus (strain NCTC 8325 / PS 47) OX=93061 GN=SAOUHSC_00334 PE=4 SV=1	1925	2	13.5641	13.0748	12.5285	13.6631	11.7426	13.1765	10.5137	11.7366	1316.43	1268.94	1215.92	1326.04	1139.65	1278.81	1020.38	1139.06	1281.83	1144.47	0.892843	0.350367	-0.163522	0.455477
tr|Q2G1V3|Q2G1V3_STAA8	SAOUHSC_00335	Uncharacterized protein OS=Staphylococcus aureus (strain NCTC 8325 / PS 47) OX=93061 GN=SAOUHSC_00335 PE=4 SV=1	1796	2	13.3805	13.5269	10.7994	11.4994	14.174	14.3081	9.29827	13.0134	1246.83	1260.48	1006.32	1071.55	1320.77	1333.27	866.44	1212.63	1146.3	1183.28	1.03226	0.80645	0.0458101	0.0934226
sp|Q2G124|THLA_STAA8	SAOUHSC_00336	Probable acetyl-CoA acyltransferase OS=Staphylococcus aureus (strain NCTC 8325 / PS 47) OX=93061 GN=SAOUHSC_00336 PE=3 SV=1	866	77	12.7009	12.7293	12.6191	12.1678	12.5785	11.8807	12.8641	12.4596	25281.4	25337.9	25118.6	24220.2	25037.8	23648.8	25606.3	24801	24989.5	24773.5	0.991354	0.868209	-0.0125272	0.0613757
tr|Q2G123|Q2G123_STAA8	SAOUHSC_00337	Uncharacterized protein OS=Staphylococcus aureus (strain NCTC 8325 / PS 47) OX=93061 GN=SAOUHSC_00337 PE=4 SV=1	287	34	12.294	12.1776	12.5432	11.8795	12.8447	12.8377	12.7214	12.7019	11469.8	11361.2	11702.3	11083.1	11983.6	11977.1	11868.6	11850.4	11404.1	11919.9	1.04523	0.263926	0.0638226	0.578518
tr|Q2G121|Q2G121_STAA8	SAOUHSC_00339	5,10-methylenetetrahydrofolate reductase OS=Staphylococcus aureus (strain NCTC 8325 / PS 47) OX=93061 GN=SAOUHSC_00339 PE=4 SV=1	809	3	13.82	12.646	11.4512	9.81092	14.5701	13.7697	11.0176	12.9143	791.605	724.357	655.921	561.964	834.57	788.723	631.084	739.722	683.462	748.525	1.0952	0.531476	0.131189	0.274516
tr|Q2G120|Q2G120_STAA8	SAOUHSC_00340	Trans-sulfuration enzyme family protein OS=Staphylococcus aureus (strain NCTC 8325 / PS 47) OX=93061 GN=SAOUHSC_00340 PE=3 SV=1	2102	1	13.964	13.146	10.8844	13.0843	7.32715	14.8457	12.7213	14.0272	64.9995	61.1919	50.6644	60.9045	34.1063	69.1033	59.2149	65.2935	59.4401	56.9295	0.957763	0.918321	-0.0622595	0.0370055
tr|Q2G118|Q2G118_STAA8	SAOUHSC_00342	Chromosome partioning protein, ParB family, putative OS=Staphylococcus aureus (strain NCTC 8325 / PS 47) OX=93061 GN=SAOUHSC_00342 PE=3 SV=1	1180	21	12.5368	11.7706	11.8931	12.1711	13.2437	13.3252	12.0587	13.0007	9345.88	8774.69	8866.01	9073.22	9872.85	9933.56	8989.44	9691.65	9014.95	9621.88	1.06732	0.347496	0.0939986	0.45905
tr|Q2G117|Q2G117_STAA8	SAOUHSC_00344	Uncharacterized protein OS=Staphylococcus aureus (strain NCTC 8325 / PS 47) OX=93061 GN=SAOUHSC_00344 PE=3 SV=1	2052	8	13.5817	11.8727	13.2061	13.2151	12.8234	12.5545	11.0126	11.7338	3397.48	2969.98	3303.52	3305.78	3207.8	3140.52	2754.82	2935.23	3244.19	3009.59	0.927687	0.537243	-0.10829	0.269829
tr|Q2G116|Q2G116_STAA8	SAOUHSC_00345	Uncharacterized protein OS=Staphylococcus aureus (strain NCTC 8325 / PS 47) OX=93061 GN=SAOUHSC_00345 PE=4 SV=1	2022	6	11.8941	12.9637	12.5669	12.7646	13.0318	11.6366	13.2363	11.9061	2816.17	3069.4	2975.45	3022.26	3085.53	2755.18	3133.94	2819.01	2970.82	2948.41	0.992458	0.952335	-0.0109216	0.0212103
tr|Q2G112|Q2G112_STAA8	SAOUHSC_00349	Single-stranded DNA-binding protein OS=Staphylococcus aureus (strain NCTC 8325 / PS 47) OX=93061 GN=SAOUHSC_00349 PE=3 SV=1	1505	37	12.733	13.2334	14.1553	11.8195	14.9684	10.0244	12.5341	10.532	10974.1	11405.4	12199.9	10186.8	12900.7	8639.63	10802.7	9077.12	11191.5	10355	0.925255	0.721496	-0.112077	0.141766
tr|Q2G110|Q2G110_STAA8	SAOUHSC_00351	Uncharacterized protein OS=Staphylococcus aureus (strain NCTC 8325 / PS 47) OX=93061 GN=SAOUHSC_00351 PE=4 SV=1	1787	2	13.0803	10.4569	13.2956	12.9211	13.366	12.6366	10.3814	13.8621	1070.23	855.583	1087.85	1057.21	1093.61	1033.93	849.409	1134.2	1017.72	1027.79	1.00989	0.970244	0.0142034	0.013119
tr|Q2G105|Q2G105_STAA8	SAOUHSC_00356	Uncharacterized protein OS=Staphylococcus aureus (strain NCTC 8325 / PS 47) OX=93061 GN=SAOUHSC_00356 PE=4 SV=1	1549	111	12.4216	12.7098	15.1445	12.7254	11.262	11.6821	12.9692	11.0854	17096.9	17493.6	20844.6	17515.1	15500.8	16079.1	17850.6	15257.8	18237.5	16172.1	0.886746	0.200702	-0.173407	0.697448
tr|Q2G104|Q2G104_STAA8	SAOUHSC_00357	HTH cro/C1-type domain-containing protein OS=Staphylococcus aureus (strain NCTC 8325 / PS 47) OX=93061 GN=SAOUHSC_00357 PE=4 SV=1	1096	13	13.8925	15.9745	11.2734	12.9947	7.83129	14.9658	12.4123	10.6555	3384.84	3892.11	2746.72	3166.09	1908.06	3646.36	3024.21	2596.17	3297.44	2793.7	0.847233	0.577776	-0.239169	0.238241
tr|Q2G101|Q2G101_STAA8	SAOUHSC_00359	Phosphoglycerate mutase family protein OS=Staphylococcus aureus (strain NCTC 8325 / PS 47) OX=93061 GN=SAOUHSC_00359 PE=4 SV=1	814	17	12.696	12.0486	13.1349	14.1328	11.1858	11.7734	12.2202	12.8082	2982.73	2830.63	3085.84	3320.28	2627.93	2765.97	2870.93	3009.07	3054.87	2818.47	0.922617	0.28651	-0.116196	0.54286
tr|Q2G0Z9|Q2G0Z9_STAA8	SAOUHSC_00362	Uncharacterized protein OS=Staphylococcus aureus (strain NCTC 8325 / PS 47) OX=93061 GN=SAOUHSC_00362 PE=4 SV=1	706	48	12.4545	11.5398	12.5327	12.5524	12.8616	13.2889	12.1499	12.6203	18304.8	16960.5	18419.7	18448.8	18903.1	19531.2	17857.1	18548.5	18033.5	18710	1.03752	0.680838	0.0531322	0.166956
tr|Q2G0Z4|Q2G0Z4_STAA8	SAOUHSC_00367	Uncharacterized protein OS=Staphylococcus aureus (strain NCTC 8325 / PS 47) OX=93061 GN=SAOUHSC_00367 PE=3 SV=1	1438	12	12.3311	11.9927	11.2516	12.2913	13.3462	11.9048	13.3389	13.5434	1620.13	1575.67	1478.29	1614.89	1753.5	1564.11	1752.53	1779.41	1572.25	1712.39	1.08914	0.389673	0.123183	0.4093
tr|Q2G0Z2|Q2G0Z2_STAA8	SAOUHSC_00369	Uncharacterized protein OS=Staphylococcus aureus (strain NCTC 8325 / PS 47) OX=93061 GN=SAOUHSC_00369 PE=4 SV=1	263	171	11.8329	12.5223	12.3222	12.3944	12.35	12.2671	13.6304	12.6807	47621.9	50396.6	49591.1	49882	49703.1	49369.6	54856.2	51034.1	49372.9	51240.8	1.03783	0.5632	0.0535722	0.249337
tr|Q2G0Z1|Q2G0Z1_STAA8	SAOUHSC_00370	Uncharacterized protein OS=Staphylococcus aureus (strain NCTC 8325 / PS 47) OX=93061 GN=SAOUHSC_00370 PE=4 SV=1	1310	30	12.8781	12.5018	12.3812	12.1272	12.9296	12.3398	11.9968	12.8456	9448.59	9172.49	9084.01	8897.68	9486.4	9053.66	8802.04	9424.73	9150.69	9191.71	1.00448	0.929918	0.00645196	0.0315553
tr|Q2G0Z0|Q2G0Z0_STAA8	SAOUHSC_00371	YflT domain-containing protein OS=Staphylococcus aureus (strain NCTC 8325 / PS 47) OX=93061 GN=SAOUHSC_00371 PE=3 SV=1	2092	84	12.5841	13.1268	13.1891	12.8658	9.31816	12.6617	13.8741	12.3803	21542.7	22471.6	22578.3	22024.8	15951.7	21675.5	23750.9	21193.8	22154.4	20643	0.93178	0.671017	-0.101939	0.173266
tr|Q2G0Y8|Q2G0Y8_STAA8	SAOUHSC_00373	Xanthine permease, putative OS=Staphylococcus aureus (strain NCTC 8325 / PS 47) OX=93061 GN=SAOUHSC_00373 PE=3 SV=1	2218	3	13.9453	13.0027	12.4556	13.694	13.2517	14.0795	9.56127	10.01	755.761	704.675	675.027	742.143	718.171	763.035	518.17	542.487	719.401	635.466	0.883326	0.562864	-0.178983	0.249597
tr|Q2G0Y5|Q2G0Y5_STAA8	SAOUHSC_00376	Uncharacterized protein OS=Staphylococcus aureus (strain NCTC 8325 / PS 47) OX=93061 GN=SAOUHSC_00376 PE=4 SV=1	699	7	11.3403	13.3232	11.6401	11.8699	12.5025	13.3666	13.0882	12.8691	2717.19	3192.31	2789.04	2844.1	2995.67	3202.71	3135.99	3083.51	2885.66	3104.47	1.07583	0.339935	0.105446	0.468604
tr|Q2G0Y4|Q2G0Y4_STAA8	SAOUHSC_00377	Uncharacterized protein OS=Staphylococcus aureus (strain NCTC 8325 / PS 47) OX=93061 GN=SAOUHSC_00377 PE=4 SV=1	1731	4	12.8936	11.7406	12.7995	11.3629	12.301	13.9512	12.3349	12.6164	842.366	767.037	836.222	742.361	803.651	911.462	805.867	824.258	796.996	836.309	1.04933	0.708225	0.0694636	0.149829
tr|Q2G0Y1|Q2G0Y1_STAA8	SAOUHSC_00381	Uncharacterized protein OS=Staphylococcus aureus (strain NCTC 8325 / PS 47) OX=93061 GN=SAOUHSC_00381 PE=4 SV=1	2187	2	13.2656	13.1503	11.3582	13.6784	12.6846	13.2365	11.8262	10.8002	516.655	512.167	442.367	532.735	494.027	515.522	460.597	420.636	500.981	472.695	0.94354	0.687178	-0.0838448	0.162931
tr|Q2G0Y0|Q2G0Y0_STAA8	SAOUHSC_00382	NAD(P)-bd_dom domain-containing protein OS=Staphylococcus aureus (strain NCTC 8325 / PS 47) OX=93061 GN=SAOUHSC_00382 PE=4 SV=1	1639	43	12.2275	12.8234	12.3322	12.8764	12.5615	12.6804	12.1965	12.302	9607.29	10075.5	9689.55	10117.1	9869.71	9963.12	9582.96	9665.85	9872.36	9770.41	0.989673	0.777782	-0.0149759	0.109142
tr|Q2G1S5|Q2G1S5_STAA8	SAOUHSC_00391	Uncharacterized protein OS=Staphylococcus aureus (strain NCTC 8325 / PS 47) OX=93061 GN=SAOUHSC_00391 PE=1 SV=1	2191	1	13.6256	12.2231	9.61596	10.7236	10.4901	15.1741	13.4269	14.7205	160.187	143.698	113.048	126.07	123.325	178.391	157.851	173.059	135.751	158.156	1.16505	0.645038	0.220393	0.190415
tr|Q2G2X9|Q2G2X9_STAA8	SAOUHSC_00393	Uncharacterized protein OS=Staphylococcus aureus (strain NCTC 8325 / PS 47) OX=93061 GN=SAOUHSC_00393 PE=1 SV=1	1844	1	8.14937	16.7331	13.038	13.9399	11.3766	16.0169	8.22001	12.5262	31.2504	64.1663	49.9969	53.4554	43.6259	61.42	31.5213	48.0341	49.7172	46.1503	0.928256	0.821655	-0.107406	0.0853105
tr|Q2G2X8|Q2G2X8_STAA8	SAOUHSC_00394	Uncharacterized protein OS=Staphylococcus aureus (strain NCTC 8325 / PS 47) OX=93061 GN=SAOUHSC_00394 PE=3 SV=1	2263	1	16.3771	17.9624	7.62949	13.678	15.7817	10.344	12.0136	6.2138	39.3239	43.1304	18.3196	32.8429	37.8944	24.8376	28.8464	14.9203	33.4042	26.6247	0.797046	0.687178	-0.327266	0.162931
tr|Q2G0X6|Q2G0X6_STAA8	SAOUHSC_00397	Site-specific DNA-methyltransferase (adenine-specific) OS=Staphylococcus aureus (strain NCTC 8325 / PS 47) OX=93061 GN=SAOUHSC_00397 PE=3 SV=1	253	4	12.2972	13.2368	12.2018	12.2645	12.8449	12.7368	12.2531	12.1648	656.994	707.192	651.893	655.246	686.253	680.478	654.638	649.921	667.831	667.822	0.999987	1	-1.89025e-05	0
tr|Q2G0X5|Q2G0X5_STAA8	SAOUHSC_00398	Restriction modification system specificity subunit, putative OS=Staphylococcus aureus (strain NCTC 8325 / PS 47) OX=93061 GN=SAOUHSC_00398 PE=4 SV=1	354	44	12.8434	12.7149	12.3199	12.5482	12.4516	12.5087	12.0682	12.545	16980.7	16810.8	16288.5	16590.4	16462.7	16538.2	15955.8	16586.1	16667.6	16385.7	0.983087	0.364908	-0.0246091	0.437817
tr|Q2G0X3|Q2G0X3_STAA8	SAOUHSC_00400	Uncharacterized protein OS=Staphylococcus aureus (strain NCTC 8325 / PS 47) OX=93061 GN=SAOUHSC_00400 PE=4 SV=1	1477	11	7.25082	7.71506	8.23076	7.04402	16.6867	16.5996	19.6988	16.7743	2132.76	2269.31	2421	2071.93	4908.24	4882.6	5794.21	4933.99	2223.75	5129.76	2.30681	0.105487	1.2059	0.976801
tr|Q2G0X2|Q2G0X2_STAA8	SAOUHSC_00401	Uncharacterized protein OS=Staphylococcus aureus (strain NCTC 8325 / PS 47) OX=93061 GN=SAOUHSC_00401 PE=1 SV=1	2175	1	14.865	11.7815	17.0042	18.3584	2.7604	15.022	7.06821	13.1402	24.886	19.7238	28.4672	30.7344	4.62127	25.1488	11.8331	21.9984	25.9528	15.9004	0.612665	0.492678	-0.706831	0.307437
sp|Q2G0X1|Y402_STAA8	SAOUHSC_00402	Uncharacterized lipoprotein SAOUHSC_00402 OS=Staphylococcus aureus (strain NCTC 8325 / PS 47) OX=93061 GN=SAOUHSC_00402 PE=3 SV=2	928	10	11.9333	11.6849	10.883	12.899	13.6859	12.8199	13.8068	12.2871	2116.82	2072.75	1930.5	2288.11	2427.7	2274.09	2449.15	2179.58	2102.05	2332.63	1.1097	0.492678	0.150164	0.307437
sp|Q2G0X0|Y404_STAA8	SAOUHSC_00404	Uncharacterized lipoprotein SAOUHSC_00404 OS=Staphylococcus aureus (strain NCTC 8325 / PS 47) OX=93061 GN=SAOUHSC_00404 PE=3 SV=1	928	8	12.462	13.0878	12.3151	14.1704	12.51	11.7946	11.1384	12.5215	3112.1	3268.38	3075.41	3538.74	3124.09	2945.44	2781.56	3126.96	3248.66	2994.51	0.921769	0.353907	-0.117522	0.451111
sp|Q2G0W9|Y405_STAA8	SAOUHSC_00405	Uncharacterized lipoprotein SAOUHSC_00405 OS=Staphylococcus aureus (strain NCTC 8325 / PS 47) OX=93061 GN=SAOUHSC_00405 PE=3 SV=2	928	86	12.702	12.0995	12.1434	12.402	13.2251	12.8649	12.6834	11.8797	21588.3	20564.2	20638.8	21078.3	22477.3	21865.2	21556.7	20190.7	20967.4	21522.5	1.02647	0.642553	0.037696	0.192091
tr|Q2G0W8|Q2G0W8_STAA8	SAOUHSC_00406	Uncharacterized protein OS=Staphylococcus aureus (strain NCTC 8325 / PS 47) OX=93061 GN=SAOUHSC_00406 PE=4 SV=1	554	63	12.7261	12.1854	11.6304	12.5045	12.4365	13.0829	12.8364	12.5977	12016.9	11506.4	10982.3	11807.7	11743.5	12353.9	12121.1	11895.7	11578.3	12028.5	1.03889	0.577595	0.0550362	0.238377
tr|Q2G0W7|Q2G0W7_STAA8	SAOUHSC_00407	Uncharacterized protein OS=Staphylococcus aureus (strain NCTC 8325 / PS 47) OX=93061 GN=SAOUHSC_00407 PE=4 SV=1	1964	16	11.9864	13.9754	13.85	14.3382	7.29355	13.497	12.6084	12.4511	2438.16	2842.73	2817.23	2916.53	1483.58	2745.43	2564.67	2532.67	2753.66	2331.59	0.846722	0.402896	-0.240039	0.394807
tr|Q2G0W6|Q2G0W6_STAA8	SAOUHSC_00408	Uncharacterized protein OS=Staphylococcus aureus (strain NCTC 8325 / PS 47) OX=93061 GN=SAOUHSC_00408 PE=4 SV=1	1272	5	12.1199	14.383	11.3136	12.4805	11.335	12.1066	12.9816	13.2797	1621.91	1924.76	1514.01	1670.17	1516.87	1620.13	1737.22	1777.12	1682.71	1662.84	0.988187	0.948507	-0.0171437	0.0229595
tr|Q2G0W4|Q2G0W4_STAA8	SAOUHSC_00410	CobW C-terminal domain-containing protein OS=Staphylococcus aureus (strain NCTC 8325 / PS 47) OX=93061 GN=SAOUHSC_00410 PE=3 SV=1	892	47	13.3801	13.0733	13.2659	13.4622	11.9733	11.4809	11.4244	11.9398	20419	19950.8	20244.7	20544.3	18272.1	17520.6	17434.4	18220.9	20289.7	17862	0.880348	0.105487	-0.183854	0.976801
tr|Q2G0W2|Q2G0W2_STAA8	SAOUHSC_00412	NADH dehydrogenase subunit 5, putative OS=Staphylococcus aureus (strain NCTC 8325 / PS 47) OX=93061 GN=SAOUHSC_00412 PE=4 SV=1	513	1	9.23991	11.6896	14.831	11.3523	12.9125	14.4126	12.0318	13.5303	145.421	183.975	233.415	178.667	203.222	226.83	189.361	212.944	185.369	208.089	1.12256	0.681069	0.166799	0.166809
tr|Q2G0W0|Q2G0W0_STAA8	SAOUHSC_00414	DUF2294 domain-containing protein OS=Staphylococcus aureus (strain NCTC 8325 / PS 47) OX=93061 GN=SAOUHSC_00414 PE=4 SV=1	581	11	10.694	11.1562	20.7904	10.7132	12.367	11.3063	11.0679	11.9049	3920.36	4089.78	7621.62	3927.39	4533.66	4144.8	4057.41	4364.25	4889.79	4275.03	0.874277	0.804513	-0.193837	0.0944669
tr|Q2G0V8|Q2G0V8_STAA8	SAOUHSC_00416	acidPPc domain-containing protein OS=Staphylococcus aureus (strain NCTC 8325 / PS 47) OX=93061 GN=SAOUHSC_00416 PE=4 SV=1	1447	1	12.6025	15.3064	9.0532	12.9636	6.78966	16.817	9.8305	16.6371	98.0276	119.06	70.4198	100.837	52.813	130.81	76.466	129.411	97.0861	97.375	1.00298	1	0.00428667	0
tr|Q2G0V7|Q2G0V7_STAA8	SAOUHSC_00417	Hydrolase_4 domain-containing protein OS=Staphylococcus aureus (strain NCTC 8325 / PS 47) OX=93061 GN=SAOUHSC_00417 PE=4 SV=1	1104	22	12.769	12.14	12.0618	12.2467	13.2409	13.1594	12.2062	12.176	9088.41	8640.73	8585.07	8716.65	9424.31	9366.33	8687.84	8666.36	8757.72	9036.21	1.0318	0.510652	0.0451633	0.291875
tr|Q2G0V5|Q2G0V5_STAA8	SAOUHSC_00420	Transporter OS=Staphylococcus aureus (strain NCTC 8325 / PS 47) OX=93061 GN=SAOUHSC_00420 PE=3 SV=1	2129	1	11.7288	11.2502	11.9968	16.1507	14.3008	11.2122	11.4122	11.9483	100.137	96.0505	102.425	137.89	122.096	95.7264	97.4335	102.011	109.126	104.317	0.955932	0.870988	-0.0650194	0.0599878
tr|Q2G0V4|Q2G0V4_STAA8	SAOUHSC_00421	PALP domain-containing protein OS=Staphylococcus aureus (strain NCTC 8325 / PS 47) OX=93061 GN=SAOUHSC_00421 PE=4 SV=1	856	29	10.9406	11.889	12.6479	13.649	12.171	11.5472	14.6991	12.4562	1586.73	1724.28	1834.34	1979.54	1765.18	1674.71	2131.84	1806.54	1781.22	1844.57	1.03556	0.811854	0.0504148	0.0905221
tr|Q2G0V3|Q2G0V3_STAA8	SAOUHSC_00422	Trans-sulfuration enzyme family protein, putative OS=Staphylococcus aureus (strain NCTC 8325 / PS 47) OX=93061 GN=SAOUHSC_00422 PE=3 SV=1	1590	67	11.65	12.5202	11.8855	12.1655	12.5887	12.8066	13.374	13.0096	7543.65	8107.12	7696.14	7877.48	8151.49	8292.63	8660.02	8424.03	7806.1	8382.04	1.07378	0.288513	0.1027	0.539835
tr|Q2G0V1|Q2G0V1_STAA8	SAOUHSC_00424	ABC transporter, permease protein, putative OS=Staphylococcus aureus (strain NCTC 8325 / PS 47) OX=93061 GN=SAOUHSC_00424 PE=3 SV=1	751	1	12.5746	12.629	11.5162	12.9283	11.7226	13.0921	13.183	12.3543	390.117	391.805	357.281	401.091	363.686	406.173	408.993	383.285	385.073	390.534	1.01418	0.900331	0.0203152	0.0455978
tr|Q2G0V0|Q2G0V0_STAA8	SAOUHSC_00426	Lipoprotein OS=Staphylococcus aureus (strain NCTC 8325 / PS 47) OX=93061 GN=SAOUHSC_00426 PE=3 SV=1	516	17	11.6702	11.1505	10.737	11.7546	13.7864	14.4045	13.8017	12.6952	3017.45	2883.08	2776.15	3039.26	3564.62	3724.42	3568.57	3282.48	2928.99	3535.02	1.20691	0.236076	0.271319	0.626948
tr|Q2G0U8|Q2G0U8_STAA8	SAOUHSC_00428	Uncharacterized protein OS=Staphylococcus aureus (strain NCTC 8325 / PS 47) OX=93061 GN=SAOUHSC_00428 PE=4 SV=1	963	6	13.0388	12.9855	11.9773	13.2311	10.8161	10.567	12.6602	14.7241	118.311	117.827	108.679	120.056	98.1423	95.8821	114.876	133.603	116.218	110.626	0.95188	0.804513	-0.0711481	0.0944669
tr|Q2G0U7|Q2G0U7_STAA8	SAOUHSC_00429	MutT/nudix family protein, putative OS=Staphylococcus aureus (strain NCTC 8325 / PS 47) OX=93061 GN=SAOUHSC_00429 PE=4 SV=1	1376	17	12.9508	13.3206	12.8648	12.9021	11.9538	11.6805	11.955	12.3723	6460.3	6644.79	6417.38	6435.98	5962.96	5826.65	5963.58	6171.74	6489.61	5981.23	0.921663	0.236076	-0.11769	0.626948
tr|Q2G0U6|Q2G0U6_STAA8	SAOUHSC_00430	N-acetyltransferase domain-containing protein OS=Staphylococcus aureus (strain NCTC 8325 / PS 47) OX=93061 GN=SAOUHSC_00430 PE=4 SV=1	1952	13	12.8465	13.3285	12.2276	12.7547	13.0708	11.8265	11.8409	12.1045	2786.49	2891.03	2652.25	2766.58	2835.14	2565.24	2568.37	2625.55	2774.09	2648.57	0.954755	0.518971	-0.0667969	0.284857
tr|Q2G0U4|Q2G0U4_STAA8	SAOUHSC_00433	Uncharacterized protein OS=Staphylococcus aureus (strain NCTC 8325 / PS 47) OX=93061 GN=SAOUHSC_00433 PE=4 SV=1	2032	2	13.1329	11.1245	11.8149	12.9856	12.8059	14.2815	11.5561	12.2987	273.235	231.449	245.813	270.17	266.431	297.132	240.428	255.878	255.167	264.967	1.03841	0.831948	0.0543737	0.0799038
tr|Q2G0U3|Q2G0U3_STAA8	SAOUHSC_00434	Transcriptional regulator, lysR family, putative OS=Staphylococcus aureus (strain NCTC 8325 / PS 47) OX=93061 GN=SAOUHSC_00434 PE=3 SV=1	2020	5	12.5444	11.0955	12.077	12.6654	13.251	13.3548	12.2014	12.8104	1517.22	1341.98	1460.69	1531.85	1602.68	1615.23	1475.73	1549.39	1462.93	1560.76	1.06687	0.518978	0.0933807	0.284851
tr|Q2G0U2|Q2G0U2_STAA8	SAOUHSC_00435	Glutamate synthase, large subunit, putative OS=Staphylococcus aureus (strain NCTC 8325 / PS 47) OX=93061 GN=SAOUHSC_00435 PE=3 SV=1	317	38	12.7196	12.3361	11.7053	13.3624	12.8325	13.1007	11.4934	12.45	9681.93	9389.97	8909.85	10171.2	9767.85	9971.96	8748.57	9476.69	9538.24	9491.27	0.995076	0.946903	-0.00712194	0.0236945
tr|Q2G0U1|Q2G0U1_STAA8	SAOUHSC_00436	NADH-glutamate synthase small subunit, putative OS=Staphylococcus aureus (strain NCTC 8325 / PS 47) OX=93061 GN=SAOUHSC_00436 PE=4 SV=1	966	12	12.5564	12.4539	10.649	12.1689	12.5543	13.5788	12.5588	13.4799	2928.29	2904.38	2483.46	2837.91	2927.81	3166.72	2928.85	3143.66	2788.51	3041.76	1.09082	0.361168	0.125412	0.442291
tr|Q2G0U0|Q2G0U0_STAA8	SAOUHSC_00437	Uncharacterized protein OS=Staphylococcus aureus (strain NCTC 8325 / PS 47) OX=93061 GN=SAOUHSC_00437 PE=4 SV=1	167	17	12.3823	11.8701	12.5766	12.192	13.5737	12.5669	11.7421	13.0964	2759.25	2645.12	2802.55	2716.85	3024.75	2800.39	2616.6	2918.39	2730.94	2840.03	1.03995	0.657573	0.0565085	0.182056
tr|Q2G0T9|Q2G0T9_STAA8	SAOUHSC_00438	Alpha amylase family protein, putative OS=Staphylococcus aureus (strain NCTC 8325 / PS 47) OX=93061 GN=SAOUHSC_00438 PE=4 SV=1	1586	22	12.3313	12.8655	12.154	11.7097	12.9309	12.8989	11.8945	13.2152	3905.98	4075.19	3849.83	3709.08	4095.92	4085.76	3767.62	4185.95	3885.02	4033.81	1.0383	0.621602	0.054222	0.206488
tr|Q2G0T8|Q2G0T8_STAA8	SAOUHSC_00439	HTH gntR-type domain-containing protein OS=Staphylococcus aureus (strain NCTC 8325 / PS 47) OX=93061 GN=SAOUHSC_00439 PE=4 SV=1	625	9	12.4733	12.8861	12.6984	12.8048	12.0966	11.6243	12.9669	12.4496	2837.76	2931.68	2888.97	2913.17	2752.05	2644.61	2950.07	2832.38	2892.89	2794.78	0.966083	0.577776	-0.0497805	0.238241
tr|Q2G0T6|Q2G0T6_STAA8	SAOUHSC_00441	N-acetyltransferase domain-containing protein OS=Staphylococcus aureus (strain NCTC 8325 / PS 47) OX=93061 GN=SAOUHSC_00441 PE=4 SV=1	1924	16	12.4791	13.2396	12.2935	13.0974	12.3241	12.0358	12.7151	11.8154	4331.68	4595.65	4267.24	4546.3	4277.88	4177.78	4413.59	4101.29	4435.22	4242.64	0.956579	0.586813	-0.0640443	0.2315
sp|Q2G0T4|Y444_STAA8	SAOUHSC_00444	Nucleoid-associated protein SAOUHSC_00444 OS=Staphylococcus aureus (strain NCTC 8325 / PS 47) OX=93061 GN=SAOUHSC_00444 PE=3 SV=1	153	116	12.7467	12.3481	12.5539	12.4708	12.2079	12.1283	13.2044	12.3399	32617.3	31597.3	32123.9	31911.2	31238.4	31034.8	33788.4	31576.3	32062.4	31909.5	0.99523	0.9298	-0.00689867	0.0316105
tr|Q2G232|Q2G232_STAA8	SAOUHSC_00450	Orn/Lys/Arg decarboxylase, putative OS=Staphylococcus aureus (strain NCTC 8325 / PS 47) OX=93061 GN=SAOUHSC_00450 PE=3 SV=1	1878	16	12.5104	13.0248	13.3248	12.7554	11.9771	11.9492	12.1075	12.3507	6381.35	6643.74	6796.76	6506.34	6109.34	6095.08	6175.86	6299.89	6582.05	6170.04	0.937405	0.263618	-0.093256	0.579025
tr|Q2G229|Q2G229_STAA8	SAOUHSC_00452	Uncharacterized protein OS=Staphylococcus aureus (strain NCTC 8325 / PS 47) OX=93061 GN=SAOUHSC_00452 PE=1 SV=1	2104	10	11.8765	12.8123	13.0982	12.3331	12.8708	11.6054	13.0322	12.3716	1826.91	1970.86	2014.83	1897.15	1979.85	1785.2	2004.68	1903.07	1927.44	1918.2	0.995207	0.963314	-0.00693093	0.0162321
tr|Q2G2X1|Q2G2X1_STAA8	SAOUHSC_00454	DNA polymerase III subunit delta' OS=Staphylococcus aureus (strain NCTC 8325 / PS 47) OX=93061 GN=SAOUHSC_00454 PE=4 SV=1	1707	15	13.1248	12.2289	12.9854	12.6327	12.5209	11.7703	11.7783	12.9587	5884.73	5483.05	5822.26	5664.1	5613.99	5277.45	5281.01	5810.27	5713.53	5495.68	0.96187	0.533696	-0.0560856	0.272706
tr|Q2G2W9|Q2G2W9_STAA8	SAOUHSC_00455	PSP1 C-terminal domain-containing protein OS=Staphylococcus aureus (strain NCTC 8325 / PS 47) OX=93061 GN=SAOUHSC_00455 PE=4 SV=1	855	16	12.571	12.7329	12.3717	12.4313	12.6828	12.6774	11.9634	12.5695	7525.07	7621.99	7405.79	7441.48	7592.05	7588.79	7161.39	7524.22	7498.58	7466.61	0.995737	0.866191	-0.00616404	0.0623863
tr|Q2G2W8|Q2G2W8_STAA8	SAOUHSC_00456	Uncharacterized protein OS=Staphylococcus aureus (strain NCTC 8325 / PS 47) OX=93061 GN=SAOUHSC_00456 PE=4 SV=1	620	2	13.8616	15.1976	12.2115	12.4488	7.36745	14.1829	15.4341	9.29602	1044.43	1145.1	920.103	937.983	555.117	1068.64	1162.92	700.429	1011.9	871.777	0.861521	0.700012	-0.215042	0.154895
tr|Q2G2X0|Q2G2X0_STAA8	SAOUHSC_00457	MTS domain-containing protein OS=Staphylococcus aureus (strain NCTC 8325 / PS 47) OX=93061 GN=SAOUHSC_00457 PE=4 SV=1	1892	12	12.3007	12.154	12.4866	13.369	12.4517	13.153	11.2923	12.7927	4989.43	4929.94	5064.84	5422.74	5050.69	5335.12	4580.39	5188.98	5101.74	5038.8	0.987663	0.8927	-0.0179099	0.0492945
sp|Q2G2W7|Y458_STAA8	SAOUHSC_00458	UPF0213 protein SAOUHSC_00458 OS=Staphylococcus aureus (strain NCTC 8325 / PS 47) OX=93061 GN=SAOUHSC_00458 PE=3 SV=1	2159	5	12.3767	13.0802	12.858	12.2669	12.6642	12.2715	11.8233	12.6593	1504.53	1590.05	1563.04	1491.18	1539.48	1491.74	1437.26	1538.88	1537.2	1501.84	0.976997	0.74214	-0.0335738	0.129514
tr|Q2G1S2|Q2G1S2_STAA8	SAOUHSC_00462	Uncharacterized protein OS=Staphylococcus aureus (strain NCTC 8325 / PS 47) OX=93061 GN=SAOUHSC_00462 PE=4 SV=1	2090	55	12.0922	12.4249	13.1436	12.401	13.5123	11.421	12.5709	12.4341	14960.5	15372.1	16261.3	15342.5	16717.5	14130.1	15552.7	15383.5	15484.1	15446	0.997536	0.988543	-0.00355892	0.00500443
tr|Q2G0S9|Q2G0S9_STAA8	SAOUHSC_00465	Uncharacterized protein OS=Staphylococcus aureus (strain NCTC 8325 / PS 47) OX=93061 GN=SAOUHSC_00465 PE=4 SV=1	1733	5	13.3364	13.5541	12.6232	12.3602	11.933	12.421	11.1776	12.5945	1964.62	1996.69	1859.56	1820.81	1757.88	1829.77	1646.6	1855.32	1910.42	1772.39	0.92775	0.390339	-0.108192	0.408558
sp|Q2G0S8|ISPE_STAA8	SAOUHSC_00466	Putative 4-diphosphocytidyl-2-C-methyl-D-erythritol kinase OS=Staphylococcus aureus (strain NCTC 8325 / PS 47) OX=93061 GN=SAOUHSC_00466 PE=3 SV=1	100	6	12.8379	11.5779	12.7724	12.7724	12.9216	13.2821	11.7927	12.0431	1985.7	1790.81	1975.57	1975.57	1998.65	2054.41	1824.04	1862.77	1931.91	1934.97	1.00158	0.997696	0.00227958	0.00100177
tr|Q2G0S7|Q2G0S7_STAA8	SAOUHSC_00467	Pur operon repressor OS=Staphylococcus aureus (strain NCTC 8325 / PS 47) OX=93061 GN=SAOUHSC_00467 PE=3 SV=1	391	112	12.237	11.7721	12.2136	13.0051	12.3379	13.2847	12.5219	12.6277	19627.8	18882.2	19590.3	20859.8	19789.7	21308.4	20084.9	20254.5	19740	20359.4	1.03138	0.689058	0.0445695	0.161744
tr|Q2G0S6|Q2G0S6_STAA8	SAOUHSC_00468	Uncharacterized protein OS=Staphylococcus aureus (strain NCTC 8325 / PS 47) OX=93061 GN=SAOUHSC_00468 PE=3 SV=1	1369	1	9.18	12.8208	16.8131	9.59174	15.3457	12.3344	12.6721	11.2422	51.8759	72.45	95.0103	54.2026	86.718	69.7013	71.6096	63.5292	68.3847	72.8895	1.06587	0.880574	0.0920379	0.0552341
tr|Q2G0R7|Q2G0R7_STAA8	SAOUHSC_00479	Polysacc_synt_C domain-containing protein OS=Staphylococcus aureus (strain NCTC 8325 / PS 47) OX=93061 GN=SAOUHSC_00479 PE=4 SV=1	1670	7	11.2707	12.8987	11.938	11.6398	13.8791	12.9843	12.3461	13.0434	2128.83	2436.31	2254.87	2198.53	2621.49	2452.48	2331.94	2463.65	2254.63	2467.39	1.09436	0.4551	0.130092	0.341893
tr|Q2G0R6|Q2G0R6_STAA8	SAOUHSC_00480	Uncharacterized protein OS=Staphylococcus aureus (strain NCTC 8325 / PS 47) OX=93061 GN=SAOUHSC_00480 PE=4 SV=1	1070	24	12.5161	12.1888	12.819	12.5917	12.6024	12.1191	12.6314	12.5315	7501.36	7305.15	7682.85	7546.66	7553.07	7263.39	7570.41	7510.58	7509.01	7474.36	0.995387	0.677324	-0.00667122	0.169204
tr|Q2G0R5|Q2G0R5_STAA8	SAOUHSC_00481	S4 domain-containing protein OS=Staphylococcus aureus (strain NCTC 8325 / PS 47) OX=93061 GN=SAOUHSC_00481 PE=4 SV=1	430	20	12.1778	12.958	12.1514	12.5099	13.1432	11.8257	13.3731	11.8609	5360.62	5704.05	5348.98	5506.78	5785.56	5205.6	5886.77	5221.12	5480.11	5524.76	1.00815	0.948298	0.0117083	0.0230552
tr|Q2G0R4|Q2G0R4_STAA8	SAOUHSC_00482	Uncharacterized protein OS=Staphylococcus aureus (strain NCTC 8325 / PS 47) OX=93061 GN=SAOUHSC_00482 PE=4 SV=1	1149	11	12.9357	12.0627	11.7733	12.3621	13.0584	13.3868	12.4422	11.9788	4044.87	3771.89	3681.4	3865.52	4083.24	4185.91	3890.57	3745.65	3840.92	3976.34	1.03526	0.626326	0.0499901	0.2032
tr|Q2G0R3|Q2G0R3_STAA8	SAOUHSC_00483	S1 RNA binding domain protein OS=Staphylococcus aureus (strain NCTC 8325 / PS 47) OX=93061 GN=SAOUHSC_00483 PE=4 SV=1	1418	19	12.3358	12.7004	12.7167	12.4591	13.2797	12.2469	12.6691	11.5922	6878.41	7081.72	7090.8	6947.12	7404.69	6828.85	7064.23	6463.79	6999.51	6940.39	0.991553	0.914596	-0.0122377	0.0387707
tr|Q2G0R1|Q2G0R1_STAA8	SAOUHSC_00485	Hypoxanthine phosphoribosyltransferase OS=Staphylococcus aureus (strain NCTC 8325 / PS 47) OX=93061 GN=SAOUHSC_00485 PE=3 SV=1	1334	96	12.3281	12.4927	12.6269	11.9661	13.1898	11.9103	12.7361	12.7501	31016.3	31430.6	31768.1	30105.5	33184.2	29965.3	32042.8	32078	31080.1	31817.6	1.02373	0.713173	0.0338316	0.146805
tr|Q2G0Q8|Q2G0Q8_STAA8	SAOUHSC_00488	Cysteine synthase OS=Staphylococcus aureus (strain NCTC 8325 / PS 47) OX=93061 GN=SAOUHSC_00488 PE=3 SV=1	976	211	12.0308	12.1629	12.8809	12.0625	12.5115	12.4405	13.3399	12.5709	39349.9	39781.9	42130.4	39453.5	40922.2	40689.7	43631.5	41116.4	40178.9	41589.9	1.03512	0.14484	0.049796	0.839111
tr|Q2G0Q7|Q2G0Q7_STAA8	SAOUHSC_00489	Dihydropteroate synthase OS=Staphylococcus aureus (strain NCTC 8325 / PS 47) OX=93061 GN=SAOUHSC_00489 PE=3 SV=1	754	48	11.901	12.157	12.5752	13.3129	12.4828	12.9274	11.9086	12.7351	10978.6	11214.7	11600.5	12281	11515.3	11925.4	10985.6	11748	11518.7	11543.6	1.00216	0.984387	0.00311219	0.00683413
tr|Q2G0Q6|Q2G0Q6_STAA8	SAOUHSC_00490	7,8-dihydroneopterin aldolase OS=Staphylococcus aureus (strain NCTC 8325 / PS 47) OX=93061 GN=SAOUHSC_00490 PE=3 SV=1	1000	27	12.8666	12.9061	12.1055	12.4562	13.0165	11.9499	12.3049	12.3943	6387.55	6407.15	6009.73	6183.81	6461.98	5932.49	6108.71	6153.07	6247.06	6164.06	0.986714	0.804513	-0.0192959	0.0944669
tr|Q2G0Q5|Q2G0Q5_STAA8	SAOUHSC_00491	2-amino-4-hydroxy-6-hydroxymethyldihydropteridine pyrophosphokinase OS=Staphylococcus aureus (strain NCTC 8325 / PS 47) OX=93061 GN=SAOUHSC_00491 PE=1 SV=1	1358	8	8.94326	9.94663	11.5161	10.2124	13.29	14.2615	18.245	13.5851	871.502	969.278	1122.22	995.18	1295.08	1389.75	1777.94	1323.84	989.545	1446.65	1.46194	0.1756	0.547881	0.755475
tr|Q2G0Q2|Q2G0Q2_STAA8	SAOUHSC_00497	HTH-type transcriptional regulator NorG OS=Staphylococcus aureus (strain NCTC 8325 / PS 47) OX=93061 GN=SAOUHSC_00497 PE=3 SV=1	888	21	12.924	12.2391	12.4549	12.4959	12.2309	12.4491	12.8212	12.3849	9405.17	8906.81	9063.81	9093.64	8900.84	9059.59	9330.41	9012.86	9117.36	9075.92	0.995456	0.927866	-0.00657106	0.0325147
tr|Q2G0P9|Q2G0P9_STAA8	SAOUHSC_00501	Uncharacterized protein OS=Staphylococcus aureus (strain NCTC 8325 / PS 47) OX=93061 GN=SAOUHSC_00501 PE=3 SV=1	17	14	13.0318	12.224	11.4105	12.8715	13.4769	13.7631	10.8959	12.3263	4218.01	3956.54	3693.26	4166.13	4362.09	4454.73	3526.68	3989.65	4008.49	4083.29	1.01866	0.849693	0.0266741	0.070738
tr|Q2G242|Q2G242_STAA8	SAOUHSC_00508	TRAM domain-containing protein OS=Staphylococcus aureus (strain NCTC 8325 / PS 47) OX=93061 GN=SAOUHSC_00508 PE=3 SV=1	707	27	12.3845	11.3016	10.8028	10.8682	13.7988	14.2713	13.0157	13.5571	6844.15	6245.66	5970.05	6006.16	7625.72	7886.85	7192.98	7492.16	6266.51	7549.43	1.20473	0.167982	0.268706	0.774737
tr|Q2G2M7|Q2G2M7_STAA8	SAOUHSC_00510	Serine acetyltransferase OS=Staphylococcus aureus (strain NCTC 8325 / PS 47) OX=93061 GN=SAOUHSC_00510 PE=3 SV=1	578	21	12.467	11.9651	11.976	12.5762	13.3862	12.6657	12.0835	12.8803	4596.14	4411.13	4415.12	4636.4	4935.01	4669.42	4454.77	4748.53	4514.7	4701.93	1.04147	0.353907	0.0586245	0.451111
tr|Q2G2M3|Q2G2M3_STAA8	SAOUHSC_00513	Putative TrmH family tRNA/rRNA methyltransferase OS=Staphylococcus aureus (strain NCTC 8325 / PS 47) OX=93061 GN=SAOUHSC_00513 PE=4 SV=1	909	39	12.17	12.1277	12.4587	12.2154	13.0095	13.0466	12.6959	12.2762	13838.7	13790.7	14167	13890.4	14793.4	14835.5	14436.8	13959.5	13921.7	14506.3	1.04199	0.389239	0.0593442	0.409784
tr|Q2G2M5|Q2G2M5_STAA8	SAOUHSC_00514	Uncharacterized protein OS=Staphylococcus aureus (strain NCTC 8325 / PS 47) OX=93061 GN=SAOUHSC_00514 PE=4 SV=1	1341	14	12.7383	12.3762	12.4586	11.8971	13.5999	12.7094	11.6567	12.5638	5785.81	5621.32	5658.77	5403.74	6177.13	5772.68	5294.55	5706.57	5617.41	5737.73	1.02142	0.771886	0.0305756	0.112447
tr|Q2G0N7|Q2G0N7_STAA8	SAOUHSC_00523	MTS domain-containing protein OS=Staphylococcus aureus (strain NCTC 8325 / PS 47) OX=93061 GN=SAOUHSC_00523 PE=4 SV=1	468	46	12.9406	12.6623	12.4974	12.7283	12.6736	12.1643	12.0491	12.2843	17985.7	17599	17369.8	17690.7	17614.6	16906.8	16746.7	17073.6	17661.3	17085.4	0.967393	0.14484	-0.0478254	0.839111
sp|P0A0G6|RXL7_STAA8	SAOUHSC_00526	Putative ribosomal protein L7Ae-like OS=Staphylococcus aureus (strain NCTC 8325 / PS 47) OX=93061 GN=SAOUHSC_00526 PE=3 SV=1	1831	4	13.3458	14.0593	12.9208	13.6666	12.0877	12.1275	10.45	11.3422	2823.79	2974.77	2733.88	2891.68	2557.61	2566.03	2211.09	2399.87	2856.03	2433.65	0.852109	0.153701	-0.230889	0.813323
tr|Q2G0M9|Q2G0M9_STAA8	SAOUHSC_00531	M20_dimer domain-containing protein OS=Staphylococcus aureus (strain NCTC 8325 / PS 47) OX=93061 GN=SAOUHSC_00531 PE=4 SV=1	155	52	12.4957	12.3414	15.2003	12.1133	12.4165	11.9831	11.4265	12.0231	10581.2	10450.5	12871.4	10257.4	10514.1	10147.1	9675.82	10181	11040.1	10129.5	0.917517	0.625428	-0.124193	0.203823
tr|Q2G0M8|Q2G0M8_STAA8	SAOUHSC_00532	Putative pyridoxal phosphate-dependent acyltransferase OS=Staphylococcus aureus (strain NCTC 8325 / PS 47) OX=93061 GN=SAOUHSC_00532 PE=3 SV=1	67	154	12.4807	12.5858	11.9901	12.1889	12.688	12.702	12.2857	13.0788	40603.8	40945.7	39007.7	39654.4	41278.2	41323.8	39969.4	42549.6	40052.9	41280.2	1.03064	0.419379	0.043545	0.377393
sp|Q2G0M5|Y535_STAA8	SAOUHSC_00535	Uncharacterized epimerase/dehydratase SAOUHSC_00535 OS=Staphylococcus aureus (strain NCTC 8325 / PS 47) OX=93061 GN=SAOUHSC_00535 PE=3 SV=1	1191	71	12.8516	12.2727	11.8777	13.098	12.9572	13.2421	11.4223	12.2784	16745	15990.7	15476	17066	16882.6	17253.8	14882.6	15998.1	16319.4	16254.3	0.996008	0.964461	-0.00577102	0.0157153
tr|Q2G0M4|Q2G0M4_STAA8	SAOUHSC_00536	Branched-chain-amino-acid aminotransferase OS=Staphylococcus aureus (strain NCTC 8325 / PS 47) OX=93061 GN=SAOUHSC_00536 PE=3 SV=1	1222	225	12.6349	12.8685	12.5092	12.3777	12.3078	12.2942	12.3937	12.6141	64261.8	65450.1	63622.6	62953.7	62598	62529.2	63034.9	64156	64072.1	63079.5	0.984509	0.642553	-0.0225234	0.192091
tr|Q2G0M2|Q2G0M2_STAA8	SAOUHSC_00538	Haloacid dehalogenase-like hydrolase, putative OS=Staphylococcus aureus (strain NCTC 8325 / PS 47) OX=93061 GN=SAOUHSC_00538 PE=4 SV=1	1243	25	12.816	13.4437	13.0697	12.3728	11.6183	11.9995	12.3103	12.3696	5197.63	5452.2	5300.5	5017.89	4711.89	4866.49	4992.52	5016.58	5242.06	4896.87	0.934151	0.362681	-0.0982726	0.440475
tr|Q2G0M1|Q2G0M1_STAA8	SAOUHSC_00539	dNK domain-containing protein OS=Staphylococcus aureus (strain NCTC 8325 / PS 47) OX=93061 GN=SAOUHSC_00539 PE=3 SV=1	1395	50	13.1076	12.6571	12.6365	12.6367	12.0033	12.0306	12.1645	12.7638	18708.8	18065.8	18036.5	18036.7	17132.6	17171.6	17362.8	18218.2	18212	17471.3	0.959332	0.444524	-0.0598984	0.352105
tr|Q2G0M0|Q2G0M0_STAA8	SAOUHSC_00540	dNK domain-containing protein OS=Staphylococcus aureus (strain NCTC 8325 / PS 47) OX=93061 GN=SAOUHSC_00540 PE=3 SV=1	2147	11	12.2423	12.234	12.7649	12.8137	12.2436	12.4081	13.1605	12.133	6249.31	6245.07	6516.11	6540.99	6249.96	6333.93	6718.04	6193.53	6387.87	6373.86	0.997808	0.968127	-0.00316649	0.0140677
tr|Q2G0L8|Q2G0L8_STAA8	SAOUHSC_00542	Uncharacterized protein OS=Staphylococcus aureus (strain NCTC 8325 / PS 47) OX=93061 GN=SAOUHSC_00542 PE=4 SV=1	591	64	12.8964	13.3386	12.0099	12.4489	12.501	12.6943	11.7382	12.3727	23247.2	24044.4	21649.2	22440.6	22534.5	22883	21159.5	22303.2	22845.3	22220	0.972629	0.343253	-0.0400385	0.464386
tr|Q2G0L3|Q2G0L3_STAA8	SAOUHSC_00547	Glycos_transf_1 domain-containing protein OS=Staphylococcus aureus (strain NCTC 8325 / PS 47) OX=93061 GN=SAOUHSC_00547 PE=4 SV=1	257	29	12.32	11.9726	12.2707	12.2361	13.0061	12.6157	12.387	13.1917	13286	12911.3	13232.8	13195.5	14025.9	13604.9	13358.2	14226	13156.4	13803.8	1.0492	0.312542	0.0692955	0.505092
tr|Q2G0L2|Q2G0L2_STAA8	SAOUHSC_00548	Glycos_transf_1 domain-containing protein OS=Staphylococcus aureus (strain NCTC 8325 / PS 47) OX=93061 GN=SAOUHSC_00548 PE=4 SV=1	543	88	12.6461	12.5768	12.5817	13.1716	12.4917	12.0208	12.1432	12.3681	23167.2	23040.3	23049.3	24130	22884.4	22021.8	22245.9	22657.9	23346.7	22452.5	0.961699	0.288513	-0.0563426	0.539835
tr|Q2G0L0|Q2G0L0_STAA8	SAOUHSC_00550	Uncharacterized protein OS=Staphylococcus aureus (strain NCTC 8325 / PS 47) OX=93061 GN=SAOUHSC_00550 PE=4 SV=1	298	18	12.875	12.9883	12.253	12.3035	12.7622	12.0249	12.7716	12.0214	8147.76	8219.42	7754.14	7786.06	8076.38	7609.76	8082.28	7607.56	7976.85	7843.99	0.983346	0.781882	-0.0242296	0.106859
tr|Q2G0K9|Q2G0K9_STAA8	SAOUHSC_00551	Uncharacterized protein OS=Staphylococcus aureus (strain NCTC 8325 / PS 47) OX=93061 GN=SAOUHSC_00551 PE=4 SV=1	1891	4	12.6552	12.1437	12.6973	10.5332	17.9303	10.9939	13.232	9.81428	1890.69	1814.27	1896.98	1573.66	2678.78	1642.48	1976.86	1466.25	1793.9	1941.09	1.08205	0.792843	0.113769	0.100813
sp|Q2G0K7|HPS_STAA8	SAOUHSC_00553	3-hexulose-6-phosphate synthase OS=Staphylococcus aureus (strain NCTC 8325 / PS 47) OX=93061 GN=SAOUHSC_00553 PE=3 SV=1	70	205	12.8214	13.5262	12.6122	12.8866	12.2267	11.2944	12.461	12.1714	47448	50056.2	46673.9	47689.1	45247.2	41797.1	46114.1	45042.5	47966.8	44550.2	0.928772	0.444974	-0.106603	0.351665
tr|Q2G0K6|Q2G0K6_STAA8	SAOUHSC_00554	SIS domain protein OS=Staphylococcus aureus (strain NCTC 8325 / PS 47) OX=93061 GN=SAOUHSC_00554 PE=3 SV=1	1417	33	13.5493	13.0206	12.1253	12.2523	12.159	12.1678	12.311	12.4147	11431.4	10985.3	10230	10337.1	10258.4	10265.8	10386.6	10474.1	10745.9	10346.2	0.962802	0.619404	-0.0546886	0.208026
tr|Q2G0K5|Q2G0K5_STAA8	SAOUHSC_00555	Hydrolase, haloacid dehalogenase-like OS=Staphylococcus aureus (strain NCTC 8325 / PS 47) OX=93061 GN=SAOUHSC_00555 PE=4 SV=1	423	27	12.5053	12.3064	12.2646	11.9206	12.1272	12.9763	13.2353	12.6643	7916.51	7790.58	7764.1	7546.38	7677.12	8214.69	8378.61	8017.16	7754.39	8071.9	1.04094	0.508356	0.0578936	0.293832
tr|Q2G0K4|Q2G0K4_STAA8	SAOUHSC_00556	Proline/betaine transporter, putative OS=Staphylococcus aureus (strain NCTC 8325 / PS 47) OX=93061 GN=SAOUHSC_00556 PE=4 SV=1	1048	12	14.367	12.6996	13.241	13.7784	11.9714	12.158	10.3731	11.4115	3055.68	2701.06	2816.19	2930.5	2546.17	2585.86	2206.23	2427.09	2875.86	2441.34	0.848908	0.266984	-0.23632	0.573515
tr|Q2G0K3|Q2G0K3_STAA8	SAOUHSC_00557	Acyl-CoA synthetase OS=Staphylococcus aureus (strain NCTC 8325 / PS 47) OX=93061 GN=SAOUHSC_00557 PE=4 SV=1	1710	3	12.7308	11.6002	13.4693	10.7664	13.2969	12.7989	13.4171	11.9205	298.518	272.007	315.834	252.455	311.792	300.115	314.61	279.519	284.703	301.509	1.05903	0.383936	0.0827408	0.415741
tr|Q2G0K2|Q2G0K2_STAA8	SAOUHSC_00558	Acetyl-CoA acetyltransferase, putative OS=Staphylococcus aureus (strain NCTC 8325 / PS 47) OX=93061 GN=SAOUHSC_00558 PE=3 SV=1	676	11	12.6878	12.2555	11.4724	13.4063	13.2169	13.5222	10.9402	12.4987	3980.39	3844.76	3599.09	4205.81	4146.37	4242.17	3432.13	3921.08	3907.51	3935.44	1.00715	0.946462	0.0102735	0.0238968
tr|Q2G0K1|Q2G0K1_STAA8	SAOUHSC_00559	Protein VraC OS=Staphylococcus aureus (strain NCTC 8325 / PS 47) OX=93061 GN=SAOUHSC_00559 PE=4 SV=1	2226	2	13.5141	13.3885	9.16466	10.9971	13.7551	14.0891	11.3017	13.7898	220.378	218.331	149.451	179.333	224.309	229.755	184.3	224.874	191.873	215.81	1.12475	0.380977	0.169605	0.419101
tr|Q2G0J9|Q2G0J9_STAA8	SAOUHSC_00561	Protein VraX OS=Staphylococcus aureus (strain NCTC 8325 / PS 47) OX=93061 GN=SAOUHSC_00561 PE=4 SV=1	2247	1	14.6646	15.0219	11.3181	12.6037	7.71128	15.8805	11.8143	10.9856	85.3689	87.4484	65.8875	73.3713	44.8905	92.4466	68.7757	63.9519	78.019	67.5162	0.865381	0.680838	-0.208593	0.166956
tr|Q2G0J8|Q2G0J8_STAA8	SAOUHSC_00562	Phosphomethylpyrimidine kinase OS=Staphylococcus aureus (strain NCTC 8325 / PS 47) OX=93061 GN=SAOUHSC_00562 PE=3 SV=1	115	175	12.5006	12.4159	12.3015	12.2568	12.9382	12.4885	12.3041	12.7944	39787.2	39517.5	39153.5	39011.3	41179.9	39748.5	39161.7	40722.2	39367.4	40203.1	1.02123	0.4551	0.0303053	0.341893
tr|Q2G0J6|Q2G0J6_STAA8	SAOUHSC_00565	Uncharacterized protein OS=Staphylococcus aureus (strain NCTC 8325 / PS 47) OX=93061 GN=SAOUHSC_00565 PE=4 SV=1	1995	13	13.1872	14.11	13.7262	14.1777	9.60305	11.6158	11.6293	11.9508	3480.14	3723.66	3622.37	3741.52	2534.27	3065.44	3069.01	3153.84	3641.92	2955.64	0.81156	0.151207	-0.30123	0.820428
sp|Q2G0J5|Y567_STAA8	SAOUHSC_00567	UPF0382 membrane protein SAOUHSC_00567 OS=Staphylococcus aureus (strain NCTC 8325 / PS 47) OX=93061 GN=SAOUHSC_00567 PE=3 SV=1	2058	4	15.8993	10.1643	12.6016	12.8926	13.3287	12.551	11.5032	11.0594	664.482	424.801	526.66	538.822	557.05	524.546	480.756	462.207	538.691	506.14	0.939573	0.773023	-0.0899228	0.111808
tr|Q2G0J4|Q2G0J4_STAA8	SAOUHSC_00569	Uncharacterized protein OS=Staphylococcus aureus (strain NCTC 8325 / PS 47) OX=93061 GN=SAOUHSC_00569 PE=4 SV=1	1818	22	13.8291	12.2181	14.3633	13.0456	11.4159	11.4218	11.3518	12.3544	3725.14	3291.18	3869.02	3514.09	3075.09	3076.68	3057.82	3327.9	3599.86	3134.37	0.870693	0.339935	-0.199763	0.468604
tr|Q2G0J2|Q2G0J2_STAA8	SAOUHSC_00572	ThrE domain-containing protein OS=Staphylococcus aureus (strain NCTC 8325 / PS 47) OX=93061 GN=SAOUHSC_00572 PE=4 SV=1	1427	3	11.6509	13.5862	11.2918	12.7805	11.5881	12.7347	12.424	13.9437	598.171	697.529	579.734	656.165	594.946	653.815	637.863	715.885	632.9	650.627	1.02801	0.775736	0.0398542	0.110286
tr|Q2G0J0|Q2G0J0_STAA8	SAOUHSC_00574	Phosphate acetyltransferase OS=Staphylococcus aureus (strain NCTC 8325 / PS 47) OX=93061 GN=SAOUHSC_00574 PE=3 SV=1	162	217	11.9534	12.3558	12.7394	13.1072	11.2226	12.4145	13.012	13.1949	44382.4	45876.5	47300.8	48666.3	41669	46094.3	48312.9	48991.9	46556.5	46267	0.993782	0.887649	-0.00899827	0.0517587
tr|Q2G0I8|Q2G0I8_STAA8	SAOUHSC_00577	Mevalonate kinase OS=Staphylococcus aureus (strain NCTC 8325 / PS 47) OX=93061 GN=SAOUHSC_00577 PE=3 SV=1	360	56	12.2121	12.0494	15.0803	12.1943	11.8997	12.2009	12.65	11.7134	16593.5	16372.4	20490.8	16569.4	16169	16578.3	17188.5	15915.9	17506.5	16462.9	0.940388	0.5842	-0.0886721	0.233438
tr|Q2G0I7|Q2G0I7_STAA8	SAOUHSC_00578	Diphosphomevalonate decarboxylase OS=Staphylococcus aureus (strain NCTC 8325 / PS 47) OX=93061 GN=SAOUHSC_00578 PE=3 SV=1	473	35	12.6261	12.4883	12.411	12.9014	12.208	11.8399	12.2323	13.293	7326.58	7246.61	7201.79	7486.37	7083.96	6870.41	7098.08	7713.58	7315.34	7191.51	0.983073	0.689058	-0.0246302	0.161744
tr|Q2G0I6|Q2G0I6_STAA8	SAOUHSC_00579	Phosphomevalonate kinase OS=Staphylococcus aureus (strain NCTC 8325 / PS 47) OX=93061 GN=SAOUHSC_00579 PE=4 SV=1	660	50	11.9799	12.5139	13.7915	12.0131	12.412	13.0604	11.7714	12.4577	12627.7	13190.6	14537.3	12662.7	13083.2	13766.7	12408	13131.4	13254.6	13097.3	0.988136	0.9298	-0.0172182	0.0316105
sp|Q2G0I5|Y580_STAA8	SAOUHSC_00580	UPF0741 protein SAOUHSC_00580 OS=Staphylococcus aureus (strain NCTC 8325 / PS 47) OX=93061 GN=SAOUHSC_00580 PE=3 SV=1	2094	9	11.7521	12.2028	12.6398	13.35	12.0436	12.389	13.4309	12.1918	1989.09	2065.38	2139.34	2259.54	2038.44	2096.9	2273.24	2063.52	2113.34	2118.03	1.00222	0.986422	0.00319643	0.00593725
tr|Q2G0I4|Q2G0I4_STAA8	SAOUHSC_00581	Uncharacterized protein OS=Staphylococcus aureus (strain NCTC 8325 / PS 47) OX=93061 GN=SAOUHSC_00581 PE=3 SV=1	1503	22	11.2859	11.4335	13.3511	13.6037	10.5112	12.5415	13.5821	13.691	4242.11	4297.61	5018.39	5113.31	3950.92	4714.06	5105.2	5146.12	4667.86	4729.07	1.01312	0.866601	0.0187983	0.0621808
tr|Q2G0I3|Q2G0I3_STAA8	SAOUHSC_00582	Uncharacterized protein OS=Staphylococcus aureus (strain NCTC 8325 / PS 47) OX=93061 GN=SAOUHSC_00582 PE=4 SV=1	1226	9	13.5211	12.9733	11.5991	13.3583	11.3935	12.4301	12.1265	12.5982	1983.92	1903.55	1701.91	1960.04	1671.74	1823.84	1779.3	1848.51	1887.36	1780.85	0.943568	0.588198	-0.0838018	0.230476
tr|Q2G0I1|Q2G0I1_STAA8	SAOUHSC_00584	LXG domain-containing protein OS=Staphylococcus aureus (strain NCTC 8325 / PS 47) OX=93061 GN=SAOUHSC_00584 PE=4 SV=1	154	24	12.5558	12.7746	12.238	12.7	11.7107	12.5802	12.7068	12.7338	5628.77	5726.86	5486.26	5693.41	5249.89	5639.69	5696.44	5708.56	5633.82	5573.65	0.989318	0.842378	-0.0154936	0.074493
tr|Q2G0I0|Q2G0I0_STAA8	SAOUHSC_00585	Uncharacterized protein OS=Staphylococcus aureus (strain NCTC 8325 / PS 47) OX=93061 GN=SAOUHSC_00585 PE=4 SV=1	1652	7	13.2792	12.7246	12.3006	12.2131	13.156	12.9586	11.2637	12.1042	1140.96	1093.31	1056.88	1049.36	1130.37	1113.41	967.786	1040	1085.13	1062.89	0.979508	0.691173	-0.0298702	0.160413
tr|Q2G0H8|Q2G0H8_STAA8	SAOUHSC_00587	Uncharacterized protein OS=Staphylococcus aureus (strain NCTC 8325 / PS 47) OX=93061 GN=SAOUHSC_00587 PE=4 SV=1	2062	2	12.1834	11.7555	7.57213	7.49756	8.63273	18.6922	8.85224	24.8142	228.735	220.701	142.161	140.761	162.073	350.931	166.194	465.868	183.089	286.267	1.56353	0.616467	0.64481	0.21009
tr|Q2G0H5|Q2G0H5_STAA8	SAOUHSC_00591	Uncharacterized protein OS=Staphylococcus aureus (strain NCTC 8325 / PS 47) OX=93061 GN=SAOUHSC_00591 PE=4 SV=1	1557	1	9.7348	8.24056	19.9685	0	22.0652	4.40492	8.89492	26.691	5.28511	4.47387	10.8411	0	11.9794	2.39147	4.82913	14.4908	5.15002	8.4227	1.63547	0.771655	0.709705	0.112577
tr|Q2G0H4|Q2G0H4_STAA8	SAOUHSC_00592	Uncharacterized protein OS=Staphylococcus aureus (strain NCTC 8325 / PS 47) OX=93061 GN=SAOUHSC_00592 PE=4 SV=1	2135	1	12.3292	12.8947	12.0753	12.1139	14.9495	12.5106	12.0102	11.1166	685.683	717.137	671.565	673.712	831.41	695.775	667.943	618.246	687.024	703.343	1.02375	0.882013	0.0338684	0.054525
tr|Q2G0H0|Q2G0H0_STAA8	SAOUHSC_00598	Uncharacterized protein OS=Staphylococcus aureus (strain NCTC 8325 / PS 47) OX=93061 GN=SAOUHSC_00598 PE=4 SV=1	1193	2	14.0648	11.922	11.5967	10.8403	13.7089	12.7428	10.7969	14.3277	841.445	713.25	693.787	648.532	820.15	762.353	645.937	857.172	724.254	771.403	1.0651	0.732299	0.09099	0.135312
tr|Q2G0G9|Q2G0G9_STAA8	SAOUHSC_00599	Uncharacterized protein OS=Staphylococcus aureus (strain NCTC 8325 / PS 47) OX=93061 GN=SAOUHSC_00599 PE=4 SV=1	1573	2	14.8821	13.3619	11.4507	12.8644	13.7893	11.9368	10.6332	11.0816	2453.71	2203.06	1887.95	2121.04	2273.52	1968.09	1753.16	1827.09	2166.44	1955.46	0.902617	0.186225	-0.147815	0.729962
tr|Q2G0G6|Q2G0G6_STAA8	SAOUHSC_00603	Aldo_ket_red domain-containing protein OS=Staphylococcus aureus (strain NCTC 8325 / PS 47) OX=93061 GN=SAOUHSC_00603 PE=4 SV=1	19	47	13.2804	13.8622	12.7401	13.0078	11.6692	11.5476	11.8734	12.0191	14122.7	14741.4	13548.1	13832.8	12409.3	12280	12626.4	12781.4	14061.2	12524.3	0.890694	0.242331	-0.166998	0.615591
tr|Q2G0G5|Q2G0G5_STAA8	SAOUHSC_00604	FMN-dependent NADPH-azoreductase OS=Staphylococcus aureus (strain NCTC 8325 / PS 47) OX=93061 GN=SAOUHSC_00604 PE=3 SV=1	311	17	13.9855	12.8447	12.4578	12.5274	11.6186	13.4246	11.2038	11.9377	2201.37	2021.79	1960.89	1971.86	1828.8	2113.07	1763.51	1879.03	2038.98	1896.1	0.929928	0.550947	-0.104809	0.25889
tr|Q2G0G4|Q2G0G4_STAA8	SAOUHSC_00605	N-acetyltransferase domain-containing protein OS=Staphylococcus aureus (strain NCTC 8325 / PS 47) OX=93061 GN=SAOUHSC_00605 PE=4 SV=1	1701	29	11.9902	13.492	12.7213	12.8559	12.6003	11.9305	12.1923	12.2175	9759.65	10982.1	10354.8	10464.3	10256.3	9711.11	9924.15	9944.7	10390.2	9959.06	0.958504	0.625428	-0.061143	0.203823
tr|Q2G0G3|Q2G0G3_STAA8	SAOUHSC_00606	HD domain-containing protein OS=Staphylococcus aureus (strain NCTC 8325 / PS 47) OX=93061 GN=SAOUHSC_00606 PE=4 SV=1	1118	55	12.5877	12.8759	12.1684	12.3456	12.6682	12.0952	12.6562	12.6028	13834.8	14151.6	13374	13568.8	13923.3	13293.6	13910.1	13851.5	13732.3	13744.6	1.0009	0.993866	0.00129427	0.00267217
tr|Q2G0G2|Q2G0G2_STAA8	SAOUHSC_00607	Uncharacterized protein OS=Staphylococcus aureus (strain NCTC 8325 / PS 47) OX=93061 GN=SAOUHSC_00607 PE=4 SV=1	122	34	13.1353	13.1978	11.7852	11.8858	13.3559	12.6055	12.2078	11.8266	14642.8	14712.4	13137.7	13249.8	14888.7	14052.2	13608.8	13183.9	13935.7	13933.4	0.999837	1	-0.000235539	0
tr|Q2G0F9|Q2G0F9_STAA8	SAOUHSC_00610	Uncharacterized protein OS=Staphylococcus aureus (strain NCTC 8325 / PS 47) OX=93061 GN=SAOUHSC_00610 PE=4 SV=1	1637	26	12.7608	13.0115	12.7409	13.3948	12.0904	12.2195	11.1663	12.6159	9036.17	9213.74	9022.1	9485.11	8561.5	8652.87	7907.08	8933.56	9189.28	8513.75	0.926487	0.230174	-0.110157	0.637944
tr|Q2G0F7|Q2G0F7_STAA8	SAOUHSC_00612	Endonuclease III, putative OS=Staphylococcus aureus (strain NCTC 8325 / PS 47) OX=93061 GN=SAOUHSC_00612 PE=4 SV=1	2005	7	10.0188	16.1303	14.7855	14.8576	10.5348	10.9223	12.5349	10.2157	2720.02	4379.25	4014.13	4033.72	2860.12	2965.31	3403.12	2773.48	3786.78	3000.51	0.792364	0.406415	-0.335765	0.39103
tr|Q2G0F6|Q2G0F6_STAA8	SAOUHSC_00613	Iron compound ABC transporter, substrate-binding protein, putative OS=Staphylococcus aureus (strain NCTC 8325 / PS 47) OX=93061 GN=SAOUHSC_00613 PE=4 SV=1	600	21	13.1343	12.3104	11.4253	12.2358	12.3237	13.2055	13.3477	12.0173	6748.8	6325.49	5870.68	6287.13	6332.28	6785.39	6858.45	6174.88	6308.03	6537.75	1.03642	0.760819	0.0516058	0.118719
tr|Q2G0F4|Q2G0F4_STAA8	SAOUHSC_00615	Haloacid dehalogenase-like hydrolase, putative OS=Staphylococcus aureus (strain NCTC 8325 / PS 47) OX=93061 GN=SAOUHSC_00615 PE=4 SV=1	312	22	12.6491	12.8936	12.2382	12.0438	13.3555	12.2917	12.0522	12.476	6622.3	6750.28	6407.16	6305.4	6992.12	6435.19	6309.78	6531.66	6521.28	6567.19	1.00704	0.904111	0.0101194	0.0437782
tr|Q2G0F3|Q2G0F3_STAA8	SAOUHSC_00616	AB hydrolase-1 domain-containing protein OS=Staphylococcus aureus (strain NCTC 8325 / PS 47) OX=93061 GN=SAOUHSC_00616 PE=3 SV=1	1209	46	12.9521	12.4943	12.6166	12.9768	12.5744	11.8824	12.3753	12.1281	9520.73	9184.15	9274.1	9538.82	9243.06	8734.36	9096.72	8915.02	9379.45	8997.29	0.959256	0.273382	-0.0600128	0.56323
tr|Q2G0F2|Q2G0F2_STAA8	SAOUHSC_00617	Uncharacterized protein OS=Staphylococcus aureus (strain NCTC 8325 / PS 47) OX=93061 GN=SAOUHSC_00617 PE=4 SV=1	1008	21	13.9346	14.2898	12.4513	13.8013	11.4362	12.3603	11.1785	10.5481	4708.06	4828.07	4206.92	4663.05	3863.94	4176.15	3776.86	3563.87	4601.53	3845.2	0.835637	0.207038	-0.259052	0.68395
tr|Q2G0F1|Q2G0F1_STAA8	SAOUHSC_00618	Uncharacterized protein OS=Staphylococcus aureus (strain NCTC 8325 / PS 47) OX=93061 GN=SAOUHSC_00618 PE=4 SV=1	1402	5	14.2336	13.7043	12.953	12.8215	11.107	13.0994	10.3664	11.7148	1269.99	1222.76	1155.73	1144	991.024	1168.79	924.937	1045.25	1198.12	1032.5	0.861767	0.331111	-0.21463	0.480026
tr|Q2G0F0|Q2G0F0_STAA8	SAOUHSC_00619	Uncharacterized protein OS=Staphylococcus aureus (strain NCTC 8325 / PS 47) OX=93061 GN=SAOUHSC_00619 PE=3 SV=1	1176	18	13.7279	12.3563	12.8501	13.9633	12.3184	11.4108	11.1405	12.2327	6544.22	5890.37	6125.81	6656.45	5872.33	5439.67	5310.8	5831.47	6304.21	5613.57	0.890447	0.149492	-0.167398	0.825382
tr|Q2G2V0|Q2G2V0_STAA8	SAOUHSC_00624	Integrase/recombinase, putative OS=Staphylococcus aureus (strain NCTC 8325 / PS 47) OX=93061 GN=SAOUHSC_00624 PE=4 SV=1	451	10	11.512	14.5401	12.6246	13.4488	12.2211	11.6782	11.7357	12.2394	2072.37	2617.49	2272.66	2421.04	2200.03	2102.29	2112.64	2203.32	2345.89	2154.57	0.918445	0.556293	-0.122735	0.254696
tr|Q2G2E0|Q2G2E0_STAA8	SAOUHSC_00633	Na_H_Exchanger domain-containing protein OS=Staphylococcus aureus (strain NCTC 8325 / PS 47) OX=93061 GN=SAOUHSC_00633 PE=4 SV=1	1659	13	12.4227	12.0675	12.4645	12.3497	11.6739	13.9787	11.9841	13.0588	2455.64	2385.42	2463.9	2441.2	2307.62	2763.22	2368.93	2581.37	2436.54	2505.28	1.02821	0.821457	0.0401408	0.0854152
tr|Q2G2D8|Q2G2D8_STAA8	SAOUHSC_00634	ABC transporter, substrate-binding protein, putative OS=Staphylococcus aureus (strain NCTC 8325 / PS 47) OX=93061 GN=SAOUHSC_00634 PE=3 SV=1	636	208	12.2103	11.6971	12.3912	12.5362	12.6453	13.1884	12.9876	12.3439	44176.4	42319.9	44831.1	45355.7	45750.3	47715.3	46988.8	44660	44170.8	46278.6	1.04772	0.507639	0.0672531	0.294445
tr|Q2G2L2|Q2G2L2_STAA8	SAOUHSC_00637	ABC transporter domain-containing protein OS=Staphylococcus aureus (strain NCTC 8325 / PS 47) OX=93061 GN=SAOUHSC_00637 PE=4 SV=1	690	26	12.5792	12.4381	12.801	13.1367	12.2056	12.6091	11.9828	12.2474	9243.5	9139.8	9406.48	9653.15	8968.97	9265.43	8805.21	8999.7	9360.73	9009.83	0.962513	0.459495	-0.0551219	0.337719
tr|Q2G2L0|Q2G2L0_STAA8	SAOUHSC_00638	HTH dtxR-type domain-containing protein OS=Staphylococcus aureus (strain NCTC 8325 / PS 47) OX=93061 GN=SAOUHSC_00638 PE=3 SV=1	447	44	13.009	12.4469	12.8447	12.3056	12.7576	11.9816	12.7687	11.8859	12182.4	11656	12028.6	11523.7	11947	11220.3	11957.4	11130.7	11847.7	11563.8	0.976044	0.312542	-0.0349822	0.505092
tr|Q2G2K9|Q2G2K9_STAA8	SAOUHSC_00639	Uncharacterized protein OS=Staphylococcus aureus (strain NCTC 8325 / PS 47) OX=93061 GN=SAOUHSC_00639 PE=4 SV=1	1360	3	11.0701	13.1053	10.253	12.4859	12.9437	15.1119	12.0975	12.9326	590.037	698.508	546.481	665.496	689.898	805.464	644.793	689.308	625.13	707.366	1.13155	0.256565	0.178299	0.590803
tr|Q2G2X5|Q2G2X5_STAA8	SAOUHSC_00642	Transport permease protein OS=Staphylococcus aureus (strain NCTC 8325 / PS 47) OX=93061 GN=SAOUHSC_00642 PE=3 SV=1	75	14	14.2459	13.924	12.4212	12.1378	12.3472	12.487	11.283	11.154	4397.58	4298.21	3834.32	3746.82	3811.46	3854.64	3482.98	3443.13	4069.23	3648.05	0.896496	0.167982	-0.15763	0.774737
tr|Q2G2X6|Q2G2X6_STAA8	SAOUHSC_00646	Penicillin-binding protein 4, putative OS=Staphylococcus aureus (strain NCTC 8325 / PS 47) OX=93061 GN=SAOUHSC_00646 PE=1 SV=1	1487	83	12.6677	11.9035	12.3893	12.4464	12.9521	13.2708	11.4669	12.9034	23242.3	21840.2	22731.5	22836.3	23764.1	24349	21039.2	23674.9	22662.6	23206.8	1.02401	0.802366	0.0342358	0.0956275
tr|Q2G2E5|Q2G2E5_STAA8	SAOUHSC_00647	Uncharacterized protein OS=Staphylococcus aureus (strain NCTC 8325 / PS 47) OX=93061 GN=SAOUHSC_00647 PE=4 SV=1	426	56	12.1775	12.2062	13.0534	12.6399	12.2484	13.2126	12.1067	12.3553	8372.69	8392.46	8974.97	8690.64	8421.49	9084.37	8324.03	8494.95	8607.69	8581.21	0.996924	0.976775	-0.00444503	0.0102055
tr|Q2G2E4|Q2G2E4_STAA8	SAOUHSC_00648	Uncharacterized protein OS=Staphylococcus aureus (strain NCTC 8325 / PS 47) OX=93061 GN=SAOUHSC_00648 PE=3 SV=1	1541	22	12.5522	12.3914	11.6141	12.3757	13.1782	13.6464	11.7344	12.5076	4422.71	4366.07	4092.18	4360.55	4643.29	4808.26	4134.59	4407.02	4310.38	4498.29	1.0436	0.454381	0.0615624	0.34258
tr|Q2G2E2|Q2G2E2_STAA8	SAOUHSC_00651	DUF2179 domain-containing protein OS=Staphylococcus aureus (strain NCTC 8325 / PS 47) OX=93061 GN=SAOUHSC_00651 PE=4 SV=1	488	25	13.8046	12.5202	12.5375	11.68	13.4015	12.7786	10.7013	12.5763	9759.16	8851.2	8863.39	8257.2	9474.17	9033.84	7565.32	8890.83	8932.74	8741.04	0.97854	0.851483	-0.0312974	0.069824
tr|Q2G1Z3|Q2G1Z3_STAA8	SAOUHSC_00652	Iron compound ABC transporter, ATP-binding protein OS=Staphylococcus aureus (strain NCTC 8325 / PS 47) OX=93061 GN=SAOUHSC_00652 PE=4 SV=1	727	87	12.2946	12.1881	11.883	11.7738	12.9464	13.3222	12.9813	12.6106	17828.9	17674.5	17232	17073.7	18774.1	19319.1	18824.7	18287.2	17452.3	18801.3	1.0773	0.14484	0.107415	0.839111
tr|Q2G1Z2|Q2G1Z2_STAA8	SAOUHSC_00653	Iron-regulated surface determinant protein F OS=Staphylococcus aureus (strain NCTC 8325 / PS 47) OX=93061 GN=SAOUHSC_00653 PE=3 SV=1	1224	3	11.9519	13.8323	13.0295	13.5797	11.2124	12.6271	10.4398	13.3273	919.866	1064.59	1002.8	1045.15	862.955	971.834	803.49	1025.72	1008.1	916	0.908638	0.389673	-0.138222	0.4093
tr|Q2G1Z1|Q2G1Z1_STAA8	SAOUHSC_00654	Iron-regulated surface determinant protein F OS=Staphylococcus aureus (strain NCTC 8325 / PS 47) OX=93061 GN=SAOUHSC_00654 PE=3 SV=1	2242	1	12.8207	10.5959	15.8199	11.5334	12.6212	13.1191	10.0979	13.3918	238.432	197.057	294.21	214.492	234.721	243.981	187.795	249.053	236.048	228.887	0.969666	0.939149	-0.0444401	0.0272655
tr|Q2G1Z0|Q2G1Z0_STAA8	SAOUHSC_00655	DhaK domain-containing protein OS=Staphylococcus aureus (strain NCTC 8325 / PS 47) OX=93061 GN=SAOUHSC_00655 PE=4 SV=1	967	26	12.569	13.0402	12.4771	13.4149	12.0401	12.5149	12.4064	11.5374	3089.71	3205.52	3067.12	3297.64	2959.7	3076.4	3049.72	2836.11	3165	2980.48	0.941701	0.465419	-0.0866585	0.332156
tr|Q2G0E9|Q2G0E9_STAA8	SAOUHSC_00656	DhaL domain-containing protein OS=Staphylococcus aureus (strain NCTC 8325 / PS 47) OX=93061 GN=SAOUHSC_00656 PE=4 SV=1	130	23	11.9637	12.5671	11.741	12.3633	13.0681	12.1472	13.3511	12.7985	3368.74	3538.63	3306.03	3481.25	3679.69	3420.41	3759.38	3603.78	3423.66	3615.82	1.05612	0.52797	0.0787804	0.277391
tr|Q2G0E8|Q2G0E8_STAA8	SAOUHSC_00658	Phosphoenolpyruvate--glycerone phosphotransferase OS=Staphylococcus aureus (strain NCTC 8325 / PS 47) OX=93061 GN=SAOUHSC_00658 PE=4 SV=1	1609	5	12.5217	13.2978	11.738	12.365	12.2722	12.6306	12.0016	13.1731	629.389	668.4	589.996	621.511	616.848	634.863	603.244	662.131	627.324	629.271	1.0031	0.966338	0.00447185	0.0148709
tr|Q2G0E7|Q2G0E7_STAA8	SAOUHSC_00659	Uncharacterized protein OS=Staphylococcus aureus (strain NCTC 8325 / PS 47) OX=93061 GN=SAOUHSC_00659 PE=4 SV=1	1987	11	12.3604	12.313	10.9716	12.1588	13.5116	13.4089	12.945	12.3308	1210.11	1205.47	1074.14	1190.37	1322.81	1312.76	1267.34	1207.21	1170.02	1277.53	1.09188	0.339935	0.126821	0.468604
tr|Q2G0E5|Q2G0E5_STAA8	SAOUHSC_00661	Abhydrolase_3 domain-containing protein OS=Staphylococcus aureus (strain NCTC 8325 / PS 47) OX=93061 GN=SAOUHSC_00661 PE=4 SV=1	1780	41	13.0629	12.3503	13.2722	14.4192	11.7683	12.2443	11.4047	11.4782	8099.86	7658	8229.61	8940.83	7297.09	7592.25	7071.67	7117.24	8232.08	7269.56	0.883078	0.36739	-0.179388	0.434873
tr|Q2G0E3|Q2G0E3_STAA8	SAOUHSC_00662	Uncharacterized protein OS=Staphylococcus aureus (strain NCTC 8325 / PS 47) OX=93061 GN=SAOUHSC_00662 PE=4 SV=1	2123	3	10.399	13.662	10.4948	12.845	13.7797	12.9719	12.1939	13.6538	949.137	1246.96	957.884	1172.39	1257.7	1183.97	1112.96	1246.21	1081.59	1200.21	1.10967	0.537243	0.150129	0.269829
tr|Q2G0E2|Q2G0E2_STAA8	SAOUHSC_00663	N-acetyltransferase domain-containing protein OS=Staphylococcus aureus (strain NCTC 8325 / PS 47) OX=93061 GN=SAOUHSC_00663 PE=4 SV=1	1316	43	12.2925	12.8997	12.4057	12.6719	12.594	12.4006	12.3447	12.3909	12621.3	13244.8	12737.5	13010.9	12930.9	12732.3	12674.9	12722.3	12903.6	12765.1	0.989265	0.74214	-0.0155716	0.129514
tr|Q2G0D8|Q2G0D8_STAA8	SAOUHSC_00667	Putative hemin import ATP-binding protein HrtA OS=Staphylococcus aureus (strain NCTC 8325 / PS 47) OX=93061 GN=SAOUHSC_00667 PE=3 SV=1	1238	19	12.4395	12.2073	12.2948	12.9222	13.6056	12.5171	11.1313	12.8824	4114.65	4037.84	4066.79	4274.31	4500.36	4140.32	3681.95	4261.16	4123.4	4145.95	1.00547	0.959647	0.0078683	0.0178885
tr|Q2G0D7|Q2G0D7_STAA8	SAOUHSC_00668	ABC transporter permease, putative OS=Staphylococcus aureus (strain NCTC 8325 / PS 47) OX=93061 GN=SAOUHSC_00668 PE=3 SV=1	597	19	14.1003	11.8811	11.7587	12.6176	12.9856	13.2391	11.2756	12.142	5678.78	4785.01	4735.71	5081.61	5229.82	5331.92	4541.16	4890.06	5070.28	4998.24	0.985792	0.890332	-0.0206445	0.050448
tr|Q2G0D6|Q2G0D6_STAA8	SAOUHSC_00669	Uncharacterized protein OS=Staphylococcus aureus (strain NCTC 8325 / PS 47) OX=93061 GN=SAOUHSC_00669 PE=3 SV=1	71	74	13.1141	12.9562	13.8361	13.1764	12.1637	11.6945	11.0823	11.9767	24814.9	24516.1	26181	24932.7	23016.4	22128.7	20970.2	22662.6	25111.2	22194.5	0.883849	0.280289	-0.178129	0.552394
tr|Q2G0D5|Q2G0D5_STAA8	SAOUHSC_00670	Uncharacterized protein OS=Staphylococcus aureus (strain NCTC 8325 / PS 47) OX=93061 GN=SAOUHSC_00670 PE=4 SV=1	1305	6	14.3603	13.8099	12.1449	13.3909	12.6219	12.0075	9.58284	12.0818	2319.5	2230.6	1961.67	2162.92	2038.72	1939.48	1547.84	1951.47	2168.67	1869.38	0.861992	0.15543	-0.214254	0.808465
sp|Q2G0D4|SSAAL_STAA8	SAOUHSC_00671	Probable autolysin SsaALP OS=Staphylococcus aureus (strain NCTC 8325 / PS 47) OX=93061 GN=SAOUHSC_00671 PE=1 SV=1	831	16	12.6925	13.7854	13.6069	12.9453	11.0772	12.0485	12.1996	11.6446	2984.36	3241.33	3199.35	3043.79	2604.54	2832.94	2868.45	2737.96	3117.21	2760.97	0.88572	0.105487	-0.175078	0.976801
tr|Q2G0D2|Q2G0D2_STAA8	SAOUHSC_00673	HTH araC/xylS-type domain-containing protein OS=Staphylococcus aureus (strain NCTC 8325 / PS 47) OX=93061 GN=SAOUHSC_00673 PE=4 SV=1	1169	22	12.7776	12.982	13.0406	13.1871	12.412	12.2037	10.9996	12.3974	7066.94	7180	7212.42	7293.45	6864.73	6749.56	6083.61	6856.67	7188.2	6638.64	0.923547	0.356312	-0.114743	0.44817
sp|Q2G0D0|Y675_STAA8	SAOUHSC_00675	Probable transcriptional regulatory protein SAOUHSC_00675 OS=Staphylococcus aureus (strain NCTC 8325 / PS 47) OX=93061 GN=SAOUHSC_00675 PE=3 SV=1	60	42	12.1783	12.7994	11.2518	11.9547	13.1112	12.8453	12.4364	13.4228	10802.6	11353.5	9980.76	10604.2	11630.1	11394.2	11031.5	11906.5	10685.3	11490.6	1.07537	0.340417	0.104828	0.467989
tr|Q2G0C9|Q2G0C9_STAA8	SAOUHSC_00676	Cupin_5 domain-containing protein OS=Staphylococcus aureus (strain NCTC 8325 / PS 47) OX=93061 GN=SAOUHSC_00676 PE=4 SV=1	2165	8	11.4457	13.6813	12.4726	12.7675	11.5911	13.1252	12.8402	12.0764	2042.64	2441.61	2225.9	2278.52	2068.58	2342.36	2291.5	2155.2	2247.17	2214.41	0.985423	0.774449	-0.0211853	0.111007
tr|Q2G0C7|Q2G0C7_STAA8	SAOUHSC_00678	DUF402 domain-containing protein OS=Staphylococcus aureus (strain NCTC 8325 / PS 47) OX=93061 GN=SAOUHSC_00678 PE=4 SV=1	1903	57	11.8299	12.6826	12.0133	12.8328	12.7905	12.3307	12.5976	12.9226	8583.02	9201.75	8716.12	9310.7	9280.01	8946.37	9140.06	9375.88	8952.9	9185.58	1.02599	0.645444	0.0370162	0.190141
tr|Q2G0C6|Q2G0C6_STAA8	SAOUHSC_00679	HTH lysR-type domain-containing protein OS=Staphylococcus aureus (strain NCTC 8325 / PS 47) OX=93061 GN=SAOUHSC_00679 PE=3 SV=1	32	27	12.2819	12.7456	12.0721	12.4948	12.4359	13.0997	11.6744	13.1955	8246.11	8557.45	8105.22	8389.08	8349.52	8795.19	7838.26	8859.54	8324.47	8460.63	1.01636	0.708225	0.0234071	0.149829
tr|Q2G0C4|Q2G0C4_STAA8	SAOUHSC_00681	Major facilitator superfamily protein superfamily OS=Staphylococcus aureus (strain NCTC 8325 / PS 47) OX=93061 GN=SAOUHSC_00681 PE=3 SV=1	841	2	13.5079	11.4628	13.6382	11.9865	12.5202	11.3493	11.5474	13.9876	1066.56	905.085	1076.85	946.437	988.576	896.12	911.762	1104.44	998.733	975.224	0.976462	0.889677	-0.0343647	0.0507676
tr|Q2G0C2|Q2G0C2_STAA8	SAOUHSC_00683	Uncharacterized protein OS=Staphylococcus aureus (strain NCTC 8325 / PS 47) OX=93061 GN=SAOUHSC_00683 PE=4 SV=1	760	4	14.4129	13.0236	12.3562	12.3316	11.3375	13.619	10.4947	12.4245	1315.1	1188.33	1127.43	1125.19	1034.48	1242.66	957.581	1133.67	1189.01	1092.1	0.918491	0.61391	-0.122662	0.211895
tr|Q2G0C1|Q2G0C1_STAA8	SAOUHSC_00684	N-acetyltransferase domain-containing protein OS=Staphylococcus aureus (strain NCTC 8325 / PS 47) OX=93061 GN=SAOUHSC_00684 PE=4 SV=1	1162	5	14.7129	10.092	10.293	15.8566	14.1832	10.4173	8.63783	15.8073	1391.1	954.193	973.199	1499.24	1341.02	984.953	816.706	1494.58	1204.43	1159.31	0.96254	0.648664	-0.0550818	0.18798
tr|Q2G0C0|Q2G0C0_STAA8	SAOUHSC_00685	Uncharacterized protein OS=Staphylococcus aureus (strain NCTC 8325 / PS 47) OX=93061 GN=SAOUHSC_00685 PE=4 SV=1	1266	5	10.2588	8.29979	12.8784	11.1105	13.4448	11.84	20.0203	12.1473	1619.19	1309.99	2032.65	1753.62	2122.05	1868.76	3159.89	1917.26	1678.86	2266.99	1.35031	0.342132	0.433294	0.465806
tr|Q2G0B9|Q2G0B9_STAA8	SAOUHSC_00686	Uncharacterized protein OS=Staphylococcus aureus (strain NCTC 8325 / PS 47) OX=93061 GN=SAOUHSC_00686 PE=4 SV=1	1651	130	13.1706	13.6696	13.0885	12.9794	8.63604	13.1257	13.0763	12.2538	21250.1	22055.2	21117.6	20941.6	13933.8	21177.6	21097.9	19770.9	21341.1	18995	0.890068	0.5717	-0.168013	0.242832
tr|Q2G0B8|Q2G0B8_STAA8	SAOUHSC_00687	N-acetyltransferase domain-containing protein OS=Staphylococcus aureus (strain NCTC 8325 / PS 47) OX=93061 GN=SAOUHSC_00687 PE=4 SV=1	1485	25	12.2268	12.6577	11.7411	12.5858	12.7987	12.6605	12.1438	13.1856	5540.15	5735.39	5320.09	5702.8	5799.3	5736.67	5502.56	5974.58	5574.61	5753.28	1.03205	0.347496	0.0455138	0.45905
tr|Q2G0B7|Q2G0B7_STAA8	SAOUHSC_00688	Cytokinin riboside 5'-monophosphate phosphoribohydrolase OS=Staphylococcus aureus (strain NCTC 8325 / PS 47) OX=93061 GN=SAOUHSC_00688 PE=3 SV=1	528	8	13.8218	11.8234	12.7189	12.9886	11.8094	11.3107	12.3256	13.2016	2387.77	2042.53	2197.24	2243.83	2040.12	1953.96	2129.3	2280.62	2217.84	2101	0.947317	0.5632	-0.0780808	0.249337
sp|Q2G0B6|Y689_STAA8	SAOUHSC_00689	UPF0178 protein SAOUHSC_00689 OS=Staphylococcus aureus (strain NCTC 8325 / PS 47) OX=93061 GN=SAOUHSC_00689 PE=3 SV=1	1934	11	12.6606	12.6685	12.6159	11.9996	12.8064	12.2376	12.9613	12.0501	3355.35	3357.42	3343.5	3180.17	3393.98	3243.24	3435.02	3193.53	3309.11	3316.44	1.00222	0.948969	0.00319326	0.022748
tr|Q2G0B5|Q2G0B5_STAA8	SAOUHSC_00690	Uncharacterized protein OS=Staphylococcus aureus (strain NCTC 8325 / PS 47) OX=93061 GN=SAOUHSC_00690 PE=4 SV=1	418	36	13.4039	11.5713	12.2803	12.228	12.8395	13.2215	12.174	12.2815	8312.41	7175.92	7615.58	7583.14	7962.38	8199.29	7549.65	7616.35	7671.76	7831.92	1.02088	0.831948	0.0298075	0.0799038
tr|Q2G0B3|Q2G0B3_STAA8	SAOUHSC_00692	Uncharacterized protein OS=Staphylococcus aureus (strain NCTC 8325 / PS 47) OX=93061 GN=SAOUHSC_00692 PE=4 SV=1	1333	8	13.8199	12.3781	10.5928	12.2712	12.3381	13.2011	11.0132	14.3856	1807.75	1619.16	1385.62	1605.17	1613.93	1726.81	1440.62	1881.76	1604.42	1665.78	1.03824	0.802366	0.0541415	0.0956275
tr|Q2G0B2|Q2G0B2_STAA8	SAOUHSC_00693	Uncharacterized protein OS=Staphylococcus aureus (strain NCTC 8325 / PS 47) OX=93061 GN=SAOUHSC_00693 PE=4 SV=1	198	17	13.1498	12.1272	12.6568	13.3575	12.2143	12.8889	10.9308	12.6746	6754.76	6229.45	6501.51	6861.42	6274.17	6620.74	5614.89	6510.66	6586.78	6255.11	0.949646	0.613328	-0.0745381	0.212307
tr|Q2G0B0|Q2G0B0_STAA8	SAOUHSC_00695	CobW C-terminal domain-containing protein OS=Staphylococcus aureus (strain NCTC 8325 / PS 47) OX=93061 GN=SAOUHSC_00695 PE=3 SV=1	1975	38	11.8184	12.0258	13.4432	12.4684	12.8256	12.8521	12.176	12.3906	11907	12115.9	13543.9	12561.8	12921.7	12948.4	12267.2	12483.4	12532.2	12655.2	1.00982	0.929918	0.0140935	0.0315553
tr|Q2G0A9|Q2G0A9_STAA8	SAOUHSC_00696	Aldo_ket_red domain-containing protein OS=Staphylococcus aureus (strain NCTC 8325 / PS 47) OX=93061 GN=SAOUHSC_00696 PE=4 SV=1	2007	13	12.4047	12.3792	12.5148	12.5858	13.6885	13.6088	10.9972	11.821	2865.87	2859.96	2891.29	2907.69	3162.46	3144.05	2540.69	2731.01	2881.2	2894.55	1.00463	0.980795	0.00666926	0.00842176
tr|Q2G0A7|Q2G0A7_STAA8	SAOUHSC_00698	Na(+)/dicarboxylate symporter OS=Staphylococcus aureus (strain NCTC 8325 / PS 47) OX=93061 GN=SAOUHSC_00698 PE=3 SV=1	1338	2	12.6691	11.8794	11.7286	10.8477	13.391	12.7107	13.3413	13.4322	438.251	410.932	405.717	375.243	463.221	439.689	461.504	464.646	407.536	457.265	1.12202	0.316987	0.166104	0.498959
tr|Q2G0A6|Q2G0A6_STAA8	SAOUHSC_00699	Deoxyribodipyrimidine photolyase, putative OS=Staphylococcus aureus (strain NCTC 8325 / PS 47) OX=93061 GN=SAOUHSC_00699 PE=3 SV=1	1483	31	12.6719	13.207	11.433	13.2713	13.0662	12.8984	11.4781	11.9742	8395.69	8750.26	7574.88	8792.85	8656.93	8545.79	7604.74	7933.45	8378.42	8185.23	0.976942	0.73921	-0.0336557	0.131232
tr|Q2G0A5|Q2G0A5_STAA8	SAOUHSC_00700	Uncharacterized protein OS=Staphylococcus aureus (strain NCTC 8325 / PS 47) OX=93061 GN=SAOUHSC_00700 PE=4 SV=1	2277	1	12.3354	12.1327	11.5069	11.2417	14.6623	13.883	8.60088	15.6372	189.926	186.804	177.17	173.086	225.752	213.753	132.426	240.762	181.746	203.173	1.11789	0.702262	0.160783	0.153501
tr|Q2G0A3|Q2G0A3_STAA8	SAOUHSC_00702	PPC domain-containing protein OS=Staphylococcus aureus (strain NCTC 8325 / PS 47) OX=93061 GN=SAOUHSC_00702 PE=4 SV=1	1116	9	11.0875	11.3394	12.6169	12.4058	13.4934	12.9158	12.0611	14.0801	3727.89	3812.58	4242.1	4171.13	4536.81	4342.62	4055.23	4734.07	3988.43	4417.18	1.1075	0.45435	0.147307	0.342609
tr|Q2G0A1|Q2G0A1_STAA8	SAOUHSC_00704	Uncharacterized protein OS=Staphylococcus aureus (strain NCTC 8325 / PS 47) OX=93061 GN=SAOUHSC_00704 PE=4 SV=1	894	5	9.2921	11.651	12.3192	11.1967	14.0224	13.3834	13.4164	14.7189	491.697	616.518	651.88	592.48	742.001	708.191	709.934	778.857	588.144	734.746	1.24926	0.316987	0.321076	0.498959
tr|Q2G0A0|Q2G0A0_STAA8	SAOUHSC_00705	Cys-tRNA(Pro)/Cys-tRNA(Cys) deacylase OS=Staphylococcus aureus (strain NCTC 8325 / PS 47) OX=93061 GN=SAOUHSC_00705 PE=3 SV=1	11	7	14.2722	12.4073	12.4587	12.4574	13.0676	10.8215	12.0901	12.4252	2501.04	2174.23	2183.25	2183.01	2289.95	1896.34	2118.64	2177.37	2260.38	2120.57	0.938149	0.406834	-0.0921114	0.390583
tr|Q2G240|Q2G240_STAA8	SAOUHSC_00706	Lactose phosphotransferase system repressor OS=Staphylococcus aureus (strain NCTC 8325 / PS 47) OX=93061 GN=SAOUHSC_00706 PE=4 SV=1	700	21	12.4669	12.8841	12.8081	11.977	12.3191	12.1338	12.6513	12.7597	3766.3	3892.35	3869.39	3618.31	3721.67	3665.67	3822.01	3854.75	3786.59	3766.03	0.99457	0.935069	-0.00785569	0.0291563
tr|Q2G238|Q2G238_STAA8	SAOUHSC_00707	Tagatose-6-phosphate kinase OS=Staphylococcus aureus (strain NCTC 8325 / PS 47) OX=93061 GN=SAOUHSC_00707 PE=3 SV=1	1003	52	12.3579	12.6229	12.3973	12.4094	12.4039	12.1848	12.8492	12.7746	7543.27	7705.04	7567.32	7574.68	7571.32	7437.6	7843.17	7797.65	7597.58	7662.43	1.00854	0.831948	0.0122634	0.0799038
tr|Q2G239|Q2G239_STAA8	SAOUHSC_00708	EIIA OS=Staphylococcus aureus (strain NCTC 8325 / PS 47) OX=93061 GN=SAOUHSC_00708 PE=4 SV=1	407	72	12.6915	11.565	12.8389	12.1471	12.8692	13.231	12.053	12.6043	27136	24727.5	27451.1	25972.1	27516	28289.5	25770.9	26949.5	26321.7	27131.5	1.03077	0.758413	0.0437162	0.120094
tr|Q2G2U0|Q2G2U0_STAA8	SAOUHSC_00710	N-acetylglucosamine-6-phosphate deacetylase OS=Staphylococcus aureus (strain NCTC 8325 / PS 47) OX=93061 GN=SAOUHSC_00710 PE=3 SV=1	66	52	11.9774	12.2873	12.2705	11.3665	17.1961	11.2916	12.2855	11.3252	10593.9	10868	10853.2	10053.6	15209.8	9987.33	10866.4	10017.1	10592.2	11520.2	1.08761	0.760694	0.121162	0.11879
tr|Q2G2T9|Q2G2T9_STAA8	SAOUHSC_00711	Uncharacterized protein OS=Staphylococcus aureus (strain NCTC 8325 / PS 47) OX=93061 GN=SAOUHSC_00711 PE=3 SV=1	1148	40	13.1773	12.2031	12.1616	12.5729	13.5583	12.8061	10.8412	12.6795	13358	12370.4	12328.4	12745.3	13744.2	12981.7	10989.9	12853.4	12700.5	12642.3	0.995416	0.963314	-0.00662918	0.0162321
tr|Q2G2T8|Q2G2T8_STAA8	SAOUHSC_00712	Aldo_ket_red domain-containing protein OS=Staphylococcus aureus (strain NCTC 8325 / PS 47) OX=93061 GN=SAOUHSC_00712 PE=4 SV=1	296	87	12.6032	12.5738	13.2253	13.2688	11.9625	11.6939	11.7704	12.9021	16226.7	16188.8	17027.7	17083.7	15401.8	15055.9	15154.4	16611.5	16631.7	15555.9	0.935315	0.288513	-0.0964759	0.539835
tr|Q2G2T7|Q2G2T7_STAA8	SAOUHSC_00713	Glyco_trans_2-like domain-containing protein OS=Staphylococcus aureus (strain NCTC 8325 / PS 47) OX=93061 GN=SAOUHSC_00713 PE=4 SV=1	1911	7	12.0984	12.6711	12.9153	14.0061	12.3107	11.8138	12.4642	11.7205	2243.42	2349.6	2394.89	2597.15	2282.77	2190.63	2311.25	2173.34	2396.26	2239.5	0.934578	0.520199	-0.0976124	0.28383
tr|Q2G2G1|Q2G2G1_STAA8	SAOUHSC_00716	Uncharacterized protein OS=Staphylococcus aureus (strain NCTC 8325 / PS 47) OX=93061 GN=SAOUHSC_00716 PE=4 SV=1	1619	4	11.1775	12.4058	10.4331	10.3982	14.3145	14.9308	11.7081	14.632	1675.95	1860.11	1564.33	1559.1	2146.3	2238.72	1755.51	2193.91	1664.87	2083.61	1.25151	0.232559	0.323674	0.633467
tr|Q2G2G0|Q2G2G0_STAA8	SAOUHSC_00717	DM13 domain-containing protein OS=Staphylococcus aureus (strain NCTC 8325 / PS 47) OX=93061 GN=SAOUHSC_00717 PE=4 SV=1	1608	23	8.74595	8.66078	10.3402	8.34389	15.8897	17.049	16.4449	14.5256	3261.64	3229.88	3856.17	3111.7	5925.78	6358.11	6132.81	5417.07	3364.85	5958.44	1.77079	0.119545	0.824394	0.922469
tr|Q2G1X5|Q2G1X5_STAA8	SAOUHSC_00720	6-carboxy-5,6,7,8-tetrahydropterin synthase OS=Staphylococcus aureus (strain NCTC 8325 / PS 47) OX=93061 GN=SAOUHSC_00720 PE=3 SV=1	1684	3	11.3892	13.3856	12.7182	11.6293	12.6592	13.481	10.662	14.0754	1924.02	2261.27	2148.53	1964.58	2138.56	2277.39	1801.16	2377.8	2074.6	2148.73	1.03573	0.853553	0.0506493	0.0687695
tr|Q2G099|Q2G099_STAA8	SAOUHSC_00722	Para-aminobenzoate synthase, glutamine amidotransferase, component II, putative OS=Staphylococcus aureus (strain NCTC 8325 / PS 47) OX=93061 GN=SAOUHSC_00722 PE=4 SV=1	1837	4	12.3485	12.7595	11.0896	12.1955	12.9608	12.4722	12.2147	13.9593	1918.25	1982.09	1722.69	1894.48	2013.37	1937.47	1897.46	2168.47	1879.38	2004.19	1.06641	0.473798	0.0927662	0.324407
tr|Q2G098|Q2G098_STAA8	SAOUHSC_00723	Chorismate_bind domain-containing protein OS=Staphylococcus aureus (strain NCTC 8325 / PS 47) OX=93061 GN=SAOUHSC_00723 PE=4 SV=1	266	26	12.2907	12.1062	12.1213	12.1966	12.9208	13.0015	12.1301	13.2329	6785.69	6683.81	6692.13	6733.74	7133.55	7178.09	6697.01	7305.84	6723.84	7078.62	1.05276	0.347496	0.0741827	0.45905
tr|Q2G097|Q2G097_STAA8	SAOUHSC_00724	Chorismate binding enzyme, putative OS=Staphylococcus aureus (strain NCTC 8325 / PS 47) OX=93061 GN=SAOUHSC_00724 PE=4 SV=1	1772	11	12.0969	12.1376	13.0656	12.4368	13.4252	11.9647	12.723	12.1502	3681.88	3694.29	3976.74	3785.35	4086.18	3641.67	3872.46	3698.11	3784.57	3824.61	1.01058	0.8927	0.0151833	0.0492945
tr|Q2G096|Q2G096_STAA8	SAOUHSC_00725	Uncharacterized protein OS=Staphylococcus aureus (strain NCTC 8325 / PS 47) OX=93061 GN=SAOUHSC_00725 PE=4 SV=1	747	1	14.7902	12.2433	12.7903	13.6278	11.4475	12.9655	10.122	12.0135	881.068	729.343	761.931	811.821	681.936	772.367	602.975	715.656	796.041	693.233	0.870852	0.461631	-0.199501	0.335705
tr|Q2G095|Q2G095_STAA8	SAOUHSC_00726	AHS1 domain-containing protein OS=Staphylococcus aureus (strain NCTC 8325 / PS 47) OX=93061 GN=SAOUHSC_00726 PE=4 SV=1	664	37	13.088	12.7923	12.9623	12.3038	12.5606	12.4174	11.8758	11.9998	12568.3	12284.3	12447.6	11815.2	12061.8	11924.3	11404.2	11523.3	12278.8	11728.4	0.955171	0.32148	-0.0661692	0.492846
tr|Q2G094|Q2G094_STAA8	SAOUHSC_00727	AHS2 domain-containing protein OS=Staphylococcus aureus (strain NCTC 8325 / PS 47) OX=93061 GN=SAOUHSC_00727 PE=4 SV=1	357	28	12.7557	12.031	12.8792	12.201	12.8334	13.1216	12.0319	12.1461	8449.42	7969.32	8531.21	8081.95	8500.88	8691.79	7969.94	8045.6	8257.97	8302.05	1.00534	0.949057	0.00768	0.0227077
tr|Q2G091|Q2G091_STAA8	SAOUHSC_00729	ABC transporter, ATP-binding protein OS=Staphylococcus aureus (strain NCTC 8325 / PS 47) OX=93061 GN=SAOUHSC_00729 PE=4 SV=1	1130	66	12.5942	11.8114	12.2312	12.8551	12.7735	13.1962	11.8949	12.6436	25069.5	23511.3	24347	25589	25426.5	26267.8	23677.5	25167.9	24629.2	25134.9	1.02053	0.799673	0.0293236	0.0970876
tr|Q2G090|Q2G090_STAA8	SAOUHSC_00730	DNA helicase OS=Staphylococcus aureus (strain NCTC 8325 / PS 47) OX=93061 GN=SAOUHSC_00730 PE=3 SV=1	725	58	12.4511	12.4974	12.693	12.449	12.5381	12.5273	11.6955	13.1486	19275.2	19346.8	19649.6	19272	19409.9	19393.2	18105.4	20355	19385.9	19315.9	0.996388	0.964461	-0.00522068	0.0157153
tr|Q2G089|Q2G089_STAA8	SAOUHSC_00731	ABC transporter domain protein OS=Staphylococcus aureus (strain NCTC 8325 / PS 47) OX=93061 GN=SAOUHSC_00731 PE=4 SV=1	611	26	12.3349	11.4967	14.0154	12.5807	12.5091	13.3031	11.925	11.8352	8356.17	7788.36	9494.59	8522.69	8474.2	9012.07	8078.49	8017.65	8540.45	8395.6	0.98304	0.920132	-0.0246786	0.0361499
tr|Q2G088|Q2G088_STAA8	SAOUHSC_00732	Amino acid ABC transporter, permease protein, putative OS=Staphylococcus aureus (strain NCTC 8325 / PS 47) OX=93061 GN=SAOUHSC_00732 PE=3 SV=1	1040	72	12.1092	11.4413	12.5506	11.9478	13.2868	12.8017	13.7365	12.1261	22572.4	21327.4	23395.2	22271.5	24767.5	23863.2	25605.8	22603.8	22391.6	24210.1	1.08121	0.288513	0.112648	0.539835
tr|Q2G086|Q2G086_STAA8	SAOUHSC_00734	Putative 5'(3')-deoxyribonucleotidase OS=Staphylococcus aureus (strain NCTC 8325 / PS 47) OX=93061 GN=SAOUHSC_00734 PE=3 SV=1	1457	2	14.2594	12.5251	12.4977	11.5957	13.1025	14.2566	10.7162	11.0469	223.052	195.924	195.494	181.385	204.955	223.008	167.628	172.8	198.964	192.098	0.965491	0.820592	-0.050665	0.0858727
sp|Q2G084|Y736_STAA8	SAOUHSC_00736	Putative lipid kinase SAOUHSC_00736 OS=Staphylococcus aureus (strain NCTC 8325 / PS 47) OX=93061 GN=SAOUHSC_00736 PE=3 SV=1	1424	33	12.9554	13.0383	12.9063	13.1501	11.7351	12.1606	11.977	12.0772	6197.15	6236.77	6173.62	6290.24	5613.4	5816.96	5729.13	5777.06	6224.44	5734.14	0.921229	0.119545	-0.118369	0.922469
tr|Q2G082|Q2G082_STAA8	SAOUHSC_00738	MFS domain-containing protein OS=Staphylococcus aureus (strain NCTC 8325 / PS 47) OX=93061 GN=SAOUHSC_00738 PE=3 SV=1	1478	16	12.6282	13.7363	11.6546	13.1455	11.9496	13.7079	10.5992	12.5789	4499.26	4894.05	4152.38	4683.56	4257.47	4883.94	3776.34	4481.69	4557.31	4349.86	0.954479	0.35552	-0.0672143	0.449136
tr|Q2G078|Q2G078_STAA8	SAOUHSC_00742	Ribonucleoside-diphosphate reductase OS=Staphylococcus aureus (strain NCTC 8325 / PS 47) OX=93061 GN=SAOUHSC_00742 PE=3 SV=1	803	345	12.9778	12.7075	12.4055	12.5657	12.5822	12.2367	11.9927	12.532	108188	105935	103417	104753	104890	102010	99975.8	104472	105573	102837	0.974082	0.320512	-0.0378856	0.494156
tr|Q2G077|Q2G077_STAA8	SAOUHSC_00743	Ribonucleoside-diphosphate reductase OS=Staphylococcus aureus (strain NCTC 8325 / PS 47) OX=93061 GN=SAOUHSC_00743 PE=3 SV=1	189	134	13.0093	12.8459	12.3976	12.5974	12.0857	12.1794	12.5522	12.3324	44062.1	43508.8	41990.3	42667	40933.7	41251.2	42514	41769.6	43057.1	41617.1	0.966558	0.485455	-0.0490722	0.313851
tr|Q2G074|Q2G074_STAA8	SAOUHSC_00746	Iron-regulated surface determinant protein F OS=Staphylococcus aureus (strain NCTC 8325 / PS 47) OX=93061 GN=SAOUHSC_00746 PE=3 SV=1	2185	1	14.3279	11.7745	10.5139	12.6761	15.5119	13.1603	12.398	9.6374	246.051	202.203	180.554	217.685	266.384	226	212.91	165.502	211.623	217.699	1.02871	0.899207	0.0408366	0.0461403
tr|Q2G072|Q2G072_STAA8	SAOUHSC_00748	ABC transporter domain-containing protein OS=Staphylococcus aureus (strain NCTC 8325 / PS 47) OX=93061 GN=SAOUHSC_00748 PE=4 SV=1	1784	4	11.7409	13.2983	13.6949	10.9061	13.2125	13.0572	10.9217	13.1684	1462.15	1656.11	1705.5	1358.19	1645.42	1626.08	1360.14	1639.93	1545.49	1567.89	1.0145	0.951815	0.0207647	0.0214475
tr|Q2G071|Q2G071_STAA8	SAOUHSC_00749	Fe/B12 periplasmic-binding domain-containing protein OS=Staphylococcus aureus (strain NCTC 8325 / PS 47) OX=93061 GN=SAOUHSC_00749 PE=4 SV=1	708	109	13.102	11.6109	12.5523	12.7592	12.801	12.8251	12.0832	12.2664	47820.2	42377.9	45813.9	46569.3	46721.8	46809.6	44101.7	44770.4	45645.3	45600.9	0.999026	0.998597	-0.0014056	0.000609743
tr|Q2G070|Q2G070_STAA8	SAOUHSC_00751	CHY-type domain-containing protein OS=Staphylococcus aureus (strain NCTC 8325 / PS 47) OX=93061 GN=SAOUHSC_00751 PE=4 SV=1	1988	5	11.9497	12.2142	13.0805	15.1854	9.37252	11.7683	12.4775	13.9519	2190.84	2239.32	2398.15	2784.07	1718.34	2157.58	2287.6	2557.91	2403.09	2180.36	0.907312	0.377327	-0.140329	0.423282
tr|Q2G068|Q2G068_STAA8	SAOUHSC_00753	Uncharacterized protein OS=Staphylococcus aureus (strain NCTC 8325 / PS 47) OX=93061 GN=SAOUHSC_00753 PE=4 SV=1	1833	3	15.1146	12.1945	11.1232	14.8151	13.4095	11.4007	11.5872	10.3553	658.44	531.231	484.564	645.396	584.162	496.65	504.776	451.111	579.908	509.175	0.878027	0.52797	-0.187663	0.277391
tr|Q2G067|Q2G067_STAA8	SAOUHSC_00754	Uncharacterized protein OS=Staphylococcus aureus (strain NCTC 8325 / PS 47) OX=93061 GN=SAOUHSC_00754 PE=4 SV=1	516	19	13.0196	12.5926	12.5581	12.3614	12.8666	12.5063	11.9996	12.0958	6831.42	6607.33	6589.28	6486.03	6751.14	6562.08	6296.2	6346.67	6628.51	6489.02	0.978956	0.373843	-0.0306845	0.427311
tr|Q2G066|Q2G066_STAA8	SAOUHSC_00755	Uncharacterized protein OS=Staphylococcus aureus (strain NCTC 8325 / PS 47) OX=93061 GN=SAOUHSC_00755 PE=4 SV=1	1252	16	13.7193	13.9378	15.8213	13.0262	8.74448	11.4989	10.8479	12.4041	9150.21	9295.92	10552.1	8687.91	5832.19	7669.24	7235.11	8272.98	9421.53	7252.38	0.769766	0.335565	-0.377508	0.474223
tr|Q2G065|Q2G065_STAA8	SAOUHSC_00756	Uncharacterized protein OS=Staphylococcus aureus (strain NCTC 8325 / PS 47) OX=93061 GN=SAOUHSC_00756 PE=3 SV=1	1776	55	12.9493	11.7972	12.6739	12.6028	12.4603	12.2026	12.7031	12.6107	14182.9	12921.1	13881.3	13803.4	13647.3	13365.1	13913.3	13812	13697.2	13684.4	0.999069	0.987382	-0.00134356	0.00551479
tr|Q2G062|Q2G062_STAA8	SAOUHSC_00759	ThrE domain-containing protein OS=Staphylococcus aureus (strain NCTC 8325 / PS 47) OX=93061 GN=SAOUHSC_00759 PE=4 SV=1	1342	7	12.9497	14.5962	11.8382	12.7019	12.8841	12.9228	10.0779	12.0291	2832.07	3192.17	2589	2777.89	2817.72	2826.2	2204.01	2630.75	2847.78	2619.67	0.919898	0.373843	-0.120454	0.427311
sp|Q2G061|Y760_STAA8	SAOUHSC_00760	Uncharacterized membrane protein SAOUHSC_00760 OS=Staphylococcus aureus (strain NCTC 8325 / PS 47) OX=93061 GN=SAOUHSC_00760 PE=4 SV=1	1060	10	12.0947	13.4525	11.3633	12.8314	13.9767	12.7228	11.2021	12.3566	3427.73	3812.54	3220.45	3636.51	3961.11	3605.75	3174.77	3501.96	3524.31	3560.9	1.01038	0.935069	0.0149011	0.0291563
tr|Q2G060|Q2G060_STAA8	SAOUHSC_00762	Uncharacterized protein OS=Staphylococcus aureus (strain NCTC 8325 / PS 47) OX=93061 GN=SAOUHSC_00762 PE=4 SV=1	1937	6	14.3888	11.0258	10.306	12.6809	13.8185	13.2326	12.3397	12.2078	1143.04	875.88	818.706	1007.36	1097.73	1051.19	980.257	969.779	961.247	1024.74	1.06605	0.672004	0.0922782	0.172628
tr|Q2G059|Q2G059_STAA8	SAOUHSC_00763	Uncharacterized protein OS=Staphylococcus aureus (strain NCTC 8325 / PS 47) OX=93061 GN=SAOUHSC_00763 PE=3 SV=1	307	23	12.8328	13.075	12.0367	12.0924	12.7425	12.1465	12.0685	13.0056	9553.91	9734.21	8961.17	9002.67	9486.64	9042.94	8984.85	9682.49	9312.99	9299.23	0.998522	0.991063	-0.00213317	0.00389874
sp|Q2G278|LDP_STAA8	SAOUHSC_00773	Probable autolysin LDP OS=Staphylococcus aureus (strain NCTC 8325 / PS 47) OX=93061 GN=SAOUHSC_00773 PE=1 SV=1	2232	1	12.3142	11.7338	11.616	10.1366	13.9668	15.3791	11.3	13.5536	462.212	440.427	436.006	380.475	524.241	577.255	424.144	508.733	429.78	508.593	1.18338	0.398688	0.242914	0.399367
tr|Q2G277|Q2G277_STAA8	SAOUHSC_00774	Uncharacterized protein OS=Staphylococcus aureus (strain NCTC 8325 / PS 47) OX=93061 GN=SAOUHSC_00774 PE=4 SV=1	696	24	13.0927	12.8005	12.1568	12.3226	12.7541	11.8667	12.3146	12.6921	8794.55	8598.28	8165.89	8277.24	8567.11	7971.04	8271.91	8525.46	8458.99	8333.88	0.98521	0.801027	-0.0214971	0.0963528
tr|Q2G050|Q2G050_STAA8	SAOUHSC_00776	Excinuclease ABC, B subunit OS=Staphylococcus aureus (strain NCTC 8325 / PS 47) OX=93061 GN=SAOUHSC_00776 PE=4 SV=1	1108	41	12.7419	12.7195	12.8078	13.2641	12.1533	11.8301	11.9795	12.5037	14785.9	14759.9	14862.3	15391.9	14102.9	13727.8	13901.2	14509.5	14950	14060.3	0.940492	0.119545	-0.088513	0.922469
tr|Q2G047|Q2G047_STAA8	SAOUHSC_00779	Excinuclease ABC subunit B, putative OS=Staphylococcus aureus (strain NCTC 8325 / PS 47) OX=93061 GN=SAOUHSC_00779 PE=3 SV=1	872	51	12.643	13.2602	12.4004	12.6145	12.3967	11.765	12.5789	12.3414	15871.2	16646	15566.7	15835.4	15562.1	14769	15790.8	15492.6	15979.8	15403.6	0.963942	0.603252	-0.0529817	0.219501
tr|Q2G043|Q2G043_STAA8	SAOUHSC_00783	Uncharacterized protein OS=Staphylococcus aureus (strain NCTC 8325 / PS 47) OX=93061 GN=SAOUHSC_00783 PE=4 SV=1	1808	2	15.2536	13.8582	12.5173	12.8543	11.345	13.0783	9.9017	11.1916	471.472	428.342	386.897	397.312	350.662	404.237	306.051	345.921	421.006	351.718	0.835423	0.316987	-0.259422	0.498959
tr|Q2G042|Q2G042_STAA8	SAOUHSC_00784	Uncharacterized protein OS=Staphylococcus aureus (strain NCTC 8325 / PS 47) OX=93061 GN=SAOUHSC_00784 PE=4 SV=1	46	17	12.8696	12.4968	12.2648	13.1071	12.4542	13.4951	11.0865	12.2259	6604.52	6413.18	6294.12	6726.37	6391.33	6925.53	5689.46	6274.17	6509.55	6320.12	0.9709	0.752696	-0.0426047	0.12338
tr|Q2G041|Q2G041_STAA8	SAOUHSC_00785	Thioredoxin reductase OS=Staphylococcus aureus (strain NCTC 8325 / PS 47) OX=93061 GN=SAOUHSC_00785 PE=3 SV=1	320	156	12.1784	12.1238	12.7348	12.4228	12.8243	12.2338	13.0608	12.4214	40885.5	40702.3	42753.5	41706.2	43054	41071.5	43848.1	41701.5	41511.9	42418.8	1.02185	0.467787	0.0311789	0.329952
sp|Q2G039|Y787_STAA8	SAOUHSC_00787	Nucleotide-binding protein SAOUHSC_00787 OS=Staphylococcus aureus (strain NCTC 8325 / PS 47) OX=93061 GN=SAOUHSC_00787 PE=3 SV=2	466	24	12.5845	12.9865	12.4083	12.3064	13.0341	12.0319	12.3883	12.2601	6478.11	6685.05	6387.44	6334.98	6709.57	6193.66	6377.14	6311.15	6471.39	6397.88	0.98864	0.844615	-0.0164828	0.0733412
tr|Q2G038|Q2G038_STAA8	SAOUHSC_00788	Gluconeogenesis factor OS=Staphylococcus aureus (strain NCTC 8325 / PS 47) OX=93061 GN=SAOUHSC_00788 PE=3 SV=1	1170	14	11.9375	12.916	12.532	12.7683	12.2412	12.5845	12.2766	12.7439	2198.24	2378.41	2307.71	2351.22	2254.15	2317.37	2260.67	2346.73	2308.89	2294.73	0.993865	0.830567	-0.00887815	0.0806253
sp|Q2G035|Y792_STAA8	SAOUHSC_00792	Epimerase family protein SAOUHSC_00792 OS=Staphylococcus aureus (strain NCTC 8325 / PS 47) OX=93061 GN=SAOUHSC_00792 PE=3 SV=1	642	31	13.0217	12.6371	12.1717	13.3258	12.4785	12.9758	10.9367	12.4527	7806.22	7575.69	7296.68	7988.52	7480.6	7778.74	6556.33	7465.14	7666.78	7320.2	0.954795	0.502983	-0.0667368	0.298447
tr|Q2G034|Q2G034_STAA8	SAOUHSC_00793	Uncharacterized protein OS=Staphylococcus aureus (strain NCTC 8325 / PS 47) OX=93061 GN=SAOUHSC_00793 PE=4 SV=1	899	36	12.9227	10.8226	13.1642	12.7282	14.4848	11.9859	13.5479	10.3436	6251.55	5235.58	6368.37	6157.46	7007.22	5798.35	6553.99	5003.87	6003.24	6090.86	1.0146	0.940179	0.020904	0.0267895
tr|Q2G033|Q2G033_STAA8	SAOUHSC_00794	Glycolytic operon regulator OS=Staphylococcus aureus (strain NCTC 8325 / PS 47) OX=93061 GN=SAOUHSC_00794 PE=3 SV=1	1037	36	12.9237	13.2378	12.0501	12.6883	12.2587	12.4024	11.6984	12.7407	13990	14330.1	13044.3	13735.2	13270.2	13425.7	12663.6	13791.9	13774.9	13287.9	0.964642	0.396773	-0.0519342	0.401458
tr|Q2G032|Q2G032_STAA8	SAOUHSC_00795	Glyceraldehyde-3-phosphate dehydrogenase OS=Staphylococcus aureus (strain NCTC 8325 / PS 47) OX=93061 GN=SAOUHSC_00795 PE=3 SV=1	3	931	12.2959	12.48	12.3697	12.4175	12.7741	12.2766	13.0495	12.3368	206411	209501	207649	208452	214438	206087	219061	207098	208003	211671	1.01763	0.678096	0.0252176	0.168709
tr|Q2G027|Q2G027_STAA8	SAOUHSC_00800	Uncharacterized protein OS=Staphylococcus aureus (strain NCTC 8325 / PS 47) OX=93061 GN=SAOUHSC_00800 PE=4 SV=1	682	2	11.2959	12.6915	12.7568	14.0245	13.4927	11.3125	10.7269	13.6992	886.654	996.197	1001.33	1100.83	1059.09	887.959	841.993	1075.3	996.253	966.085	0.969719	0.867818	-0.0443609	0.0615713
sp|Q2G026|SECG_STAA8	SAOUHSC_00801	Protein translocase subunit SecG OS=Staphylococcus aureus (strain NCTC 8325 / PS 47) OX=93061 GN=SAOUHSC_00801 PE=3 SV=1	1953	3	13.3754	12.9459	11.5626	15.0177	10.0801	12.3164	10.7971	13.9049	1758.88	1702.4	1520.5	1974.85	1325.55	1619.62	1419.84	1828.51	1739.16	1548.38	0.890305	0.394449	-0.167629	0.404009
tr|Q2G025|Q2G025_STAA8	SAOUHSC_00802	Carboxylesterase, putative OS=Staphylococcus aureus (strain NCTC 8325 / PS 47) OX=93061 GN=SAOUHSC_00802 PE=4 SV=1	993	24	12.8934	12.5385	12.6005	13.1169	12.5456	12.1086	11.8912	12.3053	11559.4	11241.2	11296.8	11759.8	11247.6	10855.8	10660.9	11032.1	11464.3	10949.1	0.95506	0.207038	-0.066336	0.68395
tr|Q2G021|Q2G021_STAA8	SAOUHSC_00806	Uncharacterized protein OS=Staphylococcus aureus (strain NCTC 8325 / PS 47) OX=93061 GN=SAOUHSC_00806 PE=4 SV=1	1626	13	11.9557	13.4126	12.3545	13.1445	12.1456	11.8934	11.4482	13.6456	2458.01	2757.52	2539.99	2702.4	2497.04	2445.19	2353.66	2805.43	2614.48	2525.33	0.965901	0.699686	-0.0500521	0.155097
tr|Q2G019|Q2G019_STAA8	SAOUHSC_00808	DUF5067 domain-containing protein OS=Staphylococcus aureus (strain NCTC 8325 / PS 47) OX=93061 GN=SAOUHSC_00808 PE=1 SV=1	1248	97	12.7222	11.6873	12.685	12.4102	13.1613	12.6102	12.7009	12.0228	11145.5	10238.9	11112.9	10872.2	11530.2	11047.4	11126.8	10532.8	10842.4	11059.3	1.02001	0.709396	0.0285793	0.149111
tr|Q2G017|Q2G017_STAA8	SAOUHSC_00810	Uncharacterized protein OS=Staphylococcus aureus (strain NCTC 8325 / PS 47) OX=93061 GN=SAOUHSC_00810 PE=4 SV=1	1633	4	12.9751	11.4251	13.0774	13.0115	14.3238	9.8889	12.0074	13.2909	308.077	271.276	310.506	308.942	340.101	234.8	285.102	315.576	299.7	293.895	0.980629	0.879853	-0.0282207	0.0555899
tr|Q2G016|Q2G016_STAA8	SAOUHSC_00811	N-acetyltransferase domain-containing protein OS=Staphylococcus aureus (strain NCTC 8325 / PS 47) OX=93061 GN=SAOUHSC_00811 PE=4 SV=1	1615	6	12.9626	11.9051	12.39	12.8837	11.5618	12.3006	12.5649	13.4313	1326.3	1218.1	1267.71	1318.23	1182.97	1258.57	1285.61	1374.26	1282.59	1275.35	0.994361	0.953394	-0.00815839	0.0207276
tr|Q2G011|Q2G011_STAA8	SAOUHSC_00817	Uncharacterized protein OS=Staphylococcus aureus (strain NCTC 8325 / PS 47) OX=93061 GN=SAOUHSC_00817 PE=4 SV=1	1446	3	11.4966	12.9044	11.1641	12.1061	12.8718	13.8321	12.252	13.3728	1092.29	1226.05	1060.7	1150.2	1222.95	1314.19	1164.06	1270.55	1132.31	1242.94	1.0977	0.119545	0.134485	0.922469
tr|Q2G010|Q2G010_STAA8	SAOUHSC_00818	Micrococcal nuclease OS=Staphylococcus aureus (strain NCTC 8325 / PS 47) OX=93061 GN=SAOUHSC_00818 PE=4 SV=1	1909	2	11.3001	11.0988	9.13622	12.3697	16.4464	14.568	12.4738	12.607	280.694	275.694	226.943	307.262	408.528	361.867	309.847	313.157	272.648	348.35	1.27765	0.339935	0.353496	0.468604
tr|Q2G009|Q2G009_STAA8	SAOUHSC_00819	Cold shock protein CspA OS=Staphylococcus aureus (strain NCTC 8325 / PS 47) OX=93061 GN=SAOUHSC_00819 PE=4 SV=1	1538	429	11.9694	11.8204	13.306	12.9636	8.13395	12.5269	15.8193	13.4605	139636	137897	155228	151234	94891.1	146139	184549	157031	145999	145653	0.997629	0.999581	-0.00342531	0.000182008
tr|Q2G008|Q2G008_STAA8	SAOUHSC_00820	Uncharacterized protein OS=Staphylococcus aureus (strain NCTC 8325 / PS 47) OX=93061 GN=SAOUHSC_00820 PE=4 SV=1	2201	4	15.4249	16.953	12.1792	13.329	6.93806	14.4746	11.7321	8.96913	1289.08	1416.78	1017.83	1113.92	579.822	1209.66	980.468	749.561	1209.4	879.878	0.727531	0.396773	-0.458919	0.401458
tr|Q2G007|Q2G007_STAA8	SAOUHSC_00821	Uncharacterized protein OS=Staphylococcus aureus (strain NCTC 8325 / PS 47) OX=93061 GN=SAOUHSC_00821 PE=4 SV=1	1875	8	14.3977	12.711	12.4344	14.397	8.9655	12.3024	12.1328	12.6591	1639.82	1447.71	1416.21	1639.74	1021.12	1401.18	1381.86	1441.8	1535.87	1311.49	0.853907	0.510652	-0.227849	0.291875
tr|Q2G006|Q2G006_STAA8	SAOUHSC_00822	Uncharacterized protein OS=Staphylococcus aureus (strain NCTC 8325 / PS 47) OX=93061 GN=SAOUHSC_00822 PE=4 SV=1	1381	9	11.8894	12.2702	11.6381	12.8342	13.1678	13.2142	11.7514	13.2346	4562.06	4708.17	4465.62	4924.59	5052.58	5070.4	4509.12	5078.22	4665.11	4927.58	1.05626	0.370046	0.0789682	0.431744
tr|Q2G003|Q2G003_STAA8	SAOUHSC_00825	YozE_SAM_like domain-containing protein OS=Staphylococcus aureus (strain NCTC 8325 / PS 47) OX=93061 GN=SAOUHSC_00825 PE=4 SV=1	574	4	12.0365	12.6588	11.7345	12.4924	11.7014	13.5276	13.0275	12.8214	809.018	850.846	788.718	839.657	786.491	909.236	875.625	861.773	822.06	858.281	1.04406	0.536233	0.0622072	0.270646
tr|Q2G1T1|Q2G1T1_STAA8	SAOUHSC_00827	Uncharacterized protein OS=Staphylococcus aureus (strain NCTC 8325 / PS 47) OX=93061 GN=SAOUHSC_00827 PE=4 SV=1	889	6	12.6581	12.6849	12.2615	11.1547	15.8297	12.1827	11.883	11.3455	1625.45	1628.89	1574.52	1432.4	2032.73	1564.41	1525.92	1456.9	1565.32	1644.99	1.0509	0.769323	0.0716258	0.113891
tr|Q2G1T4|Q2G1T4_STAA8	SAOUHSC_00830	N-acetyltransferase domain-containing protein OS=Staphylococcus aureus (strain NCTC 8325 / PS 47) OX=93061 GN=SAOUHSC_00830 PE=4 SV=1	2016	5	13.0716	12.9123	12.3304	14.3026	11.9336	12.2527	11.7321	11.4646	1543.18	1524.38	1455.68	1688.51	1408.83	1446.51	1385.05	1353.46	1552.94	1398.46	0.900527	0.377327	-0.151158	0.423282
sp|Q2G1T3|OHRL_STAA8	SAOUHSC_00831	Organic hydroperoxide resistance protein-like OS=Staphylococcus aureus (strain NCTC 8325 / PS 47) OX=93061 GN=SAOUHSC_00831 PE=3 SV=1	623	16	13.4306	11.7042	14.4655	11.982	11.7722	9.9746	14.2602	12.4108	1022.5	891.064	1101.29	912.212	896.241	759.388	1085.66	944.863	981.766	921.538	0.938653	0.550947	-0.0913363	0.25889
tr|Q2G001|Q2G001_STAA8	SAOUHSC_00833	Nitroreductase domain-containing protein OS=Staphylococcus aureus (strain NCTC 8325 / PS 47) OX=93061 GN=SAOUHSC_00833 PE=3 SV=1	16	25	13.3404	13.1034	11.8917	11.5437	12.8219	12.8221	11.1629	13.314	7187.24	7059.58	6406.73	6219.24	6907.93	6907.99	6014.11	7173	6718.2	6750.76	1.00485	0.971867	0.00697519	0.0123932
tr|Q2G000|Q2G000_STAA8	SAOUHSC_00834	Thioredoxin, putative OS=Staphylococcus aureus (strain NCTC 8325 / PS 47) OX=93061 GN=SAOUHSC_00834 PE=1 SV=1	1168	4	12.3	13.5724	11.9055	14.6272	7.95129	14.008	13.0176	12.618	659.622	727.86	638.466	784.422	426.41	751.216	698.104	676.677	702.592	638.102	0.90821	0.687178	-0.138902	0.162931
tr|Q2FZZ9|Q2FZZ9_STAA8	SAOUHSC_00835	Uncharacterized protein OS=Staphylococcus aureus (strain NCTC 8325 / PS 47) OX=93061 GN=SAOUHSC_00835 PE=3 SV=1	1731	68	11.7678	12.7468	11.9389	12.7334	12.6367	12.5287	13.6771	11.9706	17133.9	18559.3	17383	18539.8	18399	18241.8	19913.8	17429.1	17904	18495.9	1.03306	0.765856	0.0469255	0.115853
tr|Q2FZZ6|Q2FZZ6_STAA8	SAOUHSC_00838	Uncharacterized protein OS=Staphylococcus aureus (strain NCTC 8325 / PS 47) OX=93061 GN=SAOUHSC_00838 PE=4 SV=1	1589	33	12.109	12.9636	12.3775	12.2682	12.3177	12.2937	12.7439	12.9265	7105.04	7606.47	7262.6	7198.46	7227.47	7213.4	7477.59	7584.69	7293.14	7375.79	1.01133	0.841492	0.0162565	0.07495
tr|Q2FZZ3|Q2FZZ3_STAA8	SAOUHSC_00841	Thioredoxin domain-containing protein OS=Staphylococcus aureus (strain NCTC 8325 / PS 47) OX=93061 GN=SAOUHSC_00841 PE=4 SV=1	1479	10	13.1645	13.4613	12.4299	12.8487	12.7774	11.2886	11.9894	12.0402	1528.23	1562.68	1442.95	1491.56	1483.29	1310.46	1391.81	1397.71	1506.36	1395.82	0.926619	0.398688	-0.109951	0.399367
tr|Q2FZZ0|Q2FZZ0_STAA8	SAOUHSC_00844	Lipoprotein OS=Staphylococcus aureus (strain NCTC 8325 / PS 47) OX=93061 GN=SAOUHSC_00844 PE=3 SV=1	601	51	12.5896	10.6444	14.5787	12.5221	15.1475	11.537	11.8921	11.0887	20574.4	17395.5	23825	20464	24754.5	18854.1	19434.5	18121.5	20564.7	20291.2	0.986697	0.959647	-0.0193211	0.0178885
sp|Q2FZY9|Y845_STAA8	SAOUHSC_00845	UPF0337 protein SAOUHSC_00845 OS=Staphylococcus aureus (strain NCTC 8325 / PS 47) OX=93061 GN=SAOUHSC_00845 PE=3 SV=1	598	11	13.0753	15.9234	11.5799	15.5854	6.42129	13.9418	11.3237	12.1493	3868.22	4710.81	3425.82	4610.83	1899.69	4124.56	3350.02	3594.27	4153.92	3242.14	0.7805	0.399122	-0.357529	0.398894
tr|Q2FZY7|Q2FZY7_STAA8	SAOUHSC_00847	ABC transporter, ATP-binding protein, putative OS=Staphylococcus aureus (strain NCTC 8325 / PS 47) OX=93061 GN=SAOUHSC_00847 PE=3 SV=1	410	242	12.6474	12.5977	12.5923	13.0399	12.1314	12.4529	12.2109	12.3274	65252.6	64995.8	64968.2	67277.5	62590.3	64248.9	63000.4	63601.3	65623.5	63360.2	0.965511	0.28651	-0.0506356	0.54286
tr|Q2FZY6|Q2FZY6_STAA8	SAOUHSC_00848	Uncharacterized protein OS=Staphylococcus aureus (strain NCTC 8325 / PS 47) OX=93061 GN=SAOUHSC_00848 PE=3 SV=1	462	227	13.0968	13.0392	12.5876	12.4928	12.1584	12.19	11.8973	12.538	49227.8	49011.3	47313.7	46957.4	45700.6	45819.3	44719	47127.6	48127.5	45841.6	0.952503	0.361168	-0.0702048	0.442291
tr|Q2FZY5|Q2FZY5_STAA8	SAOUHSC_00849	Probable cysteine desulfurase OS=Staphylococcus aureus (strain NCTC 8325 / PS 47) OX=93061 GN=SAOUHSC_00849 PE=3 SV=1	393	70	13.0205	12.9235	12.9061	12.9127	12.1513	11.909	11.5672	12.6097	22540.1	22372.2	22342	22353.5	21035.4	20616	20024.2	21828.9	22402	20876.1	0.931889	0.263618	-0.10177	0.579025
tr|Q2FZY4|Q2FZY4_STAA8	SAOUHSC_00850	NifU_N domain-containing protein OS=Staphylococcus aureus (strain NCTC 8325 / PS 47) OX=93061 GN=SAOUHSC_00850 PE=4 SV=1	246	34	12.7426	13.7573	12.8972	13.3816	11.5783	11.6014	11.9923	12.0492	10161.7	10970.9	10285	10671.3	9233.24	9251.67	9563.34	9608.71	10522.2	9414.24	0.894701	0.207038	-0.160523	0.68395
sp|Q2FZY3|Y851_STAA8	SAOUHSC_00851	UPF0051 protein SAOUHSC_00851 OS=Staphylococcus aureus (strain NCTC 8325 / PS 47) OX=93061 GN=SAOUHSC_00851 PE=3 SV=1	813	242	12.6826	13.0015	12.6844	12.8172	12.1627	12.0781	12.1597	12.4137	75699.9	77603.8	75711	76503.5	72597.1	72092.2	72578.8	74095.1	76379.6	72840.8	0.953669	0.207038	-0.0684397	0.68395
tr|Q2FZY0|Q2FZY0_STAA8	SAOUHSC_00854	CNNM transmembrane domain-containing protein OS=Staphylococcus aureus (strain NCTC 8325 / PS 47) OX=93061 GN=SAOUHSC_00854 PE=4 SV=1	1455	10	13.0838	10.4962	11.4141	11.9394	14.924	13.7078	11.7119	12.7229	4603.4	3692.98	4015.96	4200.77	5250.86	4822.96	4120.71	4476.42	4128.28	4667.74	1.13067	0.389673	0.177183	0.4093
sp|Q2FZX9|NMO_STAA8	SAOUHSC_00855	Probable nitronate monooxygenase OS=Staphylococcus aureus (strain NCTC 8325 / PS 47) OX=93061 GN=SAOUHSC_00855 PE=3 SV=1	421	10	12.2656	12.4745	12.4189	12.7938	13.5487	13.2916	11.9671	11.2399	1629.66	1657.42	1650.04	1699.84	1800.15	1765.98	1590	1493.38	1659.24	1662.38	1.00189	0.995413	0.00272545	0.00199669
tr|Q2FZX7|Q2FZX7_STAA8	SAOUHSC_00858	Uncharacterized protein OS=Staphylococcus aureus (strain NCTC 8325 / PS 47) OX=93061 GN=SAOUHSC_00858 PE=4 SV=1	853	27	12.4038	12.3593	12.2211	12.5692	12.6877	12.049	12.8769	12.8331	7369.61	7343.17	7261.04	7467.87	7538.3	7158.8	7650.73	7624.67	7360.42	7493.12	1.01803	0.645444	0.0257789	0.190141
tr|Q2FZX6|Q2FZX6_STAA8	SAOUHSC_00859	Probable membrane transporter protein OS=Staphylococcus aureus (strain NCTC 8325 / PS 47) OX=93061 GN=SAOUHSC_00859 PE=3 SV=1	2228	1	12.7302	14.7139	10.5947	14.4135	8.66916	15.1227	9.11618	14.6396	488.113	564.174	406.232	552.657	332.401	579.848	349.541	561.325	502.794	455.779	0.906492	0.625569	-0.141634	0.203725
tr|Q2FZX5|Q2FZX5_STAA8	SAOUHSC_00860	5-nucleotidase family protein OS=Staphylococcus aureus (strain NCTC 8325 / PS 47) OX=93061 GN=SAOUHSC_00860 PE=3 SV=1	1038	17	12.3121	12.2241	11.9927	12.7425	12.5896	12.7186	11.7789	13.6416	3948.62	3920.39	3846.17	4086.64	4037.6	4078.97	3777.61	4375.01	3950.45	4067.3	1.02958	0.523608	0.0420517	0.280994
tr|Q2FZX3|Q2FZX3_STAA8	SAOUHSC_00862	Uncharacterized protein OS=Staphylococcus aureus (strain NCTC 8325 / PS 47) OX=93061 GN=SAOUHSC_00862 PE=4 SV=1	1529	13	12.0646	13.0111	12.9181	13.0991	11.9224	12.3056	12.0501	12.629	5652.09	6095.52	6051.94	6136.73	5585.48	5765.01	5645.32	5916.52	5984.07	5728.08	0.957222	0.306844	-0.0630748	0.513082
tr|Q2FZX2|Q2FZX2_STAA8	SAOUHSC_00863	Uncharacterized protein OS=Staphylococcus aureus (strain NCTC 8325 / PS 47) OX=93061 GN=SAOUHSC_00863 PE=4 SV=1	1559	17	13.0189	13.3294	13.2642	13.8152	9.63206	12.2962	12.2635	12.3805	5694.94	5830.76	5802.21	6043.24	4213.4	5378.8	5364.48	5415.65	5842.79	5093.08	0.871687	0.338821	-0.198118	0.47003
tr|Q2FZX1|Q2FZX1_STAA8	SAOUHSC_00864	Uncharacterized protein OS=Staphylococcus aureus (strain NCTC 8325 / PS 47) OX=93061 GN=SAOUHSC_00864 PE=3 SV=1	1464	20	13.1832	12.1228	12.1835	12.9077	12.9892	11.7831	12.0884	12.7421	8289.62	7622.84	7661.01	8116.39	8167.6	7409.21	7601.21	8012.25	7922.47	7797.57	0.984235	0.274017	-0.0229252	0.562222
tr|Q2FZW9|Q2FZW9_STAA8	SAOUHSC_00866	D-isomer specific 2-hydroxyacid dehydrogenase, NAD binding domain protein OS=Staphylococcus aureus (strain NCTC 8325 / PS 47) OX=93061 GN=SAOUHSC_00866 PE=3 SV=1	1621	30	12.6028	13.1815	12.1922	12.7284	12.3448	12.2281	12.1007	12.6214	9205.84	9628.55	8905.91	9297.58	9017.33	8932.09	8839.05	9219.36	9259.47	9001.96	0.972189	0.499363	-0.0406909	0.301584
tr|Q2FZW7|Q2FZW7_STAA8	SAOUHSC_00868	Uncharacterized protein OS=Staphylococcus aureus (strain NCTC 8325 / PS 47) OX=93061 GN=SAOUHSC_00868 PE=4 SV=1	2237	3	13.9881	10.5203	12.6255	13.5994	15.5947	9.89326	11.4753	12.3035	257.409	193.594	232.334	250.256	286.975	182.056	211.169	226.41	233.398	226.653	0.971098	0.829758	-0.0423117	0.0810486
tr|Q2FZW5|Q2FZW5_STAA8	SAOUHSC_00870	Teichoic acid D-alanyltransferase OS=Staphylococcus aureus (strain NCTC 8325 / PS 47) OX=93061 GN=SAOUHSC_00870 PE=3 SV=1	1980	13	12.7306	13.3067	12.5497	12.6773	12.2174	13.2072	10.4409	12.8702	5385.47	5629.17	5308.95	5362.93	5168.35	5587.06	4416.85	5444.51	5421.63	5154.19	0.950672	0.61444	-0.0729802	0.211521
tr|Q2FZW2|Q2FZW2_STAA8	SAOUHSC_00873	NifU domain-containing protein OS=Staphylococcus aureus (strain NCTC 8325 / PS 47) OX=93061 GN=SAOUHSC_00873 PE=4 SV=1	659	7	15.0464	12.6837	13.2798	10.8768	10.2046	12.7853	12.5427	12.5808	2343.76	1975.72	2068.58	1694.26	1589.55	1991.54	1953.75	1959.69	2020.58	1873.63	0.927275	0.787679	-0.108931	0.103651
tr|Q2FZW1|Q2FZW1_STAA8	SAOUHSC_00874	Uncharacterized protein OS=Staphylococcus aureus (strain NCTC 8325 / PS 47) OX=93061 GN=SAOUHSC_00874 PE=4 SV=1	1377	13	12.5097	13.2102	11.9491	12.882	12.3056	12.3315	12.5893	12.2227	5996.33	6332.1	5727.62	6174.78	5898.48	5910.89	6034.47	5858.76	6057.71	5925.65	0.9782	0.732299	-0.0317985	0.135312
tr|Q2FZW0|Q2FZW0_STAA8	SAOUHSC_00875	Pyr_redox_2 domain-containing protein OS=Staphylococcus aureus (strain NCTC 8325 / PS 47) OX=93061 GN=SAOUHSC_00875 PE=4 SV=1	1439	57	12.3732	12.512	13.9065	12.1674	12.5192	12.2662	12.0475	12.2078	16055.7	16235.8	18045.4	15788.7	16245.2	15916.9	15633.1	15841.1	16531.4	15909.1	0.962355	0.677324	-0.055359	0.169204
tr|Q2FZV8|Q2FZV8_STAA8	SAOUHSC_00877	Fe-S_biosyn domain-containing protein OS=Staphylococcus aureus (strain NCTC 8325 / PS 47) OX=93061 GN=SAOUHSC_00877 PE=4 SV=1	784	11	12.0258	13.0111	13.6816	12.8592	11.9976	11.9152	12.039	12.4704	3211.44	3474.57	3653.62	3433.99	3203.91	3181.89	3214.97	3330.17	3443.41	3232.73	0.938819	0.412581	-0.0910806	0.384491
sp|Q2FZV7|NDH_STAA8	SAOUHSC_00878	Type II NADH:quinone oxidoreductase OS=Staphylococcus aureus (strain NCTC 8325 / PS 47) OX=93061 GN=SAOUHSC_00878 PE=1 SV=1	579	517	12.4321	12.4746	12.7996	12.9587	12.5199	12.5682	11.7061	12.5409	119923	120333	123468	125003	120770	121236	112920	120973	122182	118975	0.973752	0.625569	-0.0383734	0.203725
tr|Q2FZV6|Q2FZV6_STAA8	SAOUHSC_00879	Probable cytosol aminopeptidase OS=Staphylococcus aureus (strain NCTC 8325 / PS 47) OX=93061 GN=SAOUHSC_00879 PE=3 SV=1	4	64	11.708	11.4674	11.1138	11.2467	13.7884	13.7588	13.447	13.4699	15760.9	15436.9	14960.9	15139.9	18561.4	18521.5	18101.8	18132.7	15324.6	18329.3	1.19607	0.027992	0.258302	1.55297
tr|Q2FZV5|Q2FZV5_STAA8	SAOUHSC_00880	Uncharacterized protein OS=Staphylococcus aureus (strain NCTC 8325 / PS 47) OX=93061 GN=SAOUHSC_00880 PE=4 SV=1	1042	4	13.5668	12.8882	13.0903	11.5265	12.6252	12.9304	11.0285	12.3442	3063.32	2910.1	2955.72	2602.62	2850.7	2919.61	2490.18	2787.25	2882.94	2761.93	0.958027	0.717039	-0.0618614	0.144457
tr|Q2FZV4|Q2FZV4_STAA8	SAOUHSC_00881	4HBT domain-containing protein OS=Staphylococcus aureus (strain NCTC 8325 / PS 47) OX=93061 GN=SAOUHSC_00881 PE=4 SV=1	1704	9	12.7682	12.1438	11.595	12.7253	13.8431	12.2091	12.6574	12.0581	4396.24	4181.28	3992.29	4381.49	4766.36	4203.74	4358.1	4151.76	4237.83	4369.99	1.03119	0.702262	0.044306	0.153501
tr|Q2G2I0|Q2G2I0_STAA8	SAOUHSC_00882	Uncharacterized protein OS=Staphylococcus aureus (strain NCTC 8325 / PS 47) OX=93061 GN=SAOUHSC_00882 PE=4 SV=1	1270	7	11.2636	12.9945	11.3463	12.1771	13.5001	13.9762	11.4842	13.258	2416.03	2787.29	2433.76	2611.96	2895.75	2997.86	2463.34	2843.81	2562.26	2800.19	1.09286	0.373843	0.128108	0.427311
tr|Q2FZV0|Q2FZV0_STAA8	SAOUHSC_00890	Uncharacterized protein OS=Staphylococcus aureus (strain NCTC 8325 / PS 47) OX=93061 GN=SAOUHSC_00890 PE=4 SV=1	723	16	12.7065	12.6622	12.8439	12.418	12.5567	12.012	12.6555	12.1451	4676.22	4659.94	4726.79	4570.04	4621.11	4420.65	4657.46	4469.63	4658.25	4542.21	0.97509	0.353907	-0.0363921	0.451111
sp|Q2FZU9|PPI1_STAA8	SAOUHSC_00891	Putative peptidyl-prolyl cis-trans isomerase OS=Staphylococcus aureus (strain NCTC 8325 / PS 47) OX=93061 GN=SAOUHSC_00891 PE=3 SV=1	1747	114	12.4288	12.5689	12.5081	12.6143	12.4132	11.9887	13.0008	12.4771	31097.1	31447.6	31295.5	31561.2	31058.1	29996	32528.2	31218	31350.3	31200.1	0.995207	0.914662	-0.00693205	0.0387394
tr|Q2FZU8|Q2FZU8_STAA8	SAOUHSC_00892	S1 motif domain-containing protein OS=Staphylococcus aureus (strain NCTC 8325 / PS 47) OX=93061 GN=SAOUHSC_00892 PE=4 SV=1	1711	4	13.6498	12.4328	12.3949	12.932	12.0796	12.1103	12.2423	12.1582	2379.88	2167.7	2161.08	2254.73	2106.12	2111.47	2134.48	2119.82	2240.85	2117.97	0.945166	0.406415	-0.0813606	0.39103
tr|Q2FZU7|Q2FZU7_STAA8	SAOUHSC_00893	FMN oxidoreductase, putative OS=Staphylococcus aureus (strain NCTC 8325 / PS 47) OX=93061 GN=SAOUHSC_00893 PE=4 SV=1	497	34	13.2665	14.0538	11.5752	11.6354	13.2253	12.2463	11.5644	12.433	10317.4	10929.7	9002.06	9048.9	10285.3	9524	8993.66	9669.14	9824.51	9618.02	0.978982	0.84504	-0.0306455	0.0731227
tr|Q2FZU5|Q2FZU5_STAA8	SAOUHSC_00895	Glutamate dehydrogenase OS=Staphylococcus aureus (strain NCTC 8325 / PS 47) OX=93061 GN=SAOUHSC_00895 PE=3 SV=1	577	112	12.1137	12.0803	13.0779	12.6029	11.9395	12.5096	12.5143	13.1618	14994.3	14953	16187.8	15599.9	14778.7	15484.3	15490.2	16291.6	15433.8	15511.2	1.00502	0.9298	0.00722166	0.0316105
tr|Q2FZU3|Q2FZU3_STAA8	SAOUHSC_00897	GP-PDE domain-containing protein OS=Staphylococcus aureus (strain NCTC 8325 / PS 47) OX=93061 GN=SAOUHSC_00897 PE=4 SV=1	917	16	11.0313	10.4402	12.1264	11.3237	13.1151	14.336	13.8196	13.8078	1580.18	1495.51	1737.05	1622.07	1878.67	2053.56	1979.59	1977.9	1608.7	1972.43	1.2261	0.207038	0.294077	0.68395
tr|Q2FZT9|Q2FZT9_STAA8	SAOUHSC_00901	TVP38/TMEM64 family membrane protein OS=Staphylococcus aureus (strain NCTC 8325 / PS 47) OX=93061 GN=SAOUHSC_00901 PE=3 SV=1	2079	4	10.9745	12.5295	12.7393	12.6253	13.5788	14.4198	9.83284	13.3	257.277	293.729	298.649	295.975	318.328	338.045	230.512	311.793	286.408	299.669	1.0463	0.851951	0.065303	0.0695854
tr|Q2FZT8|Q2FZT8_STAA8	SAOUHSC_00902	Signal peptidase I OS=Staphylococcus aureus (strain NCTC 8325 / PS 47) OX=93061 GN=SAOUHSC_00902 PE=3 SV=1	1139	15	12.5383	11.5744	13.5042	11.3016	12.9203	13.3457	12.7329	12.0827	3718.23	3432.38	4004.66	3351.49	3831.5	3957.65	3775.95	3583.11	3626.69	3787.05	1.04422	0.677324	0.062422	0.169204
tr|Q2FZT7|Q2FZT7_STAA8	SAOUHSC_00903	Signal peptidase I OS=Staphylococcus aureus (strain NCTC 8325 / PS 47) OX=93061 GN=SAOUHSC_00903 PE=3 SV=1	305	87	12.7246	11.2251	12.7954	12.1441	13.038	12.8125	13.0434	12.2168	18870.6	16646.8	18975.6	18009.7	19335.3	19000.9	19343.3	18117.5	18125.7	18949.2	1.04544	0.520954	0.064106	0.283201
sp|Q2FZT4|Y906_STAA8	SAOUHSC_00906	Uncharacterized protein SAOUHSC_00906 OS=Staphylococcus aureus (strain NCTC 8325 / PS 47) OX=93061 GN=SAOUHSC_00906 PE=3 SV=1	112	224	12.3582	12.0788	13.1172	12.2153	12.1695	12.2401	13.4888	12.3322	49497.9	48379.2	52538	48925.7	48742.2	49024.9	54026.5	49393.8	49835.2	50296.9	1.00926	0.681069	0.0133029	0.166809
tr|Q2FZT1|Q2FZT1_STAA8	SAOUHSC_00909	Uncharacterized protein OS=Staphylococcus aureus (strain NCTC 8325 / PS 47) OX=93061 GN=SAOUHSC_00909 PE=4 SV=1	907	91	12.25	12.6001	12.2774	12.188	12.5012	12.5454	12.4968	13.1411	27557.2	28344.7	27618.8	27417.7	28122.4	28221.8	28112.5	29561.8	27734.6	28504.6	1.02776	0.521487	0.0395091	0.282757
tr|Q2FZT0|Q2FZT0_STAA8	SAOUHSC_00910	FeS_assembly_P domain-containing protein OS=Staphylococcus aureus (strain NCTC 8325 / PS 47) OX=93061 GN=SAOUHSC_00910 PE=4 SV=1	2259	3	13.6242	14.1459	13.7795	11.3603	9.32193	10.7913	13.6604	13.3165	384.383	399.103	388.765	320.511	263.002	304.457	385.403	375.701	373.19	332.141	0.890003	0.680464	-0.168118	0.167195
tr|Q2FZS7|Q2FZS7_STAA8	SAOUHSC_00913	HTH lysR-type domain-containing protein OS=Staphylococcus aureus (strain NCTC 8325 / PS 47) OX=93061 GN=SAOUHSC_00913 PE=3 SV=1	1686	2	13.9581	13.5255	12.2306	11.2403	12.9852	12.179	11.6798	12.2015	551.97	534.861	483.655	444.495	513.495	481.614	461.876	482.505	503.745	484.872	0.962535	0.69151	-0.0550889	0.160202
tr|Q2FZS6|Q2FZS6_STAA8	SAOUHSC_00914	2-isopropylmalate synthase, putative OS=Staphylococcus aureus (strain NCTC 8325 / PS 47) OX=93061 GN=SAOUHSC_00914 PE=4 SV=1	2248	10	10.6335	10.6804	10.14	11.718	14.4641	14.6511	14.1474	13.5654	1793.91	1801.82	1710.64	1976.87	2440.13	2471.69	2386.71	2288.53	1820.81	2396.76	1.31632	0.1756	0.396508	0.755475
tr|Q2FZS5|Q2FZS5_STAA8	SAOUHSC_00915	YrdC-like domain-containing protein OS=Staphylococcus aureus (strain NCTC 8325 / PS 47) OX=93061 GN=SAOUHSC_00915 PE=4 SV=1	1318	4	12.7973	12.5253	11.8512	12.3494	13.0043	12.0326	12.2942	13.1457	2405.31	2354.2	2227.49	2321.13	2444.23	2261.58	2310.75	2470.8	2327.03	2371.84	1.01926	0.709807	0.0275153	0.14886
tr|Q2FZS3|Q2FZS3_STAA8	SAOUHSC_00917	Uncharacterized protein OS=Staphylococcus aureus (strain NCTC 8325 / PS 47) OX=93061 GN=SAOUHSC_00917 PE=4 SV=1	1869	12	12.7922	11.9044	12.7716	12.1918	11.8481	12.0508	13.4624	12.9787	5982.82	5567.61	5973.17	5701.99	5541.25	5636.08	6296.28	6070.03	5806.4	5885.91	1.01369	0.866012	0.0196221	0.0624761
tr|Q2FZS2|Q2FZS2_STAA8	SAOUHSC_00918	Truncated MHC class II analog protein OS=Staphylococcus aureus (strain NCTC 8325 / PS 47) OX=93061 GN=SAOUHSC_00918 PE=4 SV=1	685	13	13.0256	13.6998	12.7362	13.0827	12.9494	11.8264	12.0466	10.6333	2877.86	3026.82	2813.94	2890.48	2861.04	2612.92	2661.57	2349.32	2902.28	2621.21	0.903158	0.390931	-0.14695	0.4079
tr|Q2FZR9|Q2FZR9_STAA8	SAOUHSC_00921	3-oxoacyl-[acyl-carrier-protein] synthase 2 OS=Staphylococcus aureus (strain NCTC 8325 / PS 47) OX=93061 GN=SAOUHSC_00921 PE=3 SV=1	729	287	12.6161	12.4199	13.3639	12.6919	11.9941	11.9347	12.5284	12.4509	70067.3	68977.8	74220.1	70488.3	66612.8	66283.1	69580.4	69149.5	70938.4	67906.5	0.95726	0.239432	-0.0630177	0.620818
tr|Q2FZR8|Q2FZR8_STAA8	SAOUHSC_00922	DUF3899 domain-containing protein OS=Staphylococcus aureus (strain NCTC 8325 / PS 47) OX=93061 GN=SAOUHSC_00922 PE=4 SV=1	2235	3	13.8457	12.4824	11.6715	14.3939	12.282	12.8153	10.1688	12.3405	1243.03	1120.63	1047.83	1292.24	1102.64	1150.52	912.924	1107.89	1175.93	1068.49	0.908635	0.398688	-0.138227	0.399367
tr|Q2FZR7|Q2FZR7_STAA8	SAOUHSC_00923	ABC transmembrane type-1 domain-containing protein OS=Staphylococcus aureus (strain NCTC 8325 / PS 47) OX=93061 GN=SAOUHSC_00923 PE=3 SV=1	2131	6	12.8634	11.4157	11.5772	13.4166	12.8598	13.4051	11.4588	13.0034	1636.14	1452.01	1472.54	1706.5	1635.69	1705.04	1457.49	1653.95	1566.8	1613.04	1.02952	0.794261	0.0419657	0.100037
tr|Q2FZR6|Q2FZR6_STAA8	SAOUHSC_00924	ABC transmembrane type-1 domain-containing protein OS=Staphylococcus aureus (strain NCTC 8325 / PS 47) OX=93061 GN=SAOUHSC_00924 PE=3 SV=1	1645	12	12.0502	11.6957	10.6472	12.0771	14.2707	14.3774	11.0608	13.821	3352.4	3253.77	2962.07	3359.87	3970.14	3999.83	3077.13	3845.03	3232.03	3723.03	1.15192	0.288513	0.204039	0.539835
tr|Q2FZR5|Q2FZR5_STAA8	SAOUHSC_00925	ABC transporter domain-containing protein OS=Staphylococcus aureus (strain NCTC 8325 / PS 47) OX=93061 GN=SAOUHSC_00925 PE=3 SV=1	1874	28	12.1896	11.5388	10.9205	12.0419	14.5547	14.029	12.3464	12.3791	8152.33	7717.08	7303.54	8053.53	9734.1	9382.48	8257.18	8279.09	7806.62	8913.21	1.14175	0.320154	0.191247	0.494641
tr|Q2FZR4|Q2FZR4_STAA8	SAOUHSC_00926	Oligopeptide ABC transporter, ATP-binding protein, putative OS=Staphylococcus aureus (strain NCTC 8325 / PS 47) OX=93061 GN=SAOUHSC_00926 PE=3 SV=1	508	26	12.0701	12.1112	11.7705	12.8059	14.0971	13.548	11.5221	12.0752	7167.91	7192.33	6989.97	7604.87	8371.68	8045.57	6842.47	7170.94	7238.77	7607.66	1.05096	0.691708	0.0717091	0.160077
tr|Q2FZR3|Q2FZR3_STAA8	SAOUHSC_00927	Oligopeptide ABC transporter, substrate-binding protein, putative OS=Staphylococcus aureus (strain NCTC 8325 / PS 47) OX=93061 GN=SAOUHSC_00927 PE=4 SV=1	229	41	12.8119	11.184	11.1627	11.4901	14.0761	14.116	12.6038	12.5555	15188.2	13258.4	13233.1	13621.3	16686.9	16734.2	14941.6	14884.3	13825.2	15811.8	1.14369	0.268163	0.193691	0.571601
tr|Q2FZR1|Q2FZR1_STAA8	SAOUHSC_00929	Oligopeptide ABC transporter, ATP-binding protein, putative OS=Staphylococcus aureus (strain NCTC 8325 / PS 47) OX=93061 GN=SAOUHSC_00929 PE=3 SV=1	2045	2	12.5666	12.3759	14.6287	11.5845	11.8174	13.0928	13.1254	10.8086	687.478	677.046	800.289	633.752	646.493	716.265	718.047	591.303	699.641	668.027	0.954814	0.614009	-0.0667089	0.211825
tr|Q2G1U3|Q2G1U3_STAA8	SAOUHSC_00937	Oligoendopeptidase F OS=Staphylococcus aureus (strain NCTC 8325 / PS 47) OX=93061 GN=SAOUHSC_00937 PE=3 SV=1	470	358	12.6189	12.454	12.5113	12.1323	12.5856	12.3275	12.93	12.4404	108890	107467	107962	104691	108603	106376	111575	107350	107252	108476	1.01141	0.657573	0.0163646	0.182056
tr|Q2G202|Q2G202_STAA8	SAOUHSC_00939	Uncharacterized protein OS=Staphylococcus aureus (strain NCTC 8325 / PS 47) OX=93061 GN=SAOUHSC_00939 PE=4 SV=1	50	32	11.9957	13.3428	12.9856	11.4544	12.7154	11.8749	12.8781	12.7532	5001.12	5562.76	5413.81	4775.43	5301.16	4950.76	5369	5316.91	5188.28	5234.46	1.0089	0.945415	0.0127837	0.0243775
tr|Q2G201|Q2G201_STAA8	SAOUHSC_00940	CYTH domain-containing protein OS=Staphylococcus aureus (strain NCTC 8325 / PS 47) OX=93061 GN=SAOUHSC_00940 PE=4 SV=1	1389	35	11.26	12.0935	13.5516	13.4147	10.4379	11.8671	13.5512	13.8241	10996.8	11810.8	13234.8	13101.1	10193.9	11589.7	13234.5	13501	12285.9	12129.8	0.987294	0.804513	-0.0184478	0.0944669
sp|Q2G200|Y941_STAA8	SAOUHSC_00941	UPF0738 protein SAOUHSC_00941 OS=Staphylococcus aureus (strain NCTC 8325 / PS 47) OX=93061 GN=SAOUHSC_00941 PE=3 SV=1	1022	11	13.3397	13.5967	12.4271	11.8193	11.6065	11.92	12.7724	12.5183	1669.51	1701.67	1555.3	1479.23	1452.59	1491.83	1598.51	1566.71	1601.43	1527.41	0.95378	0.700012	-0.0682711	0.154895
tr|Q2G204|Q2G204_STAA8	SAOUHSC_00942	GTP pyrophosphokinase, putative OS=Staphylococcus aureus (strain NCTC 8325 / PS 47) OX=93061 GN=SAOUHSC_00942 PE=4 SV=1	1166	59	12.8103	13.3137	12.331	12.8315	12.2281	12.0772	11.8747	12.5335	11389.9	11837.5	10963.8	11408.8	10872.3	10738.1	10558.1	11143.8	11400	10828.1	0.949831	0.331088	-0.074257	0.480057
tr|Q2FZQ6|Q2FZQ6_STAA8	SAOUHSC_00944	PseudoU_synth_2 domain-containing protein OS=Staphylococcus aureus (strain NCTC 8325 / PS 47) OX=93061 GN=SAOUHSC_00944 PE=4 SV=1	1628	11	13.1008	12.6778	12.862	12.6854	12.5289	11.6113	11.7528	12.781	2659.91	2574.01	2611.41	2575.55	2543.79	2357.48	2386.21	2594.98	2605.22	2470.62	0.948333	0.390339	-0.076535	0.408558
tr|Q2FZQ5|Q2FZQ5_STAA8	SAOUHSC_00945	Magnesium transporter MgtE OS=Staphylococcus aureus (strain NCTC 8325 / PS 47) OX=93061 GN=SAOUHSC_00945 PE=3 SV=1	678	25	14.0911	12.8216	12.3593	12.4543	13.0139	13.0122	10.4494	11.7981	7663.4	6972.99	6721.55	6773.22	7077.56	7076.64	5682.88	6416.32	7032.79	6563.35	0.93325	0.455509	-0.0996648	0.341503
tr|Q2FZQ4|Q2FZQ4_STAA8	SAOUHSC_00946	Uncharacterized protein OS=Staphylococcus aureus (strain NCTC 8325 / PS 47) OX=93061 GN=SAOUHSC_00946 PE=1 SV=1	1308	22	12.819	12.6109	12.8927	12.5479	12.932	12.9123	11.3286	11.9565	5242.89	5157.78	5273.04	5132	5289.12	5281.07	4633.34	4890.14	5201.43	5023.42	0.965777	0.677324	-0.0502384	0.169204
tr|Q2FZQ2|Q2FZQ2_STAA8	SAOUHSC_00948	Uncharacterized protein OS=Staphylococcus aureus (strain NCTC 8325 / PS 47) OX=93061 GN=SAOUHSC_00948 PE=3 SV=1	805	9	13.4009	12.0948	12.7881	11.9383	13.746	12.414	11.9117	11.7063	4228.13	3816.04	4034.78	3766.67	4337.02	3916.76	3758.27	3693.48	3961.41	3926.38	0.991159	0.877127	-0.0128115	0.0569375
tr|Q2FZQ1|Q2FZQ1_STAA8	SAOUHSC_00949	Uncharacterized protein OS=Staphylococcus aureus (strain NCTC 8325 / PS 47) OX=93061 GN=SAOUHSC_00949 PE=3 SV=1	1225	4	12.4614	13.1222	11.1106	13.3538	12.106	13.8235	10.6725	13.35	1258.78	1325.54	1122.33	1348.93	1222.88	1396.38	1078.08	1348.55	1263.89	1261.47	0.998083	0.976943	-0.00276786	0.0101308
tr|Q2FZQ0|Q2FZQ0_STAA8	SAOUHSC_00950	Uncharacterized protein OS=Staphylococcus aureus (strain NCTC 8325 / PS 47) OX=93061 GN=SAOUHSC_00950 PE=4 SV=1	1641	3	12.6825	11.6774	12.6186	12.4834	12.0132	13.0408	12.4556	13.0287	644.774	593.673	641.523	634.649	610.744	662.988	633.238	662.372	628.655	642.336	1.02176	0.805836	0.0310591	0.0937533
sp|Q2FZP9|Y951_STAA8	SAOUHSC_00951	Putative phosphoesterase SAOUHSC_00951 OS=Staphylococcus aureus (strain NCTC 8325 / PS 47) OX=93061 GN=SAOUHSC_00951 PE=3 SV=1	818	38	12.6037	12.3621	12.0364	11.552	12.563	12.7237	13.9536	12.2055	9711.46	9525.35	9274.38	8901.15	9680.13	9803.94	10751.6	9404.64	9353.08	9910.08	1.05955	0.503048	0.083454	0.298391
tr|Q2FZP3|Q2FZP3_STAA8	SAOUHSC_00957	Uncharacterized protein OS=Staphylococcus aureus (strain NCTC 8325 / PS 47) OX=93061 GN=SAOUHSC_00957 PE=4 SV=1	1978	12	13.8119	14.451	13.3695	12.6072	10.6818	12.7167	10.0199	12.3421	1255.07	1313.14	1214.87	1145.6	970.638	1155.55	910.493	1121.51	1232.17	1039.55	0.843672	0.339935	-0.245245	0.468604
sp|Q2FZP2|HTRAL_STAA8	SAOUHSC_00958	Serine protease HtrA-like OS=Staphylococcus aureus (strain NCTC 8325 / PS 47) OX=93061 GN=SAOUHSC_00958 PE=3 SV=2	339	118	12.9975	11.4484	12.6785	12.4385	12.7905	12.6496	12.5131	12.4838	36880.6	32485.1	35975.4	35294.4	36293.3	35893.3	35506.2	35423	35158.9	35778.9	1.01764	0.795559	0.0252221	0.0993276
tr|Q2FZP1|Q2FZP1_STAA8	SAOUHSC_00959	Uncharacterized protein OS=Staphylococcus aureus (strain NCTC 8325 / PS 47) OX=93061 GN=SAOUHSC_00959 PE=4 SV=1	1740	6	11.3348	10.7666	9.06329	10.5159	15.0235	15.9112	12.8818	14.5029	1657.64	1574.55	1325.45	1537.88	2197.09	2326.92	1883.89	2120.96	1523.88	2132.22	1.3992	0.119545	0.484604	0.922469
tr|Q2FZP0|Q2FZP0_STAA8	SAOUHSC_00960	5_nucleotid_C domain-containing protein OS=Staphylococcus aureus (strain NCTC 8325 / PS 47) OX=93061 GN=SAOUHSC_00960 PE=3 SV=1	439	35	12.1993	13.2721	12.4078	12.7605	12.6747	12.4272	12.0735	12.1848	10569.9	11499.4	10750.5	11056.1	10981.8	10767.3	10460.9	10557.3	10969	10691.8	0.974733	0.645176	-0.0369206	0.190322
tr|Q2FZN9|Q2FZN9_STAA8	SAOUHSC_00961	Uncharacterized protein OS=Staphylococcus aureus (strain NCTC 8325 / PS 47) OX=93061 GN=SAOUHSC_00961 PE=4 SV=1	934	8	10.7673	11.2404	8.97477	12.7051	14.6306	13.9246	12.6111	15.1461	880.419	919.103	733.85	1038.87	1196.32	1138.59	1031.19	1238.47	893.06	1151.14	1.28899	0.14484	0.366237	0.839111
tr|Q2FZN8|Q2FZN8_STAA8	SAOUHSC_00962	IDEAL domain-containing protein OS=Staphylococcus aureus (strain NCTC 8325 / PS 47) OX=93061 GN=SAOUHSC_00962 PE=4 SV=1	1150	2	13.7568	13.1849	17.2438	15.5971	10.3742	10.3397	11.0958	8.40761	1001.41	959.773	1255.24	1135.37	755.177	752.665	807.703	612.02	1087.95	731.891	0.672726	0.227889	-0.571909	0.642277
tr|Q2FZN7|Q2FZN7_STAA8	SAOUHSC_00963	Lipoate--protein ligase OS=Staphylococcus aureus (strain NCTC 8325 / PS 47) OX=93061 GN=SAOUHSC_00963 PE=4 SV=1	1811	21	12.8227	11.9242	12.4907	12.2996	12.5254	12.5813	13.0357	12.3204	7862.39	7311.45	7658.78	7541.64	7680.07	7714.37	7992.96	7554.39	7593.56	7735.45	1.01868	0.677324	0.0267074	0.169204
tr|Q2FZN6|Q2FZN6_STAA8	SAOUHSC_00964	Uncharacterized protein OS=Staphylococcus aureus (strain NCTC 8325 / PS 47) OX=93061 GN=SAOUHSC_00964 PE=4 SV=1	2041	26	12.8121	13.2384	12.7928	13.1598	8.21192	12.8889	14.098	12.7981	4147.79	4285.78	4141.53	4260.35	2658.52	4172.63	4564.07	4143.26	4208.86	3884.62	0.922962	0.741999	-0.115657	0.129597
tr|Q2FZM8|Q2FZM8_STAA8	SAOUHSC_00972	Uncharacterized protein OS=Staphylococcus aureus (strain NCTC 8325 / PS 47) OX=93061 GN=SAOUHSC_00972 PE=4 SV=1	1900	15	12.0636	13.8569	12.3635	13.6009	6.49094	15.0603	14.0257	12.5382	4744.26	5449.52	4862.21	5348.83	2552.7	5922.78	5515.9	4930.92	5101.2	4730.57	0.927345	0.821457	-0.108823	0.0854152
tr|Q2FZM7|Q2FZM7_STAA8	SAOUHSC_00973	Uncharacterized protein OS=Staphylococcus aureus (strain NCTC 8325 / PS 47) OX=93061 GN=SAOUHSC_00973 PE=4 SV=1	1584	45	12.2539	11.4673	11.5464	11.9551	12.9513	12.9291	13.5709	13.326	14976.6	14015.2	14111.9	14611.4	15828.9	15801.8	16586.2	16286.9	14428.8	16125.9	1.11762	0.207038	0.160435	0.68395
tr|Q2FZM6|Q2FZM6_STAA8	SAOUHSC_00974	Glycosyl transferase, group 1 OS=Staphylococcus aureus (strain NCTC 8325 / PS 47) OX=93061 GN=SAOUHSC_00974 PE=4 SV=1	1800	59	12.1216	12.1566	11.4765	12.2837	12.975	13.1093	12.8729	13.0044	18965.8	19020.5	17956.4	19219.3	20300.9	20511.1	20141.2	20347	18790.5	20325	1.08167	0.16875	0.113255	0.772756
tr|Q2FZM5|Q2FZM5_STAA8	SAOUHSC_00975	Uncharacterized protein OS=Staphylococcus aureus (strain NCTC 8325 / PS 47) OX=93061 GN=SAOUHSC_00975 PE=4 SV=1	2116	2	11.2642	11.6275	9.93438	12.3095	12.678	15.6703	11.4773	15.0389	397.693	410.519	350.743	434.599	447.608	553.256	405.217	530.962	398.388	484.261	1.21555	0.266984	0.281608	0.573515
tr|Q2FZM4|Q2FZM4_STAA8	SAOUHSC_00976	Fe/B12 periplasmic-binding domain-containing protein OS=Staphylococcus aureus (strain NCTC 8325 / PS 47) OX=93061 GN=SAOUHSC_00976 PE=4 SV=1	1802	4	14.2385	8.91643	11.6771	9.87134	13.593	13.4992	13.4364	14.7681	383.792	240.339	314.752	266.078	366.395	363.865	362.172	398.068	301.24	372.625	1.23697	0.448212	0.30681	0.348517
tr|Q2FZM3|Q2FZM3_STAA8	SAOUHSC_00977	Uncharacterized protein OS=Staphylococcus aureus (strain NCTC 8325 / PS 47) OX=93061 GN=SAOUHSC_00977 PE=4 SV=1	2244	1	18.5825	10.3894	14.2569	17.0716	13.1194	10.887	7.86696	7.82615	61.0978	34.1594	46.8755	56.1301	43.1356	35.7955	25.8659	25.7317	49.5657	32.6322	0.658362	0.377327	-0.603047	0.423282
tr|Q2FZM2|Q2FZM2_STAA8	SAOUHSC_00978	TM2 domain-containing protein OS=Staphylococcus aureus (strain NCTC 8325 / PS 47) OX=93061 GN=SAOUHSC_00978 PE=4 SV=1	1247	2	14.5416	11.3646	8.41488	13.5211	13.4257	14.0281	10.2988	14.4053	289.342	226.128	167.436	269.038	267.139	279.126	204.921	286.63	237.986	259.454	1.09021	0.591469	0.124602	0.228068
tr|Q2FZM1|Q2FZM1_STAA8	SAOUHSC_00979	N-acetyltransferase domain-containing protein OS=Staphylococcus aureus (strain NCTC 8325 / PS 47) OX=93061 GN=SAOUHSC_00979 PE=4 SV=1	1017	15	13.143	12.1858	14.822	12.4883	11.4674	11.8539	11.8987	12.1409	3977.57	3687.88	4485.71	3779.43	3470.46	3587.43	3601	3674.3	3982.65	3583.3	0.899728	0.425427	-0.15244	0.371175
tr|Q2FZL8|Q2FZL8_STAA8	SAOUHSC_00982	Isochorismate synthase OS=Staphylococcus aureus (strain NCTC 8325 / PS 47) OX=93061 GN=SAOUHSC_00982 PE=3 SV=1	959	26	12.9607	12.6393	12.9918	12.3892	12.1684	12.227	11.805	12.8188	9048.13	8823.71	9069.82	8649.12	8494.98	8535.89	8241.29	8949.03	8897.69	8555.3	0.961518	0.565891	-0.0566136	0.247267
tr|Q2FZL1|Q2FZL1_STAA8	SAOUHSC_00989	Aminotransferase OS=Staphylococcus aureus (strain NCTC 8325 / PS 47) OX=93061 GN=SAOUHSC_00989 PE=3 SV=1	994	20	12.751	13.012	12.7322	12.965	12.303	12.3978	10.7989	13.0402	4224.89	4311.36	4218.66	4295.81	4076.44	4107.86	3578.08	4320.72	4262.68	4020.77	0.94325	0.503048	-0.0842871	0.298391
tr|Q2FZL0|Q2FZL0_STAA8	SAOUHSC_00991	Acyl_transf_3 domain-containing protein OS=Staphylococcus aureus (strain NCTC 8325 / PS 47) OX=93061 GN=SAOUHSC_00991 PE=3 SV=1	2075	2	14.8055	13.5321	13.1075	13.3532	11.9528	12.0967	9.89026	11.2621	1815.23	1659.11	1607.05	1637.17	1465.48	1483.12	1212.6	1380.79	1679.64	1385.5	0.824878	0.187181	-0.277748	0.727738
tr|Q2FZK9|Q2FZK9_STAA8	SAOUHSC_00992	Transcriptional regulator, MarR family, putative OS=Staphylococcus aureus (strain NCTC 8325 / PS 47) OX=93061 GN=SAOUHSC_00992 PE=4 SV=1	1660	1	13.6101	10.7289	12.787	13.6677	13.5072	13.1098	10.6692	11.9201	608.975	480.058	572.145	611.551	604.368	586.589	477.385	533.357	568.182	550.425	0.968747	0.876712	-0.0458084	0.057143
sp|P0A0M9|ATSE_STAA8	SAOUHSC_00995	Putative acetyltransferase SAOUHSC_00995 OS=Staphylococcus aureus (strain NCTC 8325 / PS 47) OX=93061 GN=SAOUHSC_00995 PE=3 SV=1	1930	12	12.4554	13.095	12.0926	13.1394	12.3173	12.2528	12.2328	12.4145	4614.5	4851.45	4480.07	4867.91	4563.33	4539.43	4532.03	4599.35	4703.48	4558.53	0.969183	0.508356	-0.0451591	0.293832
sp|P0A0Q4|Y996_STAA8	SAOUHSC_00996	Uncharacterized protein SAOUHSC_00996 OS=Staphylococcus aureus (strain NCTC 8325 / PS 47) OX=93061 GN=SAOUHSC_00996 PE=4 SV=1	1694	8	12.5402	15.2128	11.3956	12.958	12.5455	12.3474	10.7323	12.2683	3618.58	4389.78	3288.29	3739.13	3620.1	3562.94	3096.89	3540.11	3758.94	3455.01	0.919144	0.505879	-0.121638	0.295953
sp|P52078|Y997_STAA8	SAOUHSC_00997	Uncharacterized protein SAOUHSC_00997 OS=Staphylococcus aureus (strain NCTC 8325 / PS 47) OX=93061 GN=SAOUHSC_00997 PE=3 SV=2	349	61	12.7462	12.5766	13.1885	12.878	12.5861	11.728	12.2721	12.0245	18361.2	18116.9	18998.3	18551	18130.6	16894.4	17678.3	17321.6	18506.9	17506.2	0.945932	0.273382	-0.0801913	0.56323
tr|Q2FZJ7|Q2FZJ7_STAA8	SAOUHSC_01005	DUF5011 domain-containing protein OS=Staphylococcus aureus (strain NCTC 8325 / PS 47) OX=93061 GN=SAOUHSC_01005 PE=4 SV=1	1936	7	12.1048	12.5718	12.5942	11.7946	13.7091	12.3693	12.8042	12.052	2738.16	2843.79	2848.86	2667.99	3101.06	2798	2896.37	2726.22	2774.7	2880.41	1.0381	0.625428	0.0539436	0.203823
tr|Q2FZI4|Q2FZI4_STAA8	SAOUHSC_01019	Uncharacterized protein OS=Staphylococcus aureus (strain NCTC 8325 / PS 47) OX=93061 GN=SAOUHSC_01019 PE=4 SV=1	1883	2	11.5855	12.2902	12.1394	13.4039	13.0952	12.9734	12.1774	12.3351	1081.23	1146.99	1132.92	1250.93	1222.12	1210.75	1136.47	1151.18	1153.02	1180.13	1.02351	0.831948	0.0335314	0.0799038
tr|Q2FZI3|Q2FZI3_STAA8	SAOUHSC_01021	Uncharacterized protein OS=Staphylococcus aureus (strain NCTC 8325 / PS 47) OX=93061 GN=SAOUHSC_01021 PE=3 SV=1	1016	8	13.2375	12.0279	12.2917	12.7686	12.4571	13.6176	11.3118	12.2877	2711.33	2463.58	2517.6	2615.29	2551.48	2789.17	2316.91	2516.79	2576.95	2543.59	0.987053	0.9145	-0.0187998	0.0388163
tr|Q2FZI0|Q2FZI0_STAA8	SAOUHSC_01024	Uncharacterized protein OS=Staphylococcus aureus (strain NCTC 8325 / PS 47) OX=93061 GN=SAOUHSC_01024 PE=4 SV=1	2206	2	13.4299	13.4325	13.0898	17.7435	7.1665	10.6458	12.4887	12.0033	643.208	643.332	626.919	849.804	343.23	509.866	598.13	574.881	690.816	506.527	0.73323	0.34341	-0.447663	0.464187
tr|Q2FZH9|Q2FZH9_STAA8	SAOUHSC_01025	Uncharacterized protein OS=Staphylococcus aureus (strain NCTC 8325 / PS 47) OX=93061 GN=SAOUHSC_01025 PE=4 SV=1	1931	15	12.7724	10.8599	13.5049	12.8976	12.9323	12.8005	12.2041	12.0283	3417.82	2906.06	3613.83	3451.32	3460.62	3425.33	3265.76	3218.7	3347.26	3342.6	0.998609	0.999581	-0.00200774	0.000182008
tr|Q2FZH8|Q2FZH8_STAA8	SAOUHSC_01026	Uncharacterized protein OS=Staphylococcus aureus (strain NCTC 8325 / PS 47) OX=93061 GN=SAOUHSC_01026 PE=4 SV=1	865	53	12.851	12.4804	12.1811	12.6874	12.9543	12.9086	11.6256	12.3116	19710.8	19142.4	18683.4	19459.9	19869.3	19799.2	17831.3	18883.5	19249.1	19095.8	0.992036	0.859786	-0.0115356	0.0656096
tr|Q2FZH7|Q2FZH7_STAA8	SAOUHSC_01027	Uncharacterized protein OS=Staphylococcus aureus (strain NCTC 8325 / PS 47) OX=93061 GN=SAOUHSC_01027 PE=4 SV=1	1279	49	12.8198	13.2638	12.8116	13.269	12.0628	11.8072	11.5484	12.4175	14739.5	15250	14730.1	15256	13869.2	13575.3	13277.7	14277	14993.9	13749.8	0.917026	0.1756	-0.124965	0.755475
tr|Q2FZH6|Q2FZH6_STAA8	SAOUHSC_01028	Histidine-containing protein OS=Staphylococcus aureus (strain NCTC 8325 / PS 47) OX=93061 GN=SAOUHSC_01028 PE=4 SV=1	1072	315	12.579	12.8388	12.5283	12.6166	11.0103	12.7089	13.4785	12.2395	99312.6	101363	98912.3	99609.1	86927.3	100338	106414	96631.9	99799.2	97577.8	0.977741	0.829758	-0.032476	0.0810486
tr|Q2FZH5|Q2FZH5_STAA8	SAOUHSC_01029	Phosphoenolpyruvate-protein phosphotransferase OS=Staphylococcus aureus (strain NCTC 8325 / PS 47) OX=93061 GN=SAOUHSC_01029 PE=3 SV=1	18	336	12.365	12.5485	12.5529	12.0494	12.511	12.3213	13.263	12.3889	90863.5	92211.9	92244.2	88544.5	91936.6	90542.8	97462.6	91039.2	90966	92745.3	1.01956	0.61403	0.0279464	0.21181
tr|Q2FZH4|Q2FZH4_STAA8	SAOUHSC_01030	Glutaredoxin domain-containing protein OS=Staphylococcus aureus (strain NCTC 8325 / PS 47) OX=93061 GN=SAOUHSC_01030 PE=4 SV=1	2188	2	11.9028	17.2248	13.7451	14.7839	2.55988	16.3333	12.7833	10.667	932.282	1349.13	1076.58	1157.95	200.502	1279.3	1001.25	835.487	1128.99	829.135	0.734407	0.4641	-0.445348	0.333388
tr|Q2FZH3|Q2FZH3_STAA8	SAOUHSC_01031	Cytochrome d ubiquinol oxidase, subunit I, putative OS=Staphylococcus aureus (strain NCTC 8325 / PS 47) OX=93061 GN=SAOUHSC_01031 PE=3 SV=1	2086	12	12.6149	12.4616	13.6819	12.0195	12.6995	12.3543	11.2404	12.928	5562.69	5495.09	6033.22	5300.15	5600.01	5447.76	4956.58	5700.74	5597.79	5426.27	0.96936	0.830353	-0.0448952	0.0807372
tr|Q2FZH2|Q2FZH2_STAA8	SAOUHSC_01032	Cytochrome d ubiquinol oxidase, subunit II, putative OS=Staphylococcus aureus (strain NCTC 8325 / PS 47) OX=93061 GN=SAOUHSC_01032 PE=3 SV=1	775	6	14.8829	11.8067	12.2655	11.2162	13.8354	12.0414	11.7849	12.167	1331.25	1056.09	1097.13	1003.27	1237.55	1077.08	1054.14	1088.32	1121.93	1114.27	0.99317	0.941162	-0.009887	0.0263356
tr|Q2FZH1|Q2FZH1_STAA8	SAOUHSC_01034	Uncharacterized protein OS=Staphylococcus aureus (strain NCTC 8325 / PS 47) OX=93061 GN=SAOUHSC_01034 PE=4 SV=1	859	28	13.1153	12.454	12.2807	13.2971	12.142	12.7406	11.5803	12.39	7309.11	6940.62	6843.99	7410.45	6766.74	7100.32	6453.69	6904.91	7126.04	6806.41	0.955147	0.457659	-0.066206	0.339458
tr|Q2FZG5|Q2FZG5_STAA8	SAOUHSC_01039	Uncharacterized protein OS=Staphylococcus aureus (strain NCTC 8325 / PS 47) OX=93061 GN=SAOUHSC_01039 PE=4 SV=1	511	50	12.0127	12.2318	12.2471	11.9207	12.3878	12.7241	13.5342	12.9416	21288.1	21676.3	21703.4	21125.1	21952.8	22548.8	23984.4	22934.2	21448.2	22855	1.06559	0.28651	0.0916547	0.54286
tr|Q2G2A5|Q2G2A5_STAA8	SAOUHSC_01041	Pyruvate dehydrogenase complex, E1 component, pyruvate dehydrogenase beta subunit, putative OS=Staphylococcus aureus (strain NCTC 8325 / PS 47) OX=93061 GN=SAOUHSC_01041 PE=4 SV=1	28	528	12.3293	12.4264	12.1938	12.5115	12.8415	12.8855	12.3709	12.4411	127758	128764	126354	129646	133066	133521	128189	128917	128130	130923	1.0218	0.454381	0.0311074	0.34258
tr|Q2G2A4|Q2G2A4_STAA8	SAOUHSC_01042	Dihydrolipoamide acetyltransferase component of pyruvate dehydrogenase complex OS=Staphylococcus aureus (strain NCTC 8325 / PS 47) OX=93061 GN=SAOUHSC_01042 PE=3 SV=1	378	419	12.3509	12.5462	12.2637	12.5843	12.7478	12.7014	12.4461	12.3597	108611	110328	107844	110663	112101	111693	109448	108688	109362	110482	1.01025	0.683652	0.0147129	0.165165
tr|Q2G2A3|Q2G2A3_STAA8	SAOUHSC_01043	Dihydrolipoyl dehydrogenase OS=Staphylococcus aureus (strain NCTC 8325 / PS 47) OX=93061 GN=SAOUHSC_01043 PE=3 SV=1	102	528	12.5507	12.774	12.5754	12.7921	12.6076	12.3835	12.1942	12.1224	145597	148188	145884	148398	146257	143657	141461	140629	147017	143001	0.972685	0.396773	-0.0399553	0.401458
sp|Q2G2A2|Y1044_STAA8	SAOUHSC_01044	UPF0223 protein SAOUHSC_01044 OS=Staphylococcus aureus (strain NCTC 8325 / PS 47) OX=93061 GN=SAOUHSC_01044 PE=3 SV=1	1813	10	12.3357	12.6377	13.0456	13.1725	10.6813	11.9316	13.8871	12.3086	4658.5	4772.55	4926.61	4974.52	4033.75	4505.9	5244.4	4648.27	4833.05	4608.08	0.953453	0.64125	-0.0687667	0.192973
tr|Q2G2A6|Q2G2A6_STAA8	SAOUHSC_01045	HTH cro/C1-type domain-containing protein OS=Staphylococcus aureus (strain NCTC 8325 / PS 47) OX=93061 GN=SAOUHSC_01045 PE=4 SV=1	1635	9	12.4478	12.1567	12.4298	12.328	13.0163	12.2629	11.7835	13.5751	2903.55	2835.64	2899.35	2875.6	3036.15	2860.41	2748.6	3166.49	2878.54	2952.91	1.02584	0.73921	0.0368039	0.131232
tr|Q2G2B0|Q2G2B0_STAA8	SAOUHSC_01047	Spermidine/putrescine ABC transporter, permease protein, putative OS=Staphylococcus aureus (strain NCTC 8325 / PS 47) OX=93061 GN=SAOUHSC_01047 PE=3 SV=1	2097	2	13.1064	11.9347	9.20626	12.764	12.752	14.1454	11.0508	15.0405	738.202	672.206	518.531	718.918	718.238	796.723	622.42	847.137	661.964	746.13	1.12714	0.389239	0.172673	0.409784
tr|Q2G2A8|Q2G2A8_STAA8	SAOUHSC_01049	Spermidine/putrescine ABC transporter, spermidine/putrescine-binding protein, putative OS=Staphylococcus aureus (strain NCTC 8325 / PS 47) OX=93061 GN=SAOUHSC_01049 PE=3 SV=1	1255	30	12.5071	12.342	12.525	12.4109	12.414	13.1701	11.7816	12.8492	9389.19	9265.21	9402.62	9316.96	9319.29	9886.88	8844.53	9645.95	9343.5	9424.16	1.00863	0.898676	0.0124021	0.0463969
tr|Q2G2G6|Q2G2G6_STAA8	SAOUHSC_01050	DUF4064 domain-containing protein OS=Staphylococcus aureus (strain NCTC 8325 / PS 47) OX=93061 GN=SAOUHSC_01050 PE=4 SV=1	975	66	12.8621	11.7482	12.4716	12.623	12.6061	12.9618	12.112	12.6151	17002.8	15530.3	16486.7	16686.8	16664.5	17134.7	16011.3	16676.4	16426.7	16621.7	1.01188	0.869741	0.0170318	0.0606101
tr|Q2G2G5|Q2G2G5_STAA8	SAOUHSC_01051	DUF4064 domain-containing protein OS=Staphylococcus aureus (strain NCTC 8325 / PS 47) OX=93061 GN=SAOUHSC_01051 PE=4 SV=1	1127	19	14.5335	12.0495	11.7688	10.6843	14.1756	13.5334	10.1538	13.1011	6717.75	5569.6	5439.82	4938.55	6552.33	6255.5	4693.34	6055.68	5666.43	5889.21	1.03932	0.831948	0.0556346	0.0799038
sp|Q2G2G7|Y1054_STAA8	SAOUHSC_01054	UPF0637 protein SAOUHSC_01054 OS=Staphylococcus aureus (strain NCTC 8325 / PS 47) OX=93061 GN=SAOUHSC_01054 PE=3 SV=1	333	40	12.9527	12.1337	12.0988	11.8129	12.8807	12.3384	13.1559	12.6269	12566.3	11771.8	11737.9	11460.5	12496.5	11970.4	12763.5	12250.3	11884.1	12370.2	1.0409	0.466143	0.0578302	0.331481
tr|Q2G2G4|Q2G2G4_STAA8	SAOUHSC_01055	Inositol monophosphatase family protein, putative OS=Staphylococcus aureus (strain NCTC 8325 / PS 47) OX=93061 GN=SAOUHSC_01055 PE=4 SV=1	923	37	12.9678	11.9599	12.3218	12.7987	12.5871	13.2897	11.6776	12.3975	11142.5	10276.5	10587.5	10997.2	10815.4	11419.1	10033.9	10652.5	10750.9	10730.2	0.998075	0.989537	-0.00278047	0.00456796
tr|Q2G1Y9|Q2G1Y9_STAA8	SAOUHSC_01060	Uncharacterized protein OS=Staphylococcus aureus (strain NCTC 8325 / PS 47) OX=93061 GN=SAOUHSC_01060 PE=4 SV=1	850	1	11.3319	13.7271	12.4359	12.632	10.5684	12.5194	13.6398	13.1455	390.089	472.542	428.094	434.844	363.808	430.97	469.539	452.52	431.392	429.209	0.99494	0.970244	-0.00731909	0.013119
tr|Q2G1Y7|Q2G1Y7_STAA8	SAOUHSC_01061	Uncharacterized protein OS=Staphylococcus aureus (strain NCTC 8325 / PS 47) OX=93061 GN=SAOUHSC_01061 PE=4 SV=1	547	78	12.4416	12.759	12.3227	12.4007	12.4687	12.0976	12.7705	12.7392	17542.2	17989.7	17374.6	17484.6	17580.4	17057.2	18005.9	17961.8	17597.8	17651.3	1.00304	0.9567	0.00438345	0.0192242
sp|Q2G2C3|Y1062_STAA8	SAOUHSC_01062	UPF0358 protein SAOUHSC_01062 OS=Staphylococcus aureus (strain NCTC 8325 / PS 47) OX=93061 GN=SAOUHSC_01062 PE=3 SV=1	1061	4	10.7999	13.2553	13.205	13.7949	12.4447	11.2138	12.8458	12.4404	725.295	890.194	886.814	926.432	835.754	753.092	862.692	835.464	857.184	821.75	0.958663	0.795559	-0.0609041	0.0993276
tr|Q2G2C2|Q2G2C2_STAA8	SAOUHSC_01063	Uncharacterized protein OS=Staphylococcus aureus (strain NCTC 8325 / PS 47) OX=93061 GN=SAOUHSC_01063 PE=4 SV=1	1914	4	14.0962	11.6653	12.9211	10.85	12.5762	12.7718	12.5537	12.5657	1346.12	1113.98	1233.9	1036.12	1200.97	1219.65	1198.82	1199.97	1182.53	1204.85	1.01888	0.895886	0.0269798	0.0477473
[truncated: 1,084 more rows]

## Sheet: Phosphosites
												TMT summed signal-to-noise
[truncated: 776 more rows]
