# Supplementary material for: AuxB interacts directly with GpsB and PknB to coordinate cell envelope processes that contribute to intrinsic antibiotic resistance in Staphylococcus aureus
Source: mBio. 2025 Aug 25;16(10):e01858-25. doi: 10.1128/mbio.01858-25 (PMC12505970; doi:10.1128/mbio.01858-25)
Supplement: Table S5 — Proteomics and phosphoproteomics data from strains overexpressing inactive or truncated variants of PknB. [file mbio.01858-25-s0005.xlsx]

## Sheet: Protein and site quant
Tabs:	Protein Abundance
	Phosphosite
	Protein Abundance
	Name	Description
	Protein Id	Protein Id
	Gene Symbol	Gene Symbol
	Description	Description
	Group ID	priotein group (shared peptides)
	Number of peptides	Number of peptides
	PknB(WT) Replicate A
	PknB(WT) Replicate B	TMTscaled signal-to-noise
	PknB(WT) Replicate C
	PknB(WT) Replicate D
	PknB(Lys39Gly) Replicate A	TMT values sum to 100 for a given protein (scaled to 100)
	PknB(Lys39Gly) Replicate B
	PknB(Lys39Gly) Replicate C	Scaled values: TMT values sum to 100 for a given protein (scaled to 100)
	PknB(Lys39Gly) Replicate D
	PknB(DPASTA) Replicate A
	PknB(DPASTA) Replicate B
	PknB(DPASTA) Replicate C
	PknB(DPASTA) Replicate D
	PknB(Lys39Gly, DP1-P4) Replicate A
	PknB(Lys39Gly, DP1-P4) Replicate B
	PknB(Lys39Gly, DP1-P4) Replicate C
	PknB(Lys39Gly, DP1-P4) Replicate D
	PknB(Lys39Gly, DP1-P4) Replicate A
	PknB(WT) Replicate A
	PknB(WT) Replicate B
	PknB(WT) Replicate C
	PknB(WT) Replicate D	TMT summed signal-to-noise
	PknB(Lys39Gly) Replicate A
	PknB(Lys39Gly) Replicate B	Sum of TMT S:N of all peptides for a given protein
	PknB(Lys39Gly) Replicate C
	PknB(Lys39Gly) Replicate D	Summed values: Sum of TMT S:N of all peptides for a given protein
	PknB(DPASTA) Replicate A
	PknB(DPASTA) Replicate B
	PknB(DPASTA) Replicate C
	PknB(DPASTA) Replicate D
	PknB(Lys39Gly, DP1-P4) Replicate A
	PknB(Lys39Gly, DP1-P4) Replicate B
	PknB(Lys39Gly, DP1-P4) Replicate C
	PknB(Lys39Gly, DP1-P4) Replicate D
	PknB(Lys39Gly, DP1-P4) Replicate A
	WT vs K39G	one-way ANOVA and Tukey's post-hoc comparison between conditions for a given protein
	WT vs DP1-P4
	WT vs K39G,DP1-P4
	K39G vs DP1-P4
	K39G vs K39G,DP1-P4
	DP1-P4 vs K39G,DP1-P4
	Phosphosites
	Name	Description
	Protein Id	Protein Id
	gene_symbol	Gene Symbol
	prot_description	Description
	Site Position	mod site residue #
	Motif	mod site flanked by 6 resideus on either end.
	Max Score	ModScore: probability of localization
	redundancy	U: unique site R: redundant site, seen more than one in proteome
	sequence	peptide sequence
	num_quant	number of spectra quantified for this site
	PknB(WT) Replicate A
	PknB(WT) Replicate B	TMT summed signal-to-noise
	PknB(WT) Replicate C
	PknB(WT) Replicate D	Sum of TMT S:N of all peptides
	PknB(Lys39Gly) Replicate A	for a given site
	PknB(Lys39Gly) Replicate B
	PknB(Lys39Gly) Replicate C
	PknB(Lys39Gly) Replicate D
	PknB(DPASTA) Replicate A
	PknB(DPASTA) Replicate B
	PknB(DPASTA) Replicate C
	PknB(DPASTA) Replicate D
	PknB(Lys39Gly, DP1-P4) Replicate A
	PknB(Lys39Gly, DP1-P4) Replicate B
	PknB(Lys39Gly, DP1-P4) Replicate C
	PknB(Lys39Gly, DP1-P4) Replicate D
	PknB(Lys39Gly, DP1-P4) Replicate A
	WT vs K39G	one-way ANOVA and Tukey's post-hoc comparison between conditions for a given protein
	WT vs DP1-P4
	WT vs K39G,DP1-P4
	K39G vs DP1-P4
	K39G vs K39G,DP1-P4
	DP1-P4 vs K39G,DP1-P4

## Sheet: Protein abundance
					PknB(WT)				PknB(Lys39Gly)				PknB(DP1-P4)				PknB(Lys39Gly, DP1-P4)				PknB(WT)				PknB(Lys39Gly)				PknB(DP1-P4)				PknB(Lys39Gly, DP1-P4)				ANOVA, BH correction, Tukey's HSD
Protein Id	Gene Symbol	Description	Group ID	Number of peptides	Replicate A	Replicate B	Replicate C	Replicate D	Replicate A	Replicate B	Replicate C	Replicate D	Replicate A	Replicate B	Replicate C	Replicate D	Replicate A	Replicate B	Replicate C	Replicate D	Replicate A	Replicate B	Replicate C	Replicate D	Replicate A	Replicate B	Replicate C	Replicate D	Replicate A	Replicate B	Replicate C	Replicate D	Replicate A	Replicate B	Replicate C	Replicate D	WT vs K39G	WT vs DP1-P4	WT vs K39G,DP1-P4	K39G vs DP1-P4	K39G vs K39G,DP1-P4	DP1-P4 vs K39G,DP1-P4
sp|O05154|TAGX_STAA8	tagX	Putative glycosyltransferase TagX OS=Staphylococcus aureus (strain NCTC 8325 / PS 47) OX=93061 GN=tagX PE=3 SV=2	809	31	6.93167	5.96695	6.58303	6.09519	6.54	5.99053	6.37777	6.35759	6.15824	5.92912	5.79173	6.28314	6.01504	6.13242	6.43988	6.4077	1264.3	1088.34	1200.71	1111.73	1192.86	1092.64	1163.27	1159.59	1123.23	1081.44	1056.38	1146.01	1097.11	1118.52	1174.6	1168.73	0.981264	0.363878	0.89497	0.563505	0.987428	0.750932
sp|O05204|AHPF_STAA8	ahpF	Alkyl hydroperoxide reductase subunit F OS=Staphylococcus aureus (strain NCTC 8325 / PS 47) OX=93061 GN=ahpF PE=3 SV=1	135	106	6.98267	6.4118	5.9275	5.85145	7.04862	6.44859	5.91969	5.93757	5.90898	6.06088	5.96628	5.96831	6.5518	6.4242	6.30911	6.28257	5500.52	5050.82	4669.32	4609.41	5552.47	5079.8	4663.17	4677.25	4654.73	4774.39	4699.87	4701.47	5161.11	5060.59	4969.93	4949.02	0.998195	0.648689	0.982257	0.55063	0.997067	0.44067
sp|O06446|SECA1_STAA8	secA1	Protein translocase subunit SecA 1 OS=Staphylococcus aureus (strain NCTC 8325 / PS 47) OX=93061 GN=secA1 PE=1 SV=2	751	194	6.57034	6.04411	6.25717	6.38542	6.61997	5.91747	6.07654	6.55834	6.21153	6.1554	6.05432	6.33293	6.34681	6.16824	5.85648	6.44493	8538.77	7854.88	8131.78	8298.45	8603.27	7690.31	7897.03	8523.17	8072.46	7999.52	7868.16	8230.23	8248.27	8016.2	7611.04	8375.79	0.999353	0.891337	0.923105	0.93315	0.956992	0.999742
sp|O07325|FTSA_STAA8	ftsA	Cell division protein FtsA OS=Staphylococcus aureus (strain NCTC 8325 / PS 47) OX=93061 GN=ftsA PE=1 SV=2	679	144	6.60285	6.33941	6.49383	6.34017	6.1662	6.14097	6.36826	6.07045	6.12004	6.10773	6.31829	6.10849	6.23268	6.27269	6.19472	6.12322	3813.21	3661.07	3750.25	3661.51	3561.04	3546.47	3677.73	3505.74	3534.38	3527.27	3648.87	3527.71	3599.43	3622.54	3577.51	3536.22	0.02609	0.0155212	0.0404492	0.990484	0.994135	0.945461
sp|O08387|SECY_STAA8	secY	Protein translocase subunit SecY OS=Staphylococcus aureus (strain NCTC 8325 / PS 47) OX=93061 GN=secY PE=3 SV=2	1724	40	5.91187	5.14186	6.1072	5.43634	6.28272	5.58108	6.20399	6.3764	6.90767	6.7631	6.41039	7.00931	6.91259	6.14751	6.56334	6.24462	1655.84	1440.17	1710.55	1522.65	1759.71	1563.19	1737.66	1785.95	1934.75	1894.26	1795.47	1963.22	1936.13	1721.84	1838.31	1749.04	0.308986	0.00387205	0.0316241	0.0912483	0.518564	0.633624
sp|O33599|LYTM_STAA8	lytM	Glycyl-glycine endopeptidase LytM OS=Staphylococcus aureus (strain NCTC 8325 / PS 47) OX=93061 GN=lytM PE=1 SV=3	283	14	5.57657	6.03237	6.22764	6.77171	6.21501	6.96875	6.48699	6.401	7.76237	6.77142	6.87234	6.73049	4.85332	5.73849	5.23267	5.35885	342.828	370.849	382.853	416.301	382.077	428.414	398.797	393.511	477.203	416.283	422.487	413.767	298.365	352.782	321.686	329.443	0.627307	0.0526701	0.0610627	0.355939	0.00729735	0.000431277
sp|O34090|HEM3_STAA8	hemC	Porphobilinogen deaminase OS=Staphylococcus aureus (strain NCTC 8325 / PS 47) OX=93061 GN=hemC PE=3 SV=1	742	43	6.16706	6.20829	6.18784	5.98884	5.95161	6.21113	6.07886	6.16501	6.22847	6.62638	6.59577	6.16356	6.59423	6.14534	6.57401	6.11361	1323.58	1332.43	1328.04	1285.33	1277.34	1333.04	1304.65	1323.14	1336.76	1422.16	1415.59	1322.83	1415.26	1318.92	1410.92	1312.11	0.993139	0.264803	0.417242	0.178318	0.294674	0.98572
sp|O50581|RECG_STAA8	recG	ATP-dependent DNA helicase RecG OS=Staphylococcus aureus (strain NCTC 8325 / PS 47) OX=93061 GN=recG PE=3 SV=1	1453	22	7.21632	5.93999	6.483	6.21297	6.5605	5.76927	6.19932	6.05605	6.59296	5.96476	6.15355	6.41682	6.3274	6.02337	5.68764	6.39609	880.877	725.079	791.363	758.401	800.823	704.24	756.735	739.246	804.786	728.103	751.148	783.284	772.369	735.257	694.276	780.754	0.658923	0.90798	0.578246	0.95775	0.998998	0.917854
sp|O52582|CDR_STAA8	cdr	Coenzyme A disulfide reductase OS=Staphylococcus aureus (strain NCTC 8325 / PS 47) OX=93061 GN=cdr PE=1 SV=3	73	105	6.69407	6.70008	6.60116	6.55347	6.28823	6.8334	6.46782	6.50964	5.54882	5.97416	5.822	5.74229	5.87114	6.30546	6.02158	6.06667	3954	3957.55	3899.12	3870.95	3714.28	4036.3	3820.36	3845.06	3277.53	3528.77	3438.89	3391.81	3467.92	3724.46	3556.78	3583.41	0.796937	6.85272e-05	0.00270738	0.000255947	0.0130864	0.13027
sp|P02976|SPA_STAA8	spa	Immunoglobulin G-binding protein A OS=Staphylococcus aureus (strain NCTC 8325 / PS 47) OX=93061 GN=spa PE=1 SV=3	96	93	9.41597	13.5604	8.13949	11.7691	6.90319	13.4065	8.60836	7.13384	2.17799	2.21031	2.46783	1.92029	2.14181	3.70513	2.90427	3.53554	5195.94	7482.9	4491.55	6494.45	3809.33	7398.01	4750.28	3936.61	1201.86	1219.7	1361.8	1059.66	1181.9	2044.57	1602.64	1950.99	0.623489	0.000262859	0.000692958	0.00181651	0.00525334	0.920538
sp|P0A084|MSRA1_STAA8	msrA1	Peptide methionine sulfoxide reductase MsrA 1 OS=Staphylococcus aureus (strain NCTC 8325 / PS 47) OX=93061 GN=msrA1 PE=3 SV=1	162	27	5.88426	7.29817	6.37622	7.03959	5.60522	7.68854	6.24438	6.16937	5.55443	5.8557	5.6492	5.75259	5.24841	6.49271	6.6182	6.52301	702.11	870.818	760.811	839.964	668.815	917.396	745.079	736.129	662.755	698.702	674.062	686.399	626.24	774.71	789.683	778.326	0.959415	0.210752	0.780511	0.415041	0.967232	0.671314
sp|P0A086|MSRA2_STAA8	msrA2	Peptide methionine sulfoxide reductase MsrA 2 OS=Staphylococcus aureus (strain NCTC 8325 / PS 47) OX=93061 GN=msrA2 PE=1 SV=1	229	31	7.11835	7.80574	6.88242	7.2975	6.38464	6.99994	6.56256	5.91451	5.13559	5.42254	5.39799	5.42233	5.5207	6.12011	6.10132	5.91377	704.34	772.355	680.995	722.066	631.741	692.623	649.346	585.223	508.152	536.544	534.115	536.524	546.257	605.567	603.708	585.15	0.0232178	1.66811e-05	0.000475564	0.0024425	0.147986	0.131149
sp|P0A088|MSRB_STAA8	msrB	Peptide methionine sulfoxide reductase MsrB OS=Staphylococcus aureus (strain NCTC 8325 / PS 47) OX=93061 GN=msrB PE=1 SV=1	477	10	6.26443	8.7378	7.52772	8.99351	6.25149	9.17889	5.81306	5.86123	4.85012	5.4211	4.80455	4.91728	4.28431	5.62586	5.29696	6.1717	462.976	645.772	556.34	664.67	462.02	678.371	429.617	433.177	358.451	400.649	355.083	363.414	316.634	415.782	391.475	456.123	0.514966	0.0142237	0.0309248	0.15868	0.306274	0.969672
sp|P0A0B7|AHPC_STAA8	ahpC	Alkyl hydroperoxide reductase C OS=Staphylococcus aureus (strain NCTC 8325 / PS 47) OX=93061 GN=ahpC PE=1 SV=1	781	86	6.36484	6.31815	5.95587	5.98506	6.73677	6.41235	5.90857	5.68433	5.88802	6.12741	6.01935	6.30716	6.37544	7.19555	6.58742	6.13372	2571.05	2552.19	2405.85	2417.64	2721.29	2590.24	2386.74	2296.16	2378.44	2475.14	2431.49	2547.75	2575.33	2906.61	2660.96	2477.69	0.999399	0.992049	0.390263	0.9781	0.450179	0.268006
sp|P0A0F4|RL11_STAA8	rplK	50S ribosomal protein L11 OS=Staphylococcus aureus (strain NCTC 8325 / PS 47) OX=93061 GN=rplK PE=3 SV=2	1600	136	5.6114	6.38377	6.33157	5.84998	6.01411	6.38496	5.93679	6.10102	6.34086	6.89567	6.53103	6.34263	6.52678	6.52606	6.17751	6.04584	5214.67	5932.44	5883.93	5436.39	5588.91	5933.54	5517.06	5669.68	5892.56	6408.15	6069.29	5894.21	6065.34	6064.67	5740.76	5618.4	0.986792	0.117019	0.521745	0.197698	0.713356	0.717188
sp|P0A0F8|RL15_STAA8	rplO	50S ribosomal protein L15 OS=Staphylococcus aureus (strain NCTC 8325 / PS 47) OX=93061 GN=rplO PE=1 SV=1	1411	231	5.548	6.13499	6.41341	6.00122	5.90324	6.26831	5.82485	5.8633	6.7159	6.8316	7.07662	6.58183	6.63991	5.80405	6.32222	6.07054	5724.67	6330.35	6617.63	6192.32	6091.22	6467.91	6010.33	6050.01	6929.75	7049.14	7301.96	6791.42	6851.34	5988.87	6523.54	6263.84	0.991327	0.0127784	0.80932	0.00774973	0.650782	0.0604846
sp|P0A0G2|RL30_STAA8	rpmD	50S ribosomal protein L30 OS=Staphylococcus aureus (strain NCTC 8325 / PS 47) OX=93061 GN=rpmD PE=1 SV=1	1641	64	5.37021	6.21548	6.09683	5.93297	6.17071	6.35643	6.04736	6.0167	6.41244	6.70362	6.77083	6.36628	6.72308	5.89991	6.66256	6.2546	3076.08	3560.25	3492.29	3398.43	3534.61	3640.99	3463.95	3446.39	3673.07	3839.86	3878.36	3646.63	3851.01	3379.49	3816.34	3582.66	0.661002	0.0372407	0.154902	0.249118	0.679441	0.83052
sp|P0A0G6|RXL7_STAA8	SAOUHSC_00526	Putative ribosomal protein L7Ae-like OS=Staphylococcus aureus (strain NCTC 8325 / PS 47) OX=93061 GN=SAOUHSC_00526 PE=3 SV=1	1900	4	5.351	4.65846	5.32388	4.91948	6.31355	4.63797	5.2138	5.92199	7.39901	7.4387	7.22754	7.71377	8.20946	6.58755	6.4162	6.66764	180.935	157.518	180.018	166.344	213.482	156.825	176.296	200.242	250.185	251.527	244.387	260.828	277.589	222.747	216.953	225.455	0.69839	0.000502537	0.00317145	0.0029742	0.0211566	0.676518
sp|P0A0H0|RS12_STAA8	rpsL	30S ribosomal protein S12 OS=Staphylococcus aureus (strain NCTC 8325 / PS 47) OX=93061 GN=rpsL PE=1 SV=1	1495	119	6.07789	4.12783	4.95555	5.54736	7.46204	4.30767	5.53575	7.19852	8.21713	5.76798	6.28483	9.22307	7.298	5.87643	4.81556	7.30439	11516	7821.16	9389.46	10510.8	14138.6	8161.91	10488.8	13639.3	15569.3	10928.8	11908.1	17475.3	13827.8	11134.3	9124.22	13839.9	0.744032	0.141001	0.622886	0.560174	0.996474	0.683062
sp|P0A0J0|SIGA_STAA8	sigA	RNA polymerase sigma factor SigA OS=Staphylococcus aureus (strain NCTC 8325 / PS 47) OX=93061 GN=sigA PE=1 SV=1	370	91	6.4189	6.48787	6.12032	6.24312	6.22111	6.21059	6.20999	6.12596	6.16859	6.61298	6.32132	6.07844	6.61495	6.11679	6.19092	5.85816	3196.96	3231.31	3048.25	3109.41	3098.45	3093.21	3092.91	3051.06	3072.29	3293.62	3148.36	3027.39	3294.6	3046.49	3083.41	2917.68	0.8394	0.998807	0.84946	0.901578	0.999996	0.909532
sp|P0A0J3|SODM1_STAA8	sodA	Superoxide dismutase [Mn] 1 OS=Staphylococcus aureus (strain NCTC 8325 / PS 47) OX=93061 GN=sodA PE=1 SV=1	666	47	5.81447	6.20233	6.13612	6.38703	6.75656	7.28579	6.80538	6.17961	6.2956	5.39776	5.94215	5.68265	5.52365	6.6568	6.1173	6.8168	1461.32	1558.8	1542.16	1605.22	1698.09	1831.1	1710.36	1553.09	1582.24	1356.59	1493.41	1428.19	1388.23	1673.02	1537.43	1713.23	0.230844	0.753954	0.964495	0.0452423	0.434745	0.485817
sp|P0A0K3|Y2013_STAA8	SAOUHSC_02013	Uncharacterized protein SAOUHSC_02013 OS=Staphylococcus aureus (strain NCTC 8325 / PS 47) OX=93061 GN=SAOUHSC_02013 PE=3 SV=1	1053	3	5.1639	6.49057	4.6286	5.60499	4.84476	6.91856	6.64114	4.96122	6.83432	5.46569	6.01521	6.92844	6.88449	7.33781	7.61732	7.66299	33.3952	41.9749	29.9334	36.2478	31.3313	44.7427	42.9486	32.0845	44.1979	35.3469	38.9007	44.8066	44.5224	47.454	49.2616	49.557	0.905955	0.454131	0.0212792	0.828324	0.0682357	0.265103
sp|P0A0M9|ATSE_STAA8	SAOUHSC_00995	Putative acetyltransferase SAOUHSC_00995 OS=Staphylococcus aureus (strain NCTC 8325 / PS 47) OX=93061 GN=SAOUHSC_00995 PE=3 SV=1	1589	10	6.78529	7.18091	6.74758	7.16234	5.93515	7.19493	5.77617	6.21723	5.46047	5.73755	5.70695	5.6219	5.39225	6.25928	6.34559	6.47642	532.621	563.676	529.661	562.218	465.888	564.776	453.409	488.03	428.627	450.377	447.975	441.299	423.272	491.331	498.106	508.376	0.153003	0.00370872	0.0623236	0.187475	0.94678	0.401745
sp|P0A0Q0|LACR_STAA8	lacR	Lactose phosphotransferase system repressor OS=Staphylococcus aureus (strain NCTC 8325 / PS 47) OX=93061 GN=lacR PE=4 SV=1	1039	16	7.05102	6.31711	6.35445	6.73988	6.30747	6.12723	5.86914	6.37485	6.22164	6.18811	5.67285	6.25433	6.3044	5.96329	5.87566	6.37858	842.899	755.166	759.629	805.705	754.014	732.467	701.614	762.068	743.753	739.745	678.149	747.661	753.646	712.869	702.394	762.514	0.160507	0.078856	0.116577	0.971347	0.997039	0.995168
sp|P0A0Q4|Y996_STAA8	SAOUHSC_00996	Uncharacterized protein SAOUHSC_00996 OS=Staphylococcus aureus (strain NCTC 8325 / PS 47) OX=93061 GN=SAOUHSC_00996 PE=4 SV=1	1950	2	7.91856	7.82701	7.11053	8.35439	5.55862	7.86922	6.00695	6.32201	5.09597	6.24055	5.26097	6.47491	4.85046	6.06984	4.63212	4.40789	112.356	111.057	100.891	118.54	78.871	111.656	85.2323	89.7027	72.3065	88.5468	74.6477	91.8722	68.823	86.1246	65.7249	62.5434	0.103009	0.0118352	0.00102132	0.608358	0.0788705	0.494182
sp|P0C0V7|GLMM_STAA8	glmM	Phosphoglucosamine mutase OS=Staphylococcus aureus (strain NCTC 8325 / PS 47) OX=93061 GN=glmM PE=1 SV=1	495	101	6.20803	6.4816	6.06211	6.2685	5.97085	6.36848	6.05421	6.11467	6.01532	6.39216	6.30396	6.19566	6.42152	6.29511	6.54763	6.30018	4729.68	4938.1	4618.51	4775.75	4548.98	4851.92	4612.49	4658.55	4582.86	4869.96	4802.76	4720.25	4892.33	4796.02	4988.41	4799.88	0.67144	0.994037	0.629673	0.809905	0.139096	0.484941
sp|P0C948|MNHF2_STAA8	mnhF2	Putative antiporter subunit mnhF2 OS=Staphylococcus aureus (strain NCTC 8325 / PS 47) OX=93061 GN=mnhF2 PE=3 SV=1	1464	1	6.74457	4.78275	7.5132	8.00526	6.31432	4.24825	5.12068	4.94808	7.47186	5.40801	7.03255	9.60678	6.24089	7.28618	5.36147	3.91516	18.8113	13.3396	20.9551	22.3275	17.6113	11.8488	14.2821	13.8007	20.8398	15.0835	19.6145	26.7943	17.4065	20.3219	14.9537	10.9198	0.400989	0.921302	0.710031	0.164013	0.944522	0.363809
sp|P14738|FNBA_STAA8	fnbA	Fibronectin-binding protein A OS=Staphylococcus aureus (strain NCTC 8325 / PS 47) OX=93061 GN=fnbA PE=1 SV=1	705	13	5.81081	6.16319	6.91144	5.60571	6.97745	5.12646	6.76145	5.77703	6.47122	5.8882	6.0933	6.22135	5.88133	6.19598	7.06153	7.05354	165.856	175.914	197.271	160.002	199.155	146.323	192.99	164.892	184.706	168.065	173.919	177.574	167.869	176.85	201.555	201.327	0.999747	0.999553	0.761955	0.999998	0.807646	0.816779
sp|P31337|Y1763_STAA8	SAOUHSC_01763	UPF0758 protein SAOUHSC_01763 OS=Staphylococcus aureus (strain NCTC 8325 / PS 47) OX=93061 GN=SAOUHSC_01763 PE=3 SV=2	33	1	8.06375	6.78277	6.47188	3.06942	6.61089	5.60041	5.91128	4.64487	8.20493	3.23894	10.8028	10.2642	5.98393	3.63484	6.4568	4.25827	4.89271	4.11547	3.92684	1.86238	4.01118	3.39807	3.58669	2.81829	4.97837	1.96524	6.55466	6.22785	3.63077	2.20545	3.91769	2.58372	0.993254	0.568058	0.910312	0.422642	0.978043	0.248356
sp|P47768|RPOB_STAA8	rpoB	DNA-directed RNA polymerase subunit beta OS=Staphylococcus aureus (strain NCTC 8325 / PS 47) OX=93061 GN=rpoB PE=3 SV=2	509	562	6.04479	6.00053	6.12566	5.74252	6.16926	5.90693	6.12855	6.09877	6.37446	6.51015	6.67263	6.48402	6.81996	6.24538	6.50912	6.16726	20033.9	19887.2	20301.9	19032.1	20446.4	19577	20311.5	20212.8	21126.5	21576.2	22114.7	21489.6	22603	20698.7	21572.8	20439.8	0.883717	0.00861496	0.0229274	0.0308255	0.0808482	0.942082
sp|P48860|RL7_STAA8	rplL	50S ribosomal protein L7/L12 OS=Staphylococcus aureus (strain NCTC 8325 / PS 47) OX=93061 GN=rplL PE=3 SV=2	385	191	2.12491	3.09967	5.07928	10.7354	4.77246	3.27818	13.4959	2.90024	12.8455	3.37623	4.06944	6.2123	4.34339	8.72735	4.29477	10.6449	2971.08	4334	7101.92	15010.4	6672.92	4583.6	18870.2	4055.16	17960.8	4720.69	5689.95	8686.12	6072.99	12202.7	6005	14883.8	0.990978	0.964988	0.931597	0.997966	0.989718	0.999195
sp|P48940|RS7_STAA8	rpsG	30S ribosomal protein S7 OS=Staphylococcus aureus (strain NCTC 8325 / PS 47) OX=93061 GN=rpsG PE=1 SV=2	838	82	5.11805	4.70516	5.46975	5.02705	5.88714	4.51838	5.7012	5.38312	7.69303	7.26045	8.62419	7.42767	8.29599	6.01843	6.95877	5.91161	1572.52	1445.66	1680.58	1544.56	1808.82	1388.27	1751.69	1653.96	2363.68	2230.77	2649.78	2282.15	2548.94	1849.16	2138.08	1816.34	0.937201	0.000984772	0.0242656	0.00253907	0.0659922	0.285098
sp|P52078|Y997_STAA8	SAOUHSC_00997	Uncharacterized protein SAOUHSC_00997 OS=Staphylococcus aureus (strain NCTC 8325 / PS 47) OX=93061 GN=SAOUHSC_00997 PE=3 SV=2	261	36	5.96503	6.09163	6.36832	6.08582	6.46177	6.21227	6.60148	6.19432	6.39782	6.24596	5.80736	6.09088	6.0588	6.46563	6.48197	6.47095	1110.05	1133.61	1185.1	1132.53	1202.49	1156.06	1228.49	1152.72	1190.59	1162.33	1080.71	1133.47	1127.5	1203.21	1206.25	1204.2	0.403468	0.999944	0.3971	0.430495	0.999999	0.423896
sp|P60070|RSBV_STAA8	rsbV	Anti-sigma-B factor antagonist OS=Staphylococcus aureus (strain NCTC 8325 / PS 47) OX=93061 GN=rsbV PE=3 SV=1	541	22	3.49448	5.28371	5.16178	9.43766	5.15888	4.94047	13.4862	5.065	8.86615	3.96786	4.51108	5.31727	4.92408	6.82704	5.27663	8.28165	295.385	446.627	436.321	797.757	436.076	417.614	1139.98	428.14	749.448	335.4	381.318	449.464	416.228	577.084	446.029	700.041	0.908158	0.999721	0.994637	0.872691	0.973718	0.98653
sp|P60393|RSMH_STAA8	rsmH	Ribosomal RNA small subunit methyltransferase H OS=Staphylococcus aureus (strain NCTC 8325 / PS 47) OX=93061 GN=rsmH PE=3 SV=1	1318	48	6.11443	6.34718	6.18962	6.18936	6.08868	6.61673	5.911	6.36988	5.88327	6.44533	6.37586	6.18274	6.3544	6.55977	6.19392	6.17784	1422.27	1476.41	1439.76	1439.7	1416.28	1539.11	1374.95	1481.69	1368.5	1499.24	1483.08	1438.16	1478.09	1525.86	1440.76	1437.02	0.99549	0.999849	0.894228	0.998562	0.963712	0.920786
sp|P60430|RL2_STAA8	rplB	50S ribosomal protein L2 OS=Staphylococcus aureus (strain NCTC 8325 / PS 47) OX=93061 GN=rplB PE=1 SV=1	629	353	5.46517	5.50421	6.08061	5.69259	6.27984	5.66085	5.96349	6.0998	6.87256	6.51758	7.15591	6.82804	6.73286	6.48433	6.22938	6.43278	10484.6	10559.5	11665.3	10920.9	12047.5	10860	11440.6	11702.1	13184.6	12503.6	13728.2	13099.2	12916.6	12439.8	11950.7	12340.9	0.340202	0.000162946	0.00442729	0.00255603	0.092381	0.214654
sp|P60611|LYTR_STAA8	lytR	Transcriptional regulatory protein LytR OS=Staphylococcus aureus (strain NCTC 8325 / PS 47) OX=93061 GN=lytR PE=1 SV=1	462	6	6.37171	6.13734	6.64326	6.27383	6.78749	6.28152	6.17194	6.09746	6.06835	6.15707	6.19198	5.93532	6.11072	6.18325	6.38814	6.20063	498.217	479.891	519.45	490.564	530.728	491.165	482.597	476.773	474.497	481.434	484.164	464.095	477.81	483.481	499.502	484.84	0.998713	0.301795	0.788303	0.369144	0.86111	0.800153
sp|P68805|MSCL_STAA8	mscL	Large-conductance mechanosensitive channel OS=Staphylococcus aureus (strain NCTC 8325 / PS 47) OX=93061 GN=mscL PE=1 SV=1	1410	9	8.10505	6.88306	7.51722	6.97398	6.61939	8.43526	4.35163	7.17122	5.49889	7.57669	5.45071	6.94229	5.08164	5.04332	4.09972	4.24993	266.977	226.725	247.614	229.72	218.04	277.854	143.341	236.217	181.131	249.573	179.544	228.676	167.387	166.125	135.043	139.991	0.77723	0.569484	0.0161255	0.982649	0.0842103	0.152848
sp|P69848|MOAA_STAA8	moaA	GTP 3',8-cyclase OS=Staphylococcus aureus (strain NCTC 8325 / PS 47) OX=93061 GN=moaA PE=1 SV=1	1030	19	6.42632	6.5319	6.09487	6.24625	5.90652	6.05587	5.99842	6.24165	6.42963	6.28504	6.5125	6.21718	6.05277	6.35963	6.39351	6.24796	1202.69	1222.45	1140.66	1168.99	1105.41	1133.36	1122.61	1168.13	1203.31	1176.25	1218.82	1163.55	1132.78	1190.21	1196.55	1169.31	0.117081	0.987453	0.94436	0.0679311	0.273416	0.816448
sp|P72360|SCDA_STAA8	scdA	Iron-sulfur cluster repair protein ScdA OS=Staphylococcus aureus (strain NCTC 8325 / PS 47) OX=93061 GN=scdA PE=1 SV=2	1382	7	6.16275	6.55631	6.53198	6.51999	6.00826	6.43026	6.46946	6.46019	6.29809	5.72598	6.07448	6.5544	6.01413	5.87747	6.51626	5.79998	186.97	198.91	198.172	197.808	182.283	195.086	196.275	195.994	191.076	173.719	184.292	198.852	182.461	178.315	197.695	175.964	0.95512	0.513859	0.248621	0.802296	0.484075	0.940995
sp|P95689|SYS_STAA8	serS	Serine--tRNA ligase OS=Staphylococcus aureus (strain NCTC 8325 / PS 47) OX=93061 GN=serS PE=1 SV=1	56	113	6.02484	6.65623	6.3809	6.29115	6.09569	6.58132	6.49963	6.19811	5.78952	6.15312	6.53536	6.02358	5.92002	6.06979	6.55349	6.22728	4640.68	5127.01	4914.94	4845.81	4695.25	5069.31	5006.39	4774.14	4459.42	4739.49	5033.91	4639.71	4559.94	4675.3	5047.88	4796.61	0.999991	0.689384	0.870413	0.673112	0.858095	0.984402
sp|Q05615|AROA_STAA8	aroA	3-phosphoshikimate 1-carboxyvinyltransferase OS=Staphylococcus aureus (strain NCTC 8325 / PS 47) OX=93061 GN=aroA PE=3 SV=2	1532	24	6.6468	6.45925	6.23839	6.46369	6.28582	6.41455	5.75168	6.38762	5.90107	6.42857	6.04242	6.29771	6.00265	6.2926	6.07527	6.31192	762.149	740.644	715.32	741.153	720.758	735.519	659.511	732.431	676.641	737.126	692.849	722.122	688.289	721.535	696.615	723.751	0.461655	0.330759	0.33961	0.993141	0.994538	0.999997
sp|Q2FUQ1|RNPA_STAA8	rnpA	Ribonuclease P protein component OS=Staphylococcus aureus (strain NCTC 8325 / PS 47) OX=93061 GN=rnpA PE=1 SV=1	990	7	5.54175	5.28994	5.79923	5.35495	5.95202	5.16711	5.77795	5.82805	6.58674	7.00464	7.69926	7.05351	6.99031	6.16457	7.03538	6.75457	375.916	358.835	393.382	363.245	403.746	350.503	391.938	395.337	446.801	475.149	522.267	478.464	474.177	418.164	477.234	458.186	0.892328	0.000276917	0.00232234	0.000828212	0.00775288	0.557719
sp|Q2FUQ2|MNME_STAA8	mnmE	tRNA modification GTPase MnmE OS=Staphylococcus aureus (strain NCTC 8325 / PS 47) OX=93061 GN=mnmE PE=3 SV=1	459	49	6.26349	5.36502	5.88561	5.54436	6.39975	5.3732	5.88397	6.18198	6.98516	6.57695	6.773	6.9216	7.20637	5.97906	6.36419	6.29629	1877.3	1608.01	1764.04	1661.76	1918.14	1610.46	1763.55	1852.87	2093.6	1971.25	2030.01	2074.55	2159.9	1792.05	1907.48	1887.13	0.903452	0.0152949	0.125543	0.0499784	0.344995	0.623393
sp|Q2FUQ3|MNMG_STAA8	mnmG	tRNA uridine 5-carboxymethylaminomethyl modification enzyme MnmG OS=Staphylococcus aureus (strain NCTC 8325 / PS 47) OX=93061 GN=mnmG PE=3 SV=2	754	106	5.7404	5.98481	6.13522	5.65173	6.18046	5.96704	5.8982	6.2506	6.63379	6.87939	7.05617	6.525	6.8167	6.04185	6.35584	5.88283	3510.55	3660.02	3752	3456.32	3779.67	3649.15	3607.05	3822.56	4056.9	4207.1	4315.21	3990.37	4168.76	3694.9	3886.92	3597.65	0.749559	0.0029995	0.230213	0.017016	0.737694	0.10008
sp|Q2FUQ4|RSMG_STAA8	rsmG	Ribosomal RNA small subunit methyltransferase G OS=Staphylococcus aureus (strain NCTC 8325 / PS 47) OX=93061 GN=rsmG PE=3 SV=1	1258	42	6.07212	5.92467	6.02627	5.69459	6.03252	5.77044	5.98751	5.89581	6.46156	6.91471	6.64678	6.66103	7.04151	6.12239	6.77764	5.97044	1525.69	1488.64	1514.17	1430.83	1515.74	1449.89	1504.43	1481.39	1623.54	1737.4	1670.08	1673.66	1769.26	1538.32	1702.96	1500.14	0.999979	0.016712	0.0846012	0.0156348	0.0793573	0.786507
sp|Q2FUS6|PCP_STAA8	pcp	Pyrrolidone-carboxylate peptidase OS=Staphylococcus aureus (strain NCTC 8325 / PS 47) OX=93061 GN=pcp PE=3 SV=1	1988	3	7.31728	7.8593	6.8256	7.55192	6.24572	7.50787	5.7336	6.08207	4.89181	5.6312	5.60719	5.25603	5.02247	5.89733	6.52872	6.04189	217.295	233.391	202.694	224.263	185.474	222.955	170.266	180.614	145.268	167.225	166.512	156.084	149.148	175.128	193.878	179.421	0.116541	0.00138387	0.0126775	0.095184	0.587523	0.578414
sp|Q2FUS7|TRHO_STAA8	trhO	tRNA uridine(34) hydroxylase OS=Staphylococcus aureus (strain NCTC 8325 / PS 47) OX=93061 GN=trhO PE=3 SV=1	1047	64	6.07115	5.42309	5.70989	5.05106	7.00616	5.31599	5.80084	6.13583	6.57861	6.60638	6.92466	6.82107	7.27632	6.38343	6.47971	6.41582	2075.33	1853.8	1951.84	1726.63	2394.95	1817.19	1982.93	2097.44	2248.8	2258.29	2367.09	2331.68	2487.3	2182.08	2214.99	2193.15	0.472851	0.0206497	0.0336585	0.246003	0.361839	0.992009
sp|Q2FUS8|DRP35_STAA8	drp35	Lactonase drp35 OS=Staphylococcus aureus (strain NCTC 8325 / PS 47) OX=93061 GN=drp35 PE=3 SV=2	1546	4	9.44139	7.7002	7.41373	5.62833	7.12389	7.28192	6.06011	7.09643	4.89685	5.4319	5.61532	4.81082	6.10415	4.74928	5.92291	4.72276	159.516	130.098	125.258	95.0929	120.361	123.031	102.388	119.897	82.7343	91.7741	94.873	81.2808	103.132	80.241	100.07	79.7929	0.753951	0.0170179	0.0279477	0.0953009	0.151061	0.991673
sp|Q2FUS9|Y3022_STAA8	SAOUHSC_03022	UPF0312 protein SAOUHSC_03022 OS=Staphylococcus aureus (strain NCTC 8325 / PS 47) OX=93061 GN=SAOUHSC_03022 PE=3 SV=1	698	29	6.29466	6.00671	5.80382	5.94775	6.22678	6.26241	6.07355	5.89036	6.15571	6.39833	6.34016	6.2111	6.77153	6.44593	6.74415	6.42703	729.75	696.367	672.846	689.532	721.88	726.011	704.116	682.879	713.641	741.768	735.025	720.062	785.034	747.286	781.86	745.096	0.842973	0.18914	0.00211926	0.556947	0.00860483	0.088048
sp|Q2FUT1|Y3020_STAA8	SAOUHSC_03020	UPF0397 protein SAOUHSC_03020 OS=Staphylococcus aureus (strain NCTC 8325 / PS 47) OX=93061 GN=SAOUHSC_03020 PE=3 SV=1	786	1	3.81036	3.05558	3.43912	2.24146	2.43184	2.89463	8.17073	5.05202	12.1383	11.6062	10.056	4.15694	19.4435	4.80455	2.99772	3.70103	25.7625	20.6593	23.2525	15.1549	16.4421	19.5711	55.2438	34.1576	82.0695	78.4717	67.9905	28.1058	131.461	32.4844	20.2681	25.0233	0.964637	0.247556	0.502838	0.459705	0.770174	0.945641
sp|Q2FUT7|HIS1_STAA8	hisG	ATP phosphoribosyltransferase OS=Staphylococcus aureus (strain NCTC 8325 / PS 47) OX=93061 GN=hisG PE=3 SV=1	1964	1	5.40457	5.9349	5.40717	6.50864	5.06179	4.15522	7.85174	6.4948	9.81913	5.98766	7.72386	6.2016	4.47056	5.37559	6.91743	6.68533	8.63459	9.48188	8.63875	10.3985	8.08695	6.63857	12.5443	10.3764	15.6875	9.56617	12.34	9.90796	7.14238	8.5883	11.0516	10.6808	0.999803	0.371031	0.999951	0.410663	0.99999	0.395652
sp|Q2FUU2|HIS4_STAA8	hisA	1-(5-phosphoribosyl)-5-[(5-phosphoribosylamino)methylideneamino] imidazole-4-carboxamide isomerase OS=Staphylococcus aureus (strain NCTC 8325 / PS 47) OX=93061 GN=hisA PE=3 SV=1	1690	4	6.52601	6.61877	6.55786	6.04844	6.20714	5.35219	5.98003	5.74428	6.24684	6.23205	6.81592	6.45811	6.19015	6.73691	6.45375	5.83156	80.6283	81.7743	81.0217	74.7279	76.6886	66.1258	73.8827	70.97	77.1791	76.9964	84.2101	79.7893	76.4787	83.2339	79.7355	72.0484	0.0823436	1	0.934899	0.0820679	0.21032	0.934299
sp|Q2FUW1|SRAP_STAA8	sraP	Serine-rich adhesin for platelets OS=Staphylococcus aureus (strain NCTC 8325 / PS 47) OX=93061 GN=sraP PE=1 SV=1	223	21	5.9597	5.72024	5.48021	5.68835	6.37353	5.99114	5.90003	6.26448	6.52032	6.45236	6.38494	6.79768	7.17725	6.75669	6.33432	6.19877	839.618	805.883	772.066	801.39	897.92	844.047	831.212	882.556	918.6	909.025	899.527	957.675	1011.15	951.901	892.396	873.299	0.204842	0.00636205	0.0032589	0.226956	0.123322	0.978726
sp|Q2FUW2|SECY2_STAA8	secY2	Accessory Sec system protein translocase subunit SecY2 OS=Staphylococcus aureus (strain NCTC 8325 / PS 47) OX=93061 GN=secY2 PE=3 SV=1	1827	2	6.76319	4.31205	5.22058	6.95982	6.36031	3.94406	6.3313	6.32148	5.89391	5.93939	6.8411	7.79908	7.68308	6.15298	7.13942	6.33823	31.6166	20.158	24.4052	32.5358	29.7332	18.4377	29.5976	29.5517	27.5529	27.7655	31.9808	36.4592	35.9169	28.764	33.3754	29.63	0.999608	0.701955	0.537067	0.643528	0.480408	0.991539
sp|Q2FUW3|ASP1_STAA8	asp1	Accessory Sec system protein Asp1 OS=Staphylococcus aureus (strain NCTC 8325 / PS 47) OX=93061 GN=asp1 PE=3 SV=1	1041	9	5.78405	5.27964	5.4777	5.59592	5.94106	5.0914	5.63928	6.22792	6.80335	6.00803	6.5163	6.913	8.14275	6.607	6.99359	6.979	332.596	303.591	314.98	321.778	341.624	292.767	324.271	358.119	391.208	345.475	374.702	397.513	468.226	379.917	402.147	401.308	0.938526	0.0412902	0.00167226	0.109129	0.0043693	0.293543
sp|Q2FUW4|ASP2_STAA8	asp2	Accessory Sec system protein Asp2 OS=Staphylococcus aureus (strain NCTC 8325 / PS 47) OX=93061 GN=asp2 PE=3 SV=1	1588	5	5.24904	4.57282	5.42366	5.24885	6.12029	5.3132	5.89942	5.88425	7.43462	6.22892	6.65196	7.18588	7.38072	6.41528	7.50755	7.48353	114.523	99.7695	118.333	114.519	133.532	115.923	128.713	128.382	162.208	135.902	145.132	156.781	161.032	139.968	163.799	163.275	0.202635	0.000738137	0.000161377	0.0266279	0.00467316	0.752555
sp|Q2FUW5|ASP3_STAA8	asp3	Accessory Sec system protein Asp3 OS=Staphylococcus aureus (strain NCTC 8325 / PS 47) OX=93061 GN=asp3 PE=3 SV=1	426	9	6.13908	4.66251	5.53116	5.02605	6.26248	5.07142	5.80691	6.45506	6.77603	6.43971	6.69137	6.93232	7.90213	6.26707	7.20552	6.83116	204.332	155.186	184.098	167.286	208.439	168.796	193.276	214.849	225.532	214.338	222.714	230.734	263.013	208.592	239.827	227.367	0.530371	0.0237346	0.00542588	0.237606	0.060617	0.831311
sp|Q2FUW6|SECA2_STAA8	secA2	Protein translocase subunit SecA 2 OS=Staphylococcus aureus (strain NCTC 8325 / PS 47) OX=93061 GN=secA2 PE=3 SV=1	1143	22	6.0873	4.54485	5.65642	5.7723	6.72908	4.92744	5.99306	6.93473	7.20478	5.91813	5.87239	7.17461	7.03479	6.60751	6.49725	7.04536	772.352	576.647	717.683	732.386	853.781	625.19	760.396	879.874	914.138	750.888	745.085	910.31	892.57	838.356	824.367	893.911	0.586281	0.208053	0.0908405	0.848521	0.563433	0.95301
sp|Q2FUW9|SASF_STAA8	sasF	Surface protein F OS=Staphylococcus aureus (strain NCTC 8325 / PS 47) OX=93061 GN=sasF PE=3 SV=1	100	39	5.61709	6.01884	5.79259	6.91732	6.44176	6.49788	5.83248	6.24902	5.76071	6.28846	6.53497	6.78089	7.4197	5.44452	6.96775	5.43601	1242.1	1330.94	1280.91	1529.62	1424.46	1436.87	1289.73	1381.84	1273.86	1390.56	1445.07	1499.45	1640.71	1203.94	1540.77	1202.06	0.98201	0.942826	0.956576	0.997511	0.999072	0.999943
sp|Q2FUX3|ISAB_STAA8	isaB	Immunodominant staphylococcal antigen B OS=Staphylococcus aureus (strain NCTC 8325 / PS 47) OX=93061 GN=isaB PE=2 SV=1	1184	17	7.48663	7.38163	6.69801	7.69855	6.40253	7.79907	6.31907	6.05347	4.99838	5.066	4.9961	5.13618	5.28056	6.39501	6.12778	6.16102	603.33	594.868	539.777	620.408	515.965	628.509	509.239	487.835	402.808	408.257	402.624	413.913	425.548	515.359	493.823	496.502	0.29431	0.00020924	0.0148221	0.00408041	0.317859	0.092793
sp|Q2FUY1|ARCR_STAA8	arcR	HTH-type transcriptional regulator ArcR OS=Staphylococcus aureus (strain NCTC 8325 / PS 47) OX=93061 GN=arcR PE=1 SV=1	1368	1	4.99199	5.27866	7.58724	4.65663	5.47646	5.65823	5.83728	5.77697	6.40184	5.88628	7.54573	6.84975	5.92957	6.59097	7.39205	8.14033	26.3969	27.9128	40.1202	24.6236	28.9587	29.9199	30.8667	30.5478	33.852	31.1258	39.9007	36.2205	31.3547	34.8521	39.0881	43.0449	0.9997	0.391958	0.182553	0.439191	0.21018	0.947411
sp|Q2FUY2|CLFB_STAA8	clfB	Clumping factor B OS=Staphylococcus aureus (strain NCTC 8325 / PS 47) OX=93061 GN=clfB PE=1 SV=1	729	322	4.89704	5.39476	5.34048	4.90502	6.11792	5.85593	5.65064	6.00392	6.74148	7.08715	6.86376	6.70101	7.59546	7.06438	7.1018	6.67926	8689.83	9573.04	9476.72	8703.99	10856.3	10391.4	10027.1	10654	11962.8	12576.2	12179.8	11891	13478.2	12535.8	12602.2	11852.4	0.00702069	5.24855e-06	1.14705e-06	0.00155407	0.000179687	0.529828
sp|Q2FV11|BETA_STAA8	betA	Oxygen-dependent choline dehydrogenase OS=Staphylococcus aureus (strain NCTC 8325 / PS 47) OX=93061 GN=betA PE=3 SV=1	706	33	6.29935	5.44003	5.28984	6.12321	6.11329	4.99937	5.18166	5.95272	7.44301	6.50984	6.52547	7.12957	6.59894	6.31515	6.38968	7.68887	873.437	754.288	733.463	849.013	847.638	693.188	718.463	825.375	1032.01	902.622	904.789	988.55	914.976	875.627	885.961	1066.1	0.932982	0.0556483	0.109476	0.0198832	0.0401125	0.977123
sp|Q2FV17|ALF1_STAA8	fda	Fructose-bisphosphate aldolase class 1 OS=Staphylococcus aureus (strain NCTC 8325 / PS 47) OX=93061 GN=fda PE=3 SV=1	475	260	5.85934	6.41084	6.05803	6.22337	5.96487	6.53815	6.13529	5.98354	6.28695	6.62881	6.56069	6.3632	6.00927	6.41571	6.36047	6.20146	7998.82	8751.69	8270.05	8495.77	8142.88	8925.49	8375.52	8168.37	8582.56	9049.25	8956.26	8686.66	8203.49	8758.34	8682.93	8465.85	0.999418	0.203226	0.889337	0.241313	0.930294	0.522548
sp|Q2FV21|PANB_STAA8	panB	3-methyl-2-oxobutanoate hydroxymethyltransferase OS=Staphylococcus aureus (strain NCTC 8325 / PS 47) OX=93061 GN=panB PE=3 SV=2	174	62	6.45883	6.8556	6.27048	6.65335	6.00697	6.86761	6.3532	6.15301	5.76704	5.87123	5.84708	5.89057	5.80186	6.62338	6.38365	6.19615	1877.08	1992.39	1822.34	1933.61	1745.76	1995.88	1846.38	1788.2	1676.03	1706.31	1699.29	1711.93	1686.15	1924.9	1855.23	1800.74	0.7198	0.0186659	0.455114	0.115076	0.965551	0.237254
sp|Q2FV22|PANC_STAA8	panC	Pantothenate synthetase OS=Staphylococcus aureus (strain NCTC 8325 / PS 47) OX=93061 GN=panC PE=1 SV=1	854	37	6.80978	6.21234	6.13902	6.75626	6.27425	6.02291	5.92591	6.32981	6.11188	5.78679	5.91611	6.44019	6.23347	6.29617	6.1367	6.6084	1736.74	1584.37	1565.67	1723.09	1600.16	1536.06	1511.32	1614.33	1558.75	1475.84	1508.82	1642.48	1589.76	1605.75	1565.08	1685.38	0.316167	0.177484	0.828943	0.978171	0.775646	0.550249
sp|Q2FV23|PAND_STAA8	panD	Aspartate 1-decarboxylase OS=Staphylococcus aureus (strain NCTC 8325 / PS 47) OX=93061 GN=panD PE=3 SV=2	1444	2	7.97718	7.44748	5.81626	6.50452	6.10874	5.18974	6.35783	5.97043	6.60698	6.21833	5.52513	6.58584	6.13426	5.68391	5.43939	6.43397	35.6959	33.3256	26.0263	29.1061	27.3351	23.2228	28.4497	26.7162	29.5646	27.8255	24.7236	29.47	27.4493	25.4341	24.3399	28.7904	0.158344	0.439079	0.167496	0.885738	0.999983	0.899714
sp|Q2FV31|KT3K_STAA8	SAOUHSC_02908	Probable ketoamine kinase SAOUHSC_02908 OS=Staphylococcus aureus (strain NCTC 8325 / PS 47) OX=93061 GN=SAOUHSC_02908 PE=1 SV=1	305	12	6.01141	6.21857	5.5379	6.12252	5.35417	6.06935	5.59445	5.51394	6.35889	7.07132	6.87915	6.65268	6.30757	6.78683	6.64241	6.87884	538.637	557.199	496.209	548.592	479.746	543.828	501.276	494.062	569.772	633.607	616.388	596.096	565.173	608.116	595.176	616.36	0.393712	0.0136741	0.0284693	0.000858892	0.0016941	0.974235
sp|Q2FV39|Y2900_STAA8	SAOUHSC_02900	Uncharacterized hydrolase SAOUHSC_02900 OS=Staphylococcus aureus (strain NCTC 8325 / PS 47) OX=93061 GN=SAOUHSC_02900 PE=3 SV=1	853	41	5.7185	6.54267	6.35051	6.64042	6.04938	6.54352	6.28158	5.98232	6.31391	5.76374	6.07181	6.06348	6.03862	6.71103	6.44109	6.48743	1674.88	1916.27	1859.99	1944.9	1771.79	1916.52	1839.8	1752.15	1849.27	1688.13	1778.36	1775.92	1768.64	1965.58	1886.52	1900.09	0.965843	0.629203	0.957893	0.873588	0.773442	0.35862
sp|Q2FV42|Y2897_STAA8	SAOUHSC_02897	HTH-type transcriptional regulator SAOUHSC_02897 OS=Staphylococcus aureus (strain NCTC 8325 / PS 47) OX=93061 GN=SAOUHSC_02897 PE=4 SV=1	1028	14	7.28508	6.8558	6.8391	6.88873	5.91364	6.65979	5.86048	6.54262	5.42986	5.88994	5.48492	5.8973	5.5155	6.84804	6.15032	5.93886	1011.28	951.69	949.371	956.261	820.904	924.481	813.524	908.215	753.748	817.613	761.391	818.635	765.636	950.613	853.758	824.404	0.0848642	0.00230063	0.0371535	0.210752	0.961754	0.409764
sp|Q2FV52|ISAA_STAA8	isaA	Probable transglycosylase IsaA OS=Staphylococcus aureus (strain NCTC 8325 / PS 47) OX=93061 GN=isaA PE=1 SV=1	643	93	5.55464	5.43984	5.67238	5.15874	5.6125	5.31479	5.77105	5.93838	6.83905	7.16332	6.71997	7.00715	7.32463	6.74722	6.96872	6.76764	1792.27	1755.23	1830.26	1664.53	1810.94	1714.88	1862.1	1916.09	2206.7	2311.33	2168.28	2260.94	2363.38	2177.07	2248.54	2183.66	0.637773	7.81774e-06	6.80768e-06	3.53507e-05	3.03224e-05	0.9994
sp|Q2FV54|OATA_STAA8	oatA	O-acetyltransferase OatA OS=Staphylococcus aureus (strain NCTC 8325 / PS 47) OX=93061 GN=oatA PE=1 SV=1	126	42	6.05183	5.11926	6.03596	5.04299	6.35822	5.53991	6.37072	6.45102	6.7556	6.14969	6.06495	6.82838	6.73155	6.76822	6.96073	6.77098	1471.92	1245.1	1468.06	1226.55	1546.44	1347.41	1549.48	1569.01	1643.09	1495.72	1475.11	1660.79	1637.24	1646.16	1692.98	1646.83	0.194094	0.0410984	0.0047033	0.786079	0.183589	0.612364
sp|Q2FV55|SSAA_STAA8	ssaA	Staphylococcal secretory antigen SsaA OS=Staphylococcus aureus (strain NCTC 8325 / PS 47) OX=93061 GN=ssaA PE=2 SV=1	1972	4	6.46216	5.90095	6.1831	7.41498	6.49905	5.40484	4.96664	7.0149	7.0917	6.94413	6.28197	7.28952	6.72488	4.59479	5.66269	5.5637	48.4829	44.2724	46.3892	55.6315	48.7597	40.5503	37.2626	52.6299	53.2061	52.0989	47.131	54.6902	50.454	34.4728	42.4848	41.7421	0.767591	0.866113	0.415077	0.345476	0.921369	0.136525
sp|Q2FV57|CRTP_STAA8	crtP	4,4'-diaponeurosporene oxygenase OS=Staphylococcus aureus (strain NCTC 8325 / PS 47) OX=93061 GN=crtP PE=1 SV=1	151	9	4.53183	4.16783	3.93893	4.37435	4.58156	4.07462	5.24968	5.52421	9.74125	4.70192	12.5869	7.14422	9.91731	5.70583	6.18084	7.5787	139.538	128.33	121.282	134.689	141.069	125.46	161.641	170.094	299.939	144.775	387.559	219.975	305.36	175.686	190.312	233.353	0.971586	0.0415571	0.173777	0.087187	0.326954	0.825551
sp|Q2FV59|CRTM_STAA8	crtM	4,4'-diapophytoene synthase OS=Staphylococcus aureus (strain NCTC 8325 / PS 47) OX=93061 GN=crtM PE=1 SV=1	913	3	5.49466	4.82119	7.08595	5.58867	5.44562	6.27092	5.82576	6.20445	6.82358	6.84807	5.98627	6.93302	6.15364	6.8651	6.9316	6.72151	61.6756	54.1161	79.5373	62.7308	61.1252	70.3888	65.3921	69.6427	76.5923	76.8671	67.1937	77.8207	69.0724	77.0583	77.8047	75.4466	0.967334	0.187742	0.17414	0.359722	0.337333	0.999956
sp|Q2FV60|CRTN_STAA8	crtN	4,4'-diapophytoene desaturase (4,4'-diaponeurosporene-forming) OS=Staphylococcus aureus (strain NCTC 8325 / PS 47) OX=93061 GN=crtN PE=3 SV=1	1552	19	5.65618	5.7746	5.77897	6.0477	5.71622	5.82177	5.65091	5.45915	6.94491	6.85307	6.87256	7.09512	6.48908	6.6001	6.42527	6.8144	384.185	392.228	392.525	410.778	388.263	395.432	383.827	370.802	471.719	465.481	466.805	481.922	440.758	448.299	436.424	462.855	0.510631	1.09274e-06	5.8705e-05	2.71002e-07	9.43629e-06	0.0257023
sp|Q2FV63|COPZ_STAA8	copZ	Copper chaperone CopZ OS=Staphylococcus aureus (strain NCTC 8325 / PS 47) OX=93061 GN=copZ PE=1 SV=1	1990	1	5.38687	6.83775	7.099	8.25888	6.39253	6.38669	6.3952	6.79093	6.29198	5.02801	6.85033	4.44129	5.90635	5.0516	5.76016	7.12241	24.548	31.1597	32.3502	37.6358	29.1308	29.1042	29.143	30.9463	28.6726	22.9127	31.217	20.239	26.9153	23.0202	26.2491	32.4569	0.923843	0.276699	0.503712	0.588827	0.846704	0.964079
sp|Q2FV64|COPA_STAA8	copA	Copper-exporting P-type ATPase OS=Staphylococcus aureus (strain NCTC 8325 / PS 47) OX=93061 GN=copA PE=1 SV=1	28	25	6.47964	5.80143	6.79534	5.87513	7.27192	5.45728	6.42365	6.69724	6.51539	5.97272	5.59839	6.74963	6.06209	5.78505	6.27056	6.24451	377.373	337.874	395.759	342.166	423.515	317.831	374.112	390.046	379.455	347.85	326.049	393.097	353.055	336.92	365.196	363.679	0.930503	0.999827	0.978514	0.904325	0.75701	0.988543
sp|Q2FV67|ROCA_STAA8	rocA	1-pyrroline-5-carboxylate dehydrogenase OS=Staphylococcus aureus (strain NCTC 8325 / PS 47) OX=93061 GN=rocA PE=3 SV=1	66	25	6.48998	6.75069	6.71421	6.9866	6.33211	6.73354	6.62223	6.0805	5.7714	5.71655	6.11753	5.94851	5.26339	6.21912	6.18733	6.0663	676.728	703.913	700.109	728.512	660.267	702.125	690.518	634.03	601.8	596.08	637.892	620.268	548.828	648.485	645.17	632.55	0.53844	0.00881914	0.0127889	0.095141	0.134866	0.996391
sp|Q2FV74|CLPL_STAA8	clpL	ATP-dependent Clp protease ATP-binding subunit ClpL OS=Staphylococcus aureus (strain NCTC 8325 / PS 47) OX=93061 GN=clpL PE=2 SV=1	773	47	6.67701	7.11648	5.71412	7.36891	5.68223	6.9309	5.95755	5.68995	5.86872	6.09375	6.01847	5.82077	5.55157	6.72926	6.1259	6.65443	2049.72	2184.63	1754.13	2262.12	1744.34	2127.66	1828.86	1746.71	1801.59	1870.67	1847.56	1786.87	1704.23	2065.76	1880.54	2042.79	0.368981	0.245042	0.653302	0.99043	0.953193	0.846403
sp|Q2FV87|PTU3C_STAA8	glcB	PTS system glucoside-specific EIICBA component OS=Staphylococcus aureus (strain NCTC 8325 / PS 47) OX=93061 GN=glcB PE=3 SV=1	951	36	6.07261	5.13647	6.48583	5.64326	6.51497	5.35107	6.58545	6.4617	7.01865	6.52804	6.40093	6.66751	6.45118	5.8048	6.37988	6.49765	1027.11	868.773	1097	954.49	1101.93	905.07	1113.85	1092.92	1187.12	1104.14	1082.64	1127.73	1091.14	981.812	1079.08	1099	0.6356	0.109284	0.537867	0.579028	0.998201	0.677115
sp|Q2FV99|SRTA_STAA8	srtA	Sortase A OS=Staphylococcus aureus (strain NCTC 8325 / PS 47) OX=93061 GN=srtA PE=1 SV=1	1152	27	6.06401	5.6529	6.06685	5.77156	6.31551	6.00338	6.08829	6.38278	6.88062	6.46877	6.03219	6.62782	6.26293	6.67921	6.36736	6.33582	1069.1	996.619	1069.6	1017.54	1113.44	1058.41	1073.38	1125.3	1213.07	1140.46	1063.49	1168.5	1104.17	1177.56	1122.58	1117.02	0.323352	0.0177622	0.0447244	0.333106	0.614159	0.95051
sp|Q2FVA4|Y2829_STAA8	SAOUHSC_02829	Putative NAD(P)H nitroreductase SAOUHSC_02829 OS=Staphylococcus aureus (strain NCTC 8325 / PS 47) OX=93061 GN=SAOUHSC_02829 PE=1 SV=1	360	25	6.66636	6.75172	6.53275	6.67877	6.25536	6.8642	6.16165	5.84545	5.89589	5.91917	5.75026	5.73762	5.83502	6.58397	6.43898	6.08283	1101.17	1115.27	1079.1	1103.22	1033.28	1133.85	1017.8	965.57	973.902	977.747	949.846	947.758	963.847	1087.56	1063.61	1004.78	0.280344	0.00589706	0.198755	0.152614	0.995217	0.218962
sp|Q2FVB2|F16PC_STAA8	fbp	Fructose-1,6-bisphosphatase class 3 OS=Staphylococcus aureus (strain NCTC 8325 / PS 47) OX=93061 GN=fbp PE=3 SV=1	1051	8	6.44818	6.82021	5.89093	6.82971	5.90234	6.88968	5.60522	5.59013	6.31516	6.28169	5.96377	5.79998	6.98623	6.47209	6.53777	5.66691	124.289	131.46	113.548	131.643	113.768	132.799	108.041	107.75	121.725	121.08	114.952	111.795	134.66	124.75	126.016	109.23	0.486483	0.643257	0.994962	0.992502	0.623102	0.777618
sp|Q2FVC1|PGCA_STAA8	pgcA	Phosphoglucomutase OS=Staphylococcus aureus (strain NCTC 8325 / PS 47) OX=93061 GN=pgcA PE=1 SV=2	213	50	6.72949	6.87053	6.62384	6.70662	5.87308	6.62583	6.22611	6.27974	5.95469	5.92662	5.77419	5.66772	5.71247	6.57897	6.28377	6.16633	1553.57	1586.13	1529.18	1548.29	1355.86	1529.64	1437.36	1449.74	1374.7	1368.22	1333.03	1308.45	1318.78	1518.82	1450.67	1423.56	0.0782556	0.0013545	0.0414813	0.137846	0.981883	0.243432
sp|Q2FVC4|Y2789_STAA8	SAOUHSC_02789	Uncharacterized lipoprotein SAOUHSC_02789 OS=Staphylococcus aureus (strain NCTC 8325 / PS 47) OX=93061 GN=SAOUHSC_02789 PE=3 SV=2	707	15	7.01314	6.56109	6.63849	7.00199	6.23968	6.60331	6.80587	6.74307	5.39692	5.37048	5.82379	5.91243	5.04234	6.12879	6.35609	6.36253	531.459	497.203	503.068	530.614	472.846	500.402	515.752	510.993	408.981	406.978	441.33	448.047	382.111	464.443	481.668	482.156	0.873585	0.00481579	0.0439189	0.0178316	0.15482	0.598109
sp|Q2FVC5|Y2788_STAA8	SAOUHSC_02788	Uncharacterized lipoprotein SAOUHSC_02788 OS=Staphylococcus aureus (strain NCTC 8325 / PS 47) OX=93061 GN=SAOUHSC_02788 PE=3 SV=1	707	4	6.92189	6.52731	6.54778	6.5394	6.73782	6.11096	6.60712	7.02751	5.28618	5.80545	5.77514	6.10057	5.8408	5.68662	6.23465	6.2508	227.93	214.937	215.611	215.335	221.869	201.227	217.565	231.408	174.068	191.167	190.169	200.885	192.331	187.254	205.3	205.832	0.999914	0.00686435	0.0559329	0.00762835	0.0620939	0.636535
sp|Q2FVD0|Y2783_STAA8	SAOUHSC_02783	Uncharacterized protein SAOUHSC_02783 OS=Staphylococcus aureus (strain NCTC 8325 / PS 47) OX=93061 GN=SAOUHSC_02783 PE=1 SV=1	707	10	6.97772	5.96218	6.56652	6.68762	6.21996	6.6079	6.58528	6.70775	5.98505	5.76132	5.59987	5.93357	5.96264	6.03462	6.48687	5.92112	306.019	261.481	287.985	293.296	272.786	289.8	288.808	294.179	262.484	252.672	245.591	260.226	261.501	264.658	284.492	259.68	0.999719	0.0165273	0.175249	0.0193667	0.20134	0.527505
sp|Q2FVD5|Y2778_STAA8	SAOUHSC_02778	Uncharacterized oxidoreductase SAOUHSC_02778 OS=Staphylococcus aureus (strain NCTC 8325 / PS 47) OX=93061 GN=SAOUHSC_02778 PE=3 SV=1	85	24	6.92563	7.04476	6.85698	7.35916	5.88866	7.16258	6.2494	6.23129	5.52505	5.79828	5.62388	5.5125	5.28	6.43705	6.04344	6.06134	746.484	759.325	739.085	793.213	634.714	772.024	673.597	671.645	595.522	624.972	606.174	594.169	569.109	693.823	651.397	653.326	0.125271	0.00105061	0.00849923	0.0663498	0.434758	0.613116
sp|Q2FVE7|CNTA_STAA8	cntA	Metal-staphylopine-binding protein CntA OS=Staphylococcus aureus (strain NCTC 8325 / PS 47) OX=93061 GN=cntA PE=1 SV=1	197	73	6.01076	6.52289	6.75038	6.1667	6.13021	6.35196	6.41667	6.21588	6.38069	6.56571	6.53418	6.20116	5.89534	5.9436	6.0577	5.85617	2012.86	2184.36	2260.54	2065.08	2052.86	2127.12	2148.79	2081.55	2136.74	2198.7	2188.14	2076.62	1974.21	1990.37	2028.58	1961.09	0.934772	0.977016	0.0512095	0.759485	0.136368	0.0254291
sp|Q2FVF0|CNTD_STAA8	cntD	Metal-staphylopine import system ATP-binding protein CntD OS=Staphylococcus aureus (strain NCTC 8325 / PS 47) OX=93061 GN=cntD PE=1 SV=1	212	3	5.42236	4.98231	7.3605	5.63037	6.22525	5.25598	5.40051	6.35916	5.94406	5.9023	7.41198	6.95539	7.4797	7.03349	5.5347	7.10196	39.0744	35.9033	53.0409	40.5733	44.8601	37.8754	38.9169	45.8251	42.8338	42.5329	53.4119	50.1216	53.8999	50.6844	39.8839	51.1778	0.999888	0.631608	0.407403	0.592825	0.37459	0.976953
sp|Q2FVH6|FLP_STAA8	flp	Protein flp OS=Staphylococcus aureus (strain NCTC 8325 / PS 47) OX=93061 GN=flp PE=4 SV=1	259	11	5.41051	5.36426	6.1496	6.01277	6.44405	5.59929	6.0333	6.28646	6.97692	5.811	6.58207	7.02455	7.02772	6.59835	6.37723	6.30192	172.558	171.083	196.13	191.766	205.521	178.579	192.421	200.495	222.516	185.331	209.923	224.035	224.136	210.442	203.39	200.988	0.645802	0.0584199	0.066343	0.369408	0.405926	0.999844
sp|Q2FVJ7|BIOB_STAA8	bioB	Biotin synthase OS=Staphylococcus aureus (strain NCTC 8325 / PS 47) OX=93061 GN=bioB PE=3 SV=1	1114	8	6.18556	5.98407	7.23868	5.89868	6.69603	6.35392	6.76674	6.08893	5.84534	5.71076	6.24578	5.97628	5.89199	5.86391	7.06695	6.18638	150.886	145.971	176.575	143.888	163.338	154.993	165.063	148.529	142.587	139.304	152.355	145.781	143.725	143.04	172.386	150.906	0.966612	0.654968	0.995583	0.399266	0.900134	0.782739
sp|Q2FVJ9|BIOW_STAA8	bioW	6-carboxyhexanoate--CoA ligase OS=Staphylococcus aureus (strain NCTC 8325 / PS 47) OX=93061 GN=bioW PE=3 SV=1	551	1	8.1465	4.92657	4.60204	6.07877	6.36622	4.51678	5.04559	7.20968	9.31247	4.42051	4.26683	8.5628	7.73545	6.6576	5.70632	6.44588	10.5397	6.37385	5.95398	7.86454	8.23643	5.84368	6.52784	9.32768	12.0482	5.71913	5.5203	11.0783	10.0079	8.61341	7.38267	8.33949	0.999241	0.937546	0.938586	0.894508	0.895881	1
sp|Q2FVK1|HLGB_STAA8	hlgB	Gamma-hemolysin component B OS=Staphylococcus aureus (strain NCTC 8325 / PS 47) OX=93061 GN=hlgB PE=1 SV=1	1909	1	6.39879	5.71474	4.18536	5.75523	5.37712	5.75023	6.79567	7.36306	6.63938	7.2773	6.55937	5.17518	5.63898	6.90811	6.8633	7.59818	18.8087	16.798	12.3025	16.917	15.8056	16.9023	19.9753	21.6431	19.5159	21.391	19.2807	15.212	16.5753	20.3058	20.1741	22.3342	0.589905	0.506867	0.253069	0.998851	0.901283	0.947786
sp|Q2FVK5|SBI_STAA8	sbi	Immunoglobulin-binding protein Sbi OS=Staphylococcus aureus (strain NCTC 8325 / PS 47) OX=93061 GN=sbi PE=1 SV=1	269	12	7.79703	9.00877	9.09415	8.38429	7.56006	8.87004	8.35635	8.2324	4.15043	3.69376	4.00476	3.53635	3.46873	4.70875	4.30822	4.8259	346.038	399.816	403.605	372.101	335.521	393.659	370.861	365.36	184.199	163.932	177.734	156.946	153.945	208.978	191.202	214.177	0.830731	1.39325e-07	4.62083e-07	3.0272e-07	1.07908e-06	0.585296
sp|Q2FVK8|GPMA_STAA8	gpmA	2,3-bisphosphoglycerate-dependent phosphoglycerate mutase OS=Staphylococcus aureus (strain NCTC 8325 / PS 47) OX=93061 GN=gpmA PE=3 SV=1	487	12	6.90617	5.32097	6.30967	6.5235	7.30696	7.01152	7.41063	6.37934	5.62154	4.86807	6.46935	4.94858	6.29115	6.81734	5.72558	6.08963	294.911	227.219	269.439	278.57	312.026	299.41	316.453	272.414	240.054	207.879	276.258	211.317	268.648	291.118	244.497	260.043	0.319236	0.293203	0.9998	0.0148343	0.285554	0.327507
sp|Q2FVM6|NREB_STAA8	nreB	Oxygen sensor histidine kinase NreB OS=Staphylococcus aureus (strain NCTC 8325 / PS 47) OX=93061 GN=nreB PE=3 SV=1	187	14	6.4709	5.16828	6.01549	6.15533	6.15833	5.32391	5.78088	5.66305	7.06524	6.15668	6.91918	6.9613	6.49275	6.03514	6.87207	6.76147	435.169	347.568	404.543	413.947	414.149	358.034	388.765	380.841	475.139	414.038	465.316	468.149	436.639	405.864	462.148	454.71	0.884819	0.0785339	0.266201	0.0223517	0.0849908	0.865103
sp|Q2FVM7|NREC_STAA8	nreC	Oxygen regulatory protein NreC OS=Staphylococcus aureus (strain NCTC 8325 / PS 47) OX=93061 GN=nreC PE=3 SV=2	1536	8	6.46965	6.18767	6.24341	6.34129	6.24642	6.10183	6.01794	6.1141	6.28464	5.87232	6.51273	6.2557	5.86947	6.57997	6.52702	6.37583	506.687	484.603	488.968	496.634	489.204	477.88	471.31	478.841	492.197	459.905	510.061	489.931	459.682	515.327	511.18	499.339	0.635406	0.957311	0.998006	0.893518	0.534291	0.904426
sp|Q2FVN3|SARZ_STAA8	sarZ	HTH-type transcriptional regulator SarZ OS=Staphylococcus aureus (strain NCTC 8325 / PS 47) OX=93061 GN=sarZ PE=1 SV=1	1204	28	7.85055	8.49522	7.20582	8.32163	6.67359	7.62543	6.96505	6.73479	4.16043	4.86584	4.73585	4.37232	4.22481	5.75881	6.15226	5.85762	1404.68	1520.03	1289.32	1488.97	1194.09	1364.4	1246.24	1205.04	744.416	870.633	847.375	782.329	755.935	1030.41	1100.81	1048.09	0.144306	1.37077e-05	0.00033619	0.000340938	0.0160624	0.146442
sp|Q2FVP8|FENR_STAA8	SAOUHSC_02654	Ferredoxin--NADP reductase OS=Staphylococcus aureus (strain NCTC 8325 / PS 47) OX=93061 GN=SAOUHSC_02654 PE=1 SV=1	1154	10	6.41438	6.18475	6.51493	6.2085	6.48136	6.15181	5.80584	5.71049	6.26677	6.2982	6.11615	6.29651	6.42414	6.12096	6.56234	6.44288	348.116	335.654	353.573	336.943	351.751	333.866	315.09	309.915	340.105	341.811	331.931	341.719	348.646	332.192	356.146	349.663	0.281479	0.942997	0.982244	0.559272	0.162537	0.792889
sp|Q2FVQ2|Y2650_STAA8	SAOUHSC_02650	Uncharacterized lipoprotein SAOUHSC_02650 OS=Staphylococcus aureus (strain NCTC 8325 / PS 47) OX=93061 GN=SAOUHSC_02650 PE=3 SV=1	1102	9	6.04579	6.00942	6.85297	7.03048	5.79413	6.80018	6.53242	6.04219	6.21111	5.38201	6.39207	5.95062	5.73392	6.16788	6.70873	6.34608	192.981	191.82	218.746	224.412	184.948	217.061	208.514	192.866	198.258	171.793	204.034	189.943	183.026	196.878	214.142	202.566	0.93316	0.448142	0.873735	0.781667	0.998377	0.860904
sp|Q2FVQ7|Y2645_STAA8	SAOUHSC_02645	Uncharacterized HTH-type transcriptional regulator SAOUHSC_02645 OS=Staphylococcus aureus (strain NCTC 8325 / PS 47) OX=93061 GN=SAOUHSC_02645 PE=4 SV=1	1912	4	7.34491	6.29989	5.87943	6.79521	5.76998	6.50325	6.86855	6.74235	5.23152	5.98401	5.36773	5.65822	5.81786	7.10073	6.45033	6.18604	92.0693	78.9698	73.6993	85.1787	72.3274	81.519	86.0981	84.5162	65.5777	75.0103	67.2851	70.9264	72.9275	89.0085	80.8556	77.5427	0.990035	0.064573	0.950455	0.10706	0.995612	0.154653
sp|Q2FVQ8|HSSS_STAA8	hssS	Heme sensor protein HssS OS=Staphylococcus aureus (strain NCTC 8325 / PS 47) OX=93061 GN=hssS PE=3 SV=1	1219	10	5.89309	5.48752	7.08813	6.33443	6.37074	6.17617	6.76826	6.41939	6.16139	5.91979	5.58266	6.59763	5.59052	6.32284	6.19007	7.09738	196.231	182.726	236.024	210.927	212.136	205.657	225.373	213.756	205.165	197.12	185.894	219.691	186.156	210.541	206.12	236.332	0.920743	0.982468	0.992866	0.755192	0.9832	0.918935
sp|Q2FVQ9|HSSR_STAA8	hssR	Heme response regulator HssR OS=Staphylococcus aureus (strain NCTC 8325 / PS 47) OX=93061 GN=hssR PE=3 SV=1	232	9	7.29965	6.41881	6.31076	6.94166	6.0793	6.59391	5.97453	6.51815	5.61959	5.8337	5.47819	6.32143	5.76483	6.4765	5.96325	6.40575	492.58	433.141	425.85	468.423	410.231	444.957	403.161	439.845	379.21	393.658	369.668	426.57	389.011	437.034	402.4	432.26	0.365792	0.0198158	0.172475	0.319608	0.951924	0.593055
sp|Q2FVR0|HRTB_STAA8	hrtB	Putative hemin transport system permease protein HrtB OS=Staphylococcus aureus (strain NCTC 8325 / PS 47) OX=93061 GN=hrtB PE=3 SV=1	1777	2	6.07144	5.95886	5.99171	6.54134	6.32167	6.44477	5.90195	6.52499	6.70491	6.84207	5.70251	6.4598	6.27206	6.04857	6.04417	6.1692	245.131	240.586	241.912	264.103	255.234	260.204	238.288	263.443	270.707	276.245	230.236	260.811	253.231	244.208	244.03	249.078	0.900148	0.609599	0.999988	0.941308	0.887727	0.59095
sp|Q2FVR1|HRTA_STAA8	hrtA	Putative hemin import ATP-binding protein HrtA OS=Staphylococcus aureus (strain NCTC 8325 / PS 47) OX=93061 GN=hrtA PE=3 SV=1	1697	5	7.61424	8.71183	7.06271	8.99197	5.85249	8.54327	6.68205	7.63774	5.05282	4.7897	4.15176	4.8261	4.59306	6.31556	4.76879	4.4059	84.7273	96.9407	78.5901	100.058	65.1234	95.0651	74.3544	84.9888	56.2251	53.2973	46.1986	53.7023	51.1092	70.2763	53.0646	49.0266	0.482892	0.000743509	0.00168793	0.00867534	0.0210501	0.955869
sp|Q2FVR9|IDI2_STAA8	fni	Isopentenyl-diphosphate delta-isomerase OS=Staphylococcus aureus (strain NCTC 8325 / PS 47) OX=93061 GN=fni PE=3 SV=1	1310	48	6.24524	6.42688	6.36569	6.32469	5.8534	6.37654	5.90903	6.13501	6.1207	6.13614	6.55024	5.97714	5.98605	6.32729	6.79507	6.4709	1156.31	1189.94	1178.61	1171.02	1083.76	1180.62	1094.06	1135.9	1133.25	1136.11	1212.78	1106.67	1108.32	1171.5	1258.11	1198.09	0.422915	0.833946	0.988583	0.87816	0.27884	0.663534
sp|Q2FVS1|3MGH_STAA8	SAOUHSC_02621	Putative 3-methyladenine DNA glycosylase OS=Staphylococcus aureus (strain NCTC 8325 / PS 47) OX=93061 GN=SAOUHSC_02621 PE=3 SV=1	392	6	7.40856	5.54512	5.64689	7.22168	6.79206	5.67272	6.45194	6.17647	6.54039	5.58422	5.03188	7.37827	5.77659	5.88643	5.37138	7.51541	119.606	89.5221	91.165	116.589	109.653	91.5821	104.162	99.7147	105.59	90.1533	81.2361	119.117	93.259	95.0323	86.7172	121.331	0.991168	0.955119	0.956557	0.995967	0.99628	1
sp|Q2FVT1|LYRA_STAA8	lyrA	Lysostaphin resistance protein A OS=Staphylococcus aureus (strain NCTC 8325 / PS 47) OX=93061 GN=lyrA PE=1 SV=1	915	20	6.61751	5.29326	7.05981	6.06309	6.7723	6.12256	5.92717	6.9221	7.04443	6.74044	6.58916	7.37094	5.83944	5.30663	5.38872	4.94243	490.079	392.008	522.835	449.02	501.542	453.424	438.954	512.636	521.696	499.183	487.979	545.876	432.457	392.998	399.077	366.026	0.960904	0.297755	0.123932	0.541522	0.0548867	0.00508041
sp|Q2FVT2|HUTG_STAA8	hutG	Formimidoylglutamase OS=Staphylococcus aureus (strain NCTC 8325 / PS 47) OX=93061 GN=hutG PE=3 SV=1	1232	15	6.40283	6.89422	5.90344	7.08515	5.88966	6.75958	5.86993	5.6566	5.6447	6.12024	6.5543	6.1474	5.46547	6.47518	6.49826	6.63304	486.416	523.746	448.478	538.251	447.431	513.518	445.932	429.726	428.822	464.948	497.923	467.011	415.206	491.912	493.666	503.905	0.450328	0.568326	0.814682	0.996488	0.913377	0.970435
sp|Q2FVT6|HUTI_STAA8	hutI	Imidazolonepropionase OS=Staphylococcus aureus (strain NCTC 8325 / PS 47) OX=93061 GN=hutI PE=3 SV=1	180	3	5.76339	6.68027	6.70529	6.13373	6.32633	5.25095	6.37346	6.20918	6.41749	6.33265	7.79982	6.04614	6.25863	6.28999	6.41449	4.99817	35.3034	40.9197	41.073	37.5719	38.7517	32.1645	39.0404	38.0341	39.3101	38.7904	47.7775	37.0354	38.337	38.5291	39.2917	30.6161	0.917435	0.876114	0.874215	0.530613	0.999453	0.467741
sp|Q2FVV9|FDHL_STAA8	SAOUHSC_02582	Putative formate dehydrogenase SAOUHSC_02582 OS=Staphylococcus aureus (strain NCTC 8325 / PS 47) OX=93061 GN=SAOUHSC_02582 PE=3 SV=1	64	69	6.67662	6.55816	6.14977	6.79196	5.96501	6.46538	6.20003	6.28096	5.86855	5.90924	6.03616	6.04021	6.16263	6.28717	6.36614	6.242	2658.12	2610.96	2448.37	2704.04	2374.81	2574.02	2468.38	2500.6	2336.41	2352.61	2403.14	2404.75	2453.49	2503.07	2534.51	2485.09	0.125061	0.00381424	0.194709	0.232278	0.991866	0.15102
sp|Q2FVW4|Y2577_STAA8	SAOUHSC_02577	Putative 2-hydroxyacid dehydrogenase SAOUHSC_02577 OS=Staphylococcus aureus (strain NCTC 8325 / PS 47) OX=93061 GN=SAOUHSC_02577 PE=3 SV=1	211	63	6.76729	7.24313	6.31929	6.93782	6.04821	7.06167	6.21196	6.33493	5.34121	5.70048	5.71539	5.65474	5.67956	6.52938	6.11531	6.33963	3094.98	3312.6	2890.09	3172.97	2766.11	3229.61	2841	2897.24	2442.77	2607.08	2613.9	2586.16	2597.51	2986.17	2796.8	2899.39	0.42015	0.00215021	0.0986504	0.0334107	0.763483	0.172531
sp|Q2FVW5|URE3_STAA8	ureA	Urease subunit gamma OS=Staphylococcus aureus (strain NCTC 8325 / PS 47) OX=93061 GN=ureA PE=3 SV=1	1814	1	3.70784	5.68599	5.33249	6.67567	5.58812	5.2939	5.33895	5.27639	8.33108	6.02809	6.64655	8.06382	4.49403	6.80462	8.82821	7.90425	13.0398	19.9966	18.7534	23.4771	19.6524	18.6177	18.7761	18.5561	29.2989	21.1997	23.3747	28.359	15.8047	23.9306	31.0472	27.7978	0.999993	0.18797	0.289325	0.195878	0.300373	0.990756
sp|Q2FVX3|FDHD_STAA8	fdhD	Sulfur carrier protein FdhD OS=Staphylococcus aureus (strain NCTC 8325 / PS 47) OX=93061 GN=fdhD PE=3 SV=1	1022	14	5.16235	5.36697	5.27661	5.76055	5.62221	5.95466	5.30334	7.05327	7.06948	6.27573	7.2296	6.05215	7.36746	6.86423	7.11676	6.52462	610.712	634.918	624.229	681.479	665.113	704.443	627.391	834.409	836.327	742.426	855.269	715.976	871.578	812.046	841.92	771.87	0.421451	0.0239326	0.00558087	0.317553	0.0874855	0.836848
sp|Q2FVX9|MOAC_STAA8	moaC	Cyclic pyranopterin monophosphate synthase OS=Staphylococcus aureus (strain NCTC 8325 / PS 47) OX=93061 GN=moaC PE=1 SV=1	1583	18	6.33412	6.45789	6.32401	6.31919	5.93934	6.84166	6.32003	5.98131	5.9765	6.24849	6.34385	5.82273	6.16619	6.20885	6.30388	6.41194	434.791	443.287	434.097	433.766	407.692	469.63	433.824	410.573	410.243	428.913	435.459	399.688	423.264	426.192	432.715	440.133	0.957325	0.477363	0.960129	0.762951	0.999999	0.756393
sp|Q2FVY4|MOBA_STAA8	mobA	Probable molybdenum cofactor guanylyltransferase OS=Staphylococcus aureus (strain NCTC 8325 / PS 47) OX=93061 GN=mobA PE=3 SV=1	206	14	5.83994	5.64009	6.27378	6.56532	5.67896	6.10055	6.14505	6.16203	6.64566	6.72984	6.21246	6.32057	6.54574	6.53517	6.05915	6.54569	244.883	236.503	263.075	275.3	238.133	255.811	257.677	258.389	278.669	282.199	260.504	265.037	274.479	274.036	254.075	274.477	0.992048	0.276685	0.395586	0.183111	0.272137	0.992987
sp|Q2FVY9|SARV_STAA8	sarV	HTH-type transcriptional regulator SarV OS=Staphylococcus aureus (strain NCTC 8325 / PS 47) OX=93061 GN=sarV PE=2 SV=1	1131	4	6.31577	6.56282	7.0774	6.59683	5.78397	7.39866	6.68317	6.61592	5.70955	6.67702	5.67	5.55833	5.56796	6.64023	5.76463	5.37774	87.8017	91.2362	98.3899	91.709	80.4086	102.856	92.9093	91.9744	79.374	92.8238	78.8243	77.2718	77.4057	92.3124	80.1398	74.7612	0.999959	0.254147	0.19545	0.272066	0.21004	0.997928
sp|Q2FVZ4|FEMX_STAA8	femX	Lipid II:glycine glycyltransferase OS=Staphylococcus aureus (strain NCTC 8325 / PS 47) OX=93061 GN=femX PE=1 SV=1	652	122	6.29654	6.10007	6.43302	6.1861	6.23208	6.27225	6.38451	6.46125	6.18529	6.25563	6.30466	6.15892	6.10936	6.27846	6.20145	6.1404	4662.02	4516.55	4763.07	4580.25	4614.29	4644.03	4727.15	4783.97	4579.65	4631.73	4668.03	4560.12	4523.43	4648.63	4591.61	4546.41	0.662588	0.979637	0.757168	0.443758	0.19283	0.928303
sp|Q2FW03|TOP3_STAA8	topB	DNA topoisomerase 3 OS=Staphylococcus aureus (strain NCTC 8325 / PS 47) OX=93061 GN=topB PE=3 SV=1	440	94	6.50899	4.72844	5.57729	5.87795	7.27022	4.92052	5.64591	6.81174	7.55356	5.89081	6.11364	7.42377	7.01786	5.73974	5.72392	7.19565	2987.07	2169.95	2559.5	2697.48	3336.41	2258.1	2590.99	3126.01	3466.44	2703.38	2805.64	3406.88	3220.6	2634.05	2626.79	3302.19	0.858685	0.352481	0.63724	0.784642	0.974965	0.951292
sp|Q2FW06|RL3_STAA8	rplC	50S ribosomal protein L3 OS=Staphylococcus aureus (strain NCTC 8325 / PS 47) OX=93061 GN=rplC PE=1 SV=1	627	239	5.77727	6.24374	6.34226	5.5671	6.21693	5.96714	5.90368	6.00925	6.49794	7.01378	6.8923	6.60899	6.78907	6.10183	6.20075	5.86795	9306.93	10058.4	10217.1	8968.35	10015.2	9612.81	9510.57	9680.64	10467.9	11298.9	11103.2	10646.8	10936.9	9829.79	9989.14	9453.01	0.997246	0.0166778	0.63763	0.0234535	0.748624	0.130723
sp|Q2FW07|RL4_STAA8	rplD	50S ribosomal protein L4 OS=Staphylococcus aureus (strain NCTC 8325 / PS 47) OX=93061 GN=rplD PE=1 SV=1	638	84	5.04522	4.71651	5.69391	5.03338	5.91212	5.08805	5.81188	6.03643	7.80752	7.48829	8.24467	7.70849	7.51198	5.65427	6.20091	6.04637	2826.64	2642.48	3190.08	2820.01	3312.33	2850.64	3256.17	3381.98	4374.25	4195.4	4619.17	4318.77	4208.67	3167.87	3474.13	3387.55	0.419386	5.19552e-05	0.0271589	0.000526518	0.351654	0.00927323
sp|Q2FW08|RL23_STAA8	rplW	50S ribosomal protein L23 OS=Staphylococcus aureus (strain NCTC 8325 / PS 47) OX=93061 GN=rplW PE=1 SV=1	1252	183	5.91268	5.45453	6.13452	5.50339	6.33507	5.54381	6.17411	6.13402	6.77667	6.60625	6.93423	6.98847	7.05144	6.00117	6.37933	6.07031	5211.32	4807.51	5406.84	4850.58	5583.6	4886.2	5441.74	5406.4	5972.82	5822.62	6111.69	6159.5	6215	5289.31	5622.61	5350.25	0.63985	0.00446505	0.105138	0.0359139	0.561222	0.308232
sp|Q2FW10|RS19_STAA8	rpsS	30S ribosomal protein S19 OS=Staphylococcus aureus (strain NCTC 8325 / PS 47) OX=93061 GN=rpsS PE=1 SV=1	1555	134	5.5157	5.66109	5.94934	5.52806	6.09997	6.03168	5.80075	6.16891	6.87271	7.14961	7.119	6.95864	7.09186	5.95044	6.28163	5.8206	5197.59	5334.59	5606.22	5209.23	5748.16	5683.81	5466.2	5813.12	6476.33	6737.26	6708.42	6557.31	6682.84	5607.25	5919.34	5484.9	0.415201	0.000306106	0.072604	0.00402847	0.666016	0.0298835
sp|Q2FW11|RL22_STAA8	rplV	50S ribosomal protein L22 OS=Staphylococcus aureus (strain NCTC 8325 / PS 47) OX=93061 GN=rplV PE=1 SV=1	670	139	5.49301	5.76113	6.00698	5.53684	6.04349	5.73867	6.10235	6.15862	6.54833	7.10886	7.03125	6.80732	6.95924	6.18601	6.55395	5.96394	4816.37	5051.46	5267.03	4854.8	5299.04	5031.77	5350.65	5399.99	5741.69	6233.18	6165.13	5968.78	6101.99	5424	5746.62	5229.29	0.467543	0.000531473	0.0216106	0.00629202	0.259053	0.176572
sp|Q2FW12|RS3_STAA8	rpsC	30S ribosomal protein S3 OS=Staphylococcus aureus (strain NCTC 8325 / PS 47) OX=93061 GN=rpsC PE=1 SV=1	122	255	6.32192	5.05527	5.72756	5.5643	7.03718	5.07379	5.94635	6.97028	7.2979	6.18395	6.30041	7.5644	7.27971	5.67085	5.61044	6.39568	13343.6	10670.1	12089.1	11744.5	14853.3	10709.2	12550.9	14712.1	15403.6	13052.4	13298.2	15966.1	15365.2	11969.4	11841.9	13499.3	0.687677	0.175342	0.706852	0.698385	0.999986	0.679124
sp|Q2FW13|RL16_STAA8	rplP	50S ribosomal protein L16 OS=Staphylococcus aureus (strain NCTC 8325 / PS 47) OX=93061 GN=rplP PE=1 SV=1	1226	34	5.11935	5.07228	5.80802	5.42964	6.23772	4.98128	6.28949	6.10247	7.29501	6.89271	7.33965	7.29421	6.63749	5.70416	6.91742	6.87909	891.019	882.826	1010.88	945.024	1085.67	866.987	1094.68	1062.13	1269.69	1199.67	1277.46	1269.55	1155.25	992.804	1203.97	1197.3	0.385022	0.000561701	0.0171842	0.00882251	0.270008	0.227194
sp|Q2FW14|RL29_STAA8	rpmC	50S ribosomal protein L29 OS=Staphylococcus aureus (strain NCTC 8325 / PS 47) OX=93061 GN=rpmC PE=1 SV=1	1055	66	5.97617	6.53339	6.92406	6.04201	6.23995	6.67489	6.05502	6.09146	6.64549	6.81966	6.22164	6.06749	6.24783	5.80709	6.01866	5.63519	2420.75	2646.46	2804.71	2447.42	2527.6	2703.78	2452.69	2467.45	2691.87	2762.42	2520.18	2457.74	2530.79	2352.26	2437.96	2282.63	0.973016	0.991409	0.313744	0.890639	0.529017	0.20779
sp|Q2FW15|RS17_STAA8	rpsQ	30S ribosomal protein S17 OS=Staphylococcus aureus (strain NCTC 8325 / PS 47) OX=93061 GN=rpsQ PE=1 SV=1	1729	28	5.51973	4.65292	5.73683	5.37077	5.86307	5.07106	5.781	5.75435	7.18336	7.00843	7.72285	7.54403	7.53354	5.97631	6.91144	6.37032	836.516	705.151	869.418	813.941	888.55	768.52	876.112	872.073	1088.64	1062.13	1170.4	1143.3	1141.71	905.711	1047.43	965.423	0.816572	0.000298892	0.00738444	0.00118086	0.0341999	0.253007
sp|Q2FW16|RL14_STAA8	rplN	50S ribosomal protein L14 OS=Staphylococcus aureus (strain NCTC 8325 / PS 47) OX=93061 GN=rplN PE=1 SV=1	1399	142	6.09086	5.75152	6.06921	5.78892	6.22556	5.68712	5.97031	6.11523	6.74291	6.91287	6.86172	6.70149	6.95753	5.89196	6.25381	5.97899	7670.75	7243.39	7643.48	7290.48	7840.38	7162.28	7518.93	7701.43	8491.93	8705.97	8641.55	8439.76	8762.22	7420.25	7875.96	7529.86	0.982374	0.00466562	0.364787	0.00878228	0.56007	0.0889848
sp|Q2FW17|RL24_STAA8	rplX	50S ribosomal protein L24 OS=Staphylococcus aureus (strain NCTC 8325 / PS 47) OX=93061 GN=rplX PE=1 SV=1	1247	129	5.77378	6.67382	6.62363	6.19295	6.39721	6.8239	5.96318	6.24663	6.26637	6.77205	6.3227	6.22672	6.36657	5.78357	5.96585	5.60107	4750.41	5490.92	5449.63	5095.28	5263.34	5614.4	4906.24	5139.45	5155.69	5571.74	5202.04	5123.07	5238.13	4758.46	4908.44	4608.31	0.998132	0.986841	0.423138	0.998441	0.340326	0.272833
sp|Q2FW18|RL5_STAA8	rplE	50S ribosomal protein L5 OS=Staphylococcus aureus (strain NCTC 8325 / PS 47) OX=93061 GN=rplE PE=1 SV=1	914	509	5.87757	5.53383	5.76508	5.73988	6.28277	5.60075	5.877	6.3696	6.83954	6.90145	6.95991	6.82948	6.566	6.87608	5.69517	6.28589	14316.8	13479.5	14042.8	13981.4	15303.8	13642.5	14315.4	15515.3	16660	16810.8	16953.2	16635.5	15993.7	16749	13872.5	15311.4	0.552162	0.00123843	0.0685873	0.012184	0.502216	0.142968
sp|Q2FW19|RS14Z_STAA8	rpsZ	30S ribosomal protein S14 type Z OS=Staphylococcus aureus (strain NCTC 8325 / PS 47) OX=93061 GN=rpsZ PE=1 SV=2	1289	9	5.90666	6.09321	5.68409	5.93012	6.05678	5.82025	6.31283	6.17117	6.05201	6.37114	7.16523	6.46235	7.22544	5.66729	6.71771	6.36371	226.828	233.992	218.281	227.729	232.593	223.51	242.426	236.986	232.41	244.665	275.16	248.168	277.472	217.636	257.974	244.38	0.922939	0.230724	0.253279	0.518252	0.55464	0.999901
sp|Q2FW20|RS8_STAA8	rpsH	30S ribosomal protein S8 OS=Staphylococcus aureus (strain NCTC 8325 / PS 47) OX=93061 GN=rpsH PE=1 SV=1	1262	106	5.35292	6.50747	6.85461	5.80402	5.60326	5.73334	5.34548	5.0245	6.66099	8.055	8.47443	6.90854	7.06543	5.35299	6.3393	4.91772	3130.04	3805.14	4008.13	3393.81	3276.42	3352.48	3125.69	2938	3894.91	4710.04	4955.29	4039.66	4131.4	3130.08	3706.81	2875.56	0.567588	0.0902472	0.977929	0.00911602	0.792227	0.0459099
sp|Q2FW21|RL6_STAA8	rplF	50S ribosomal protein L6 OS=Staphylococcus aureus (strain NCTC 8325 / PS 47) OX=93061 GN=rplF PE=1 SV=1	167	225	5.90021	6.07817	6.138	5.91858	5.94562	5.95196	6.03899	6.0721	6.58577	6.84018	6.71756	6.80633	6.61791	6.16105	6.18574	6.04181	7272.12	7491.46	7565.2	7294.76	7328.09	7335.9	7443.17	7483.97	8117.08	8430.64	8279.52	8388.92	8156.7	7593.6	7624.04	7446.64	0.999916	0.000110106	0.16833	0.000101037	0.153041	0.00364999
sp|Q2FW22|RL18_STAA8	rplR	50S ribosomal protein L18 OS=Staphylococcus aureus (strain NCTC 8325 / PS 47) OX=93061 GN=rplR PE=1 SV=1	472	141	5.62394	5.85874	6.21684	5.61956	6.03023	5.78955	6.04718	5.83936	6.94386	6.81247	7.48453	6.72924	6.87299	5.86765	6.35397	5.90989	7278.75	7582.64	8046.1	7273.08	7804.58	7493.09	7826.52	7557.55	8987.05	8816.99	9686.8	8709.28	8895.32	7594.17	8223.58	7648.84	0.974564	0.00150967	0.314082	0.0030194	0.524492	0.0340184
sp|Q2FW23|RS5_STAA8	rpsE	30S ribosomal protein S5 OS=Staphylococcus aureus (strain NCTC 8325 / PS 47) OX=93061 GN=rpsE PE=1 SV=1	81	229	5.93756	5.83947	6.11992	5.88225	6.28522	5.70818	6.2709	6.19854	6.59366	6.76938	6.6751	6.8958	6.6657	6.04799	6.15595	5.9544	8175.25	8040.19	8426.34	8099.09	8653.93	7859.42	8634.21	8534.58	9078.61	9320.56	9190.75	9494.62	9177.8	8327.3	8475.95	8198.44	0.719096	0.00181985	0.404495	0.0110932	0.942004	0.0295758
sp|Q2FW28|IF1_STAA8	infA	Translation initiation factor IF-1 OS=Staphylococcus aureus (strain NCTC 8325 / PS 47) OX=93061 GN=infA PE=1 SV=1	1710	43	4.69375	5.96288	6.16355	6.37124	5.82679	6.89224	6.74768	7.11303	7.50158	5.60649	5.96893	5.51208	5.9655	6.44904	6.64155	6.58367	698.121	886.883	916.729	947.62	866.642	1025.11	1003.61	1057.95	1115.74	833.875	887.783	819.834	887.273	959.192	987.824	979.215	0.334255	0.883627	0.593413	0.731147	0.95978	0.945317
sp|Q2FW30|RS13_STAA8	rpsM	30S ribosomal protein S13 OS=Staphylococcus aureus (strain NCTC 8325 / PS 47) OX=93061 GN=rpsM PE=1 SV=1	1054	170	5.91084	5.63113	6.20035	5.70677	6.19371	5.74504	6.01632	5.92369	6.74653	6.98124	6.98428	6.62585	7.03273	5.92474	6.37555	6.00122	5394.11	5138.85	5658.31	5207.88	5652.25	5242.8	5490.37	5405.83	6156.74	6370.93	6373.71	6046.61	6417.92	5406.79	5818.19	5476.59	0.960291	0.00402965	0.195255	0.00934556	0.387839	0.158465
sp|Q2FW31|RS11_STAA8	rpsK	30S ribosomal protein S11 OS=Staphylococcus aureus (strain NCTC 8325 / PS 47) OX=93061 GN=rpsK PE=1 SV=1	552	182	5.91817	4.91129	5.43698	5.71602	6.57825	4.9405	5.76469	6.57069	7.61549	6.50436	6.57843	7.82203	7.10167	5.94783	5.86511	6.7285	5694.58	4725.74	5231.57	5500.07	6329.73	4753.85	5546.9	6322.45	7327.78	6258.63	6329.9	7526.52	6833.37	5723.12	5643.53	6474.3	0.73298	0.0161708	0.232699	0.0967179	0.758159	0.419081
sp|Q2FW32|RPOA_STAA8	rpoA	DNA-directed RNA polymerase subunit alpha OS=Staphylococcus aureus (strain NCTC 8325 / PS 47) OX=93061 GN=rpoA PE=3 SV=1	303	244	5.97439	6.30426	6.25655	5.86277	5.99474	6.04887	6.2416	5.87391	6.39444	6.6071	7.10694	6.2177	6.60912	6.02503	6.49766	5.98493	8277.02	8734.03	8667.93	8122.38	8305.21	8380.21	8647.22	8137.81	8858.96	9153.58	9846.07	8614.1	9156.39	8347.17	9001.96	8291.62	0.990277	0.127987	0.805997	0.0780787	0.640263	0.461009
sp|Q2FW33|RL17_STAA8	rplQ	50S ribosomal protein L17 OS=Staphylococcus aureus (strain NCTC 8325 / PS 47) OX=93061 GN=rplQ PE=1 SV=1	1026	139	5.5665	6.27291	5.65621	6.06727	5.48069	6.11276	5.49652	5.79743	6.23096	6.88515	6.59519	8.16911	6.04533	7.33266	5.42452	6.86677	8666.02	9765.76	8805.67	9445.62	8532.43	9516.44	8557.06	9025.53	9700.46	10718.9	10267.5	12717.8	9411.47	11415.6	8444.98	10690.3	0.981354	0.132379	0.658493	0.071216	0.446198	0.624728
sp|Q2FW34|ECFA1_STAA8	ecfA1	Energy-coupling factor transporter ATP-binding protein EcfA1 OS=Staphylococcus aureus (strain NCTC 8325 / PS 47) OX=93061 GN=ecfA1 PE=3 SV=1	150	13	6.40239	5.94411	6.51639	6.15521	6.1321	6.28026	6.76017	5.99072	6.07856	6.12275	6.38336	6.0828	6.00876	6.3138	6.24477	6.58385	402.492	373.682	409.659	386.953	385.5	394.814	424.984	376.612	382.134	384.912	401.296	382.401	377.746	396.923	392.583	413.9	0.996856	0.959547	0.997569	0.897173	0.999998	0.903532
sp|Q2FW35|ECFA2_STAA8	ecfA2	Energy-coupling factor transporter ATP-binding protein EcfA2 OS=Staphylococcus aureus (strain NCTC 8325 / PS 47) OX=93061 GN=ecfA2 PE=3 SV=1	412	14	6.52746	5.27207	5.85315	5.80993	6.44611	5.41107	6.0417	6.63651	7.0101	5.83294	5.80126	6.69186	6.60779	6.31577	6.39618	7.3461	598.911	483.726	537.042	533.076	591.447	496.48	554.342	608.917	643.195	535.187	532.281	613.996	606.282	579.488	586.866	674.024	0.892495	0.618323	0.204656	0.950738	0.520632	0.817112
sp|Q2FW37|TRUA_STAA8	truA	tRNA pseudouridine synthase A OS=Staphylococcus aureus (strain NCTC 8325 / PS 47) OX=93061 GN=truA PE=3 SV=1	903	9	6.54294	6.45947	6.02633	6.14987	6.69324	6.04496	6.0291	6.27516	6.29366	6.14762	6.27177	5.96389	6.19232	6.03814	6.43972	6.43181	549.718	542.705	506.314	516.693	562.346	507.879	506.547	527.22	528.774	516.504	526.935	501.068	520.26	507.306	541.046	540.381	0.996715	0.870447	0.999406	0.943616	0.999721	0.915466
sp|Q2FW38|RL13_STAA8	rplM	50S ribosomal protein L13 OS=Staphylococcus aureus (strain NCTC 8325 / PS 47) OX=93061 GN=rplM PE=1 SV=1	1586	227	5.74961	5.87312	6.23754	5.5355	6.13554	5.86962	5.90115	5.99511	6.64326	6.85756	7.01242	6.54196	6.99374	6.1157	6.45069	6.08745	7875.95	8045.14	8544.33	7582.66	8404.61	8040.34	8083.53	8212.24	9100.09	9393.65	9605.78	8961.33	9580.19	8377.43	8836.31	8338.73	0.920776	0.00321061	0.0667569	0.00945861	0.186388	0.341789
sp|Q2FW39|RS9_STAA8	rpsI	30S ribosomal protein S9 OS=Staphylococcus aureus (strain NCTC 8325 / PS 47) OX=93061 GN=rpsI PE=1 SV=1	527	86	5.37267	5.56239	6.23258	5.56317	6.00714	5.69121	5.97255	5.76828	6.45908	6.83972	7.38222	6.93071	7.16213	6.15926	6.44935	6.44754	1517.62	1571.21	1760.52	1571.43	1696.84	1607.6	1687.07	1629.37	1824.5	1932.02	2085.26	1957.72	2023.09	1739.81	1821.75	1821.24	0.889772	0.00174109	0.0193326	0.00580881	0.0668303	0.520457
sp|Q2FW52|Y2465_STAA8	SAOUHSC_02465	Uncharacterized hydrolase SAOUHSC_02465 OS=Staphylococcus aureus (strain NCTC 8325 / PS 47) OX=93061 GN=SAOUHSC_02465 PE=3 SV=1	1705	11	6.32095	6.66884	6.52719	6.86231	5.70221	6.58492	6.30875	5.91392	5.49627	5.74444	5.92636	5.54872	5.4101	6.54722	7.67409	6.76373	233.207	246.042	240.816	253.18	210.379	242.946	232.757	218.19	202.781	211.937	218.649	204.716	199.602	241.555	283.13	249.543	0.60752	0.118881	1	0.637032	0.601323	0.116837
sp|Q2FW66|ASP23_STAA8	asp23	Alkaline shock protein 23 OS=Staphylococcus aureus (strain NCTC 8325 / PS 47) OX=93061 GN=asp23 PE=3 SV=1	1550	99	5.2985	5.88084	5.38429	5.82664	5.90813	6.01913	6.10585	6.03405	6.23844	6.51662	6.44152	7.05494	6.6134	7.19033	6.67926	6.80804	4296.97	4769.24	4366.55	4725.28	4791.37	4881.39	4951.72	4893.49	5059.24	5284.84	5223.94	5721.41	5363.33	5831.21	5416.74	5521.18	0.171501	0.00124057	0.000148634	0.0564119	0.0051084	0.534247
sp|Q2FW70|SFNAD_STAA8	sfnaD	D-ornithine--citrate ligase OS=Staphylococcus aureus (strain NCTC 8325 / PS 47) OX=93061 GN=sfnaD PE=1 SV=1	647	53	6.93996	6.43303	6.51441	6.92871	6.2981	6.69562	6.18381	6.24739	5.65511	5.99863	5.89004	5.83703	5.64343	6.38929	6.14842	6.19701	1961.24	1817.98	1840.98	1958.06	1779.85	1892.19	1747.55	1765.52	1598.14	1695.22	1664.53	1649.55	1594.84	1805.62	1737.55	1751.28	0.248625	0.00183062	0.0209309	0.0555403	0.473082	0.512031
sp|Q2FW72|SFNAB_STAA8	sfnaB	Staphyloferrin A synthase OS=Staphylococcus aureus (strain NCTC 8325 / PS 47) OX=93061 GN=sfnaB PE=1 SV=1	1362	31	6.49005	6.2355	6.36028	6.63265	6.06928	6.33022	6.01108	6.25211	5.85344	5.93601	6.12329	6.13988	5.88006	6.45603	6.59334	6.63679	957.603	920.044	938.456	978.643	895.518	934.02	886.931	922.495	863.671	875.854	903.488	905.936	867.6	952.583	972.844	979.254	0.36722	0.0824488	0.994579	0.763229	0.493871	0.12358
sp|Q2FW79|Y2425_STAA8	SAOUHSC_02425	UPF0457 protein SAOUHSC_02425 OS=Staphylococcus aureus (strain NCTC 8325 / PS 47) OX=93061 GN=SAOUHSC_02425 PE=3 SV=1	1688	18	5.95291	6.96827	5.9082	7.21849	6.40194	7.25804	6.3107	6.24803	5.43526	5.96196	5.51896	5.51636	5.4539	6.6305	6.64899	6.56748	677.44	792.988	672.352	821.463	728.539	825.963	718.156	711.024	618.531	678.47	628.057	627.761	620.653	754.55	756.654	747.378	0.999406	0.118191	0.955614	0.0976144	0.922332	0.259061
sp|Q2FW81|URTF_STAA8	SAOUHSC_02423	Probable uridylyltransferase SAOUHSC_02423 OS=Staphylococcus aureus (strain NCTC 8325 / PS 47) OX=93061 GN=SAOUHSC_02423 PE=3 SV=1	342	127	6.20022	6.25428	6.23698	5.99109	6.00796	6.20271	5.92509	5.87669	6.38602	6.50103	6.49284	6.4221	6.53462	6.50581	6.35585	6.10669	4471.99	4510.98	4498.5	4321.15	4333.32	4473.78	4273.55	4238.64	4606	4688.95	4683.04	4632.02	4713.18	4692.4	4584.24	4404.53	0.361126	0.0608778	0.210383	0.0031454	0.0116904	0.869664
sp|Q2FW84|MDEP_STAA8	sepA	Multidrug resistance efflux pump SepA OS=Staphylococcus aureus (strain NCTC 8325 / PS 47) OX=93061 GN=sepA PE=3 SV=1	1803	2	7.81961	6.85162	6.88881	7.28743	5.801	7.0425	5.85909	6.42948	5.17268	6.86751	4.35056	7.06017	5.68216	6.72322	5.25199	4.91216	88.8793	77.8769	78.2996	82.8304	65.9353	80.0465	66.5956	73.0787	58.7937	78.0575	49.4493	80.2473	64.5846	76.4175	59.6952	55.8326	0.443393	0.1668	0.0921195	0.895576	0.716045	0.982389
sp|Q2FW96|MTLD_STAA8	mtlD	Mannitol-1-phosphate 5-dehydrogenase OS=Staphylococcus aureus (strain NCTC 8325 / PS 47) OX=93061 GN=mtlD PE=1 SV=1	240	24	5.39227	5.52429	5.61571	5.16452	5.78186	5.69983	5.79855	5.61416	6.72203	6.62821	7.00464	6.99826	7.36686	6.82821	7.10707	6.75353	562.707	576.484	586.024	538.941	603.363	594.803	605.104	585.863	701.474	691.683	730.965	730.299	768.765	712.554	741.654	704.761	0.204677	1.94834e-06	5.45548e-07	2.34088e-05	5.16438e-06	0.616233
sp|Q2FWC1|PDP_STAA8	pdp	Pyrimidine-nucleoside phosphorylase OS=Staphylococcus aureus (strain NCTC 8325 / PS 47) OX=93061 GN=pdp PE=3 SV=1	59	74	7.04771	7.56939	6.96132	7.08966	6.64017	7.10246	6.81102	6.53929	5.29552	5.41241	5.57606	5.19211	5.42116	5.7911	5.78697	5.76365	3415.08	3667.87	3373.22	3435.41	3217.6	3441.61	3300.39	3168.72	2566.03	2622.67	2701.97	2515.92	2626.91	2806.17	2804.17	2792.87	0.106651	4.04752e-07	3.43246e-06	5.82527e-06	8.09454e-05	0.220803
sp|Q2FWC3|LUXS_STAA8	luxS	S-ribosylhomocysteine lyase OS=Staphylococcus aureus (strain NCTC 8325 / PS 47) OX=93061 GN=luxS PE=3 SV=1	1257	52	5.33883	6.99987	6.9457	7.82593	5.82572	6.58811	7.40657	6.04771	6.09608	5.08815	5.47129	5.56592	5.1461	6.25396	6.55212	6.84795	1370.87	1797.38	1783.47	2009.49	1495.89	1691.65	1901.81	1552.89	1565.31	1306.5	1404.88	1429.18	1321.38	1605.85	1682.41	1758.37	0.936524	0.157839	0.709557	0.365508	0.958061	0.637315
sp|Q2FWC7|COAW_STAA8	coaW	Type II pantothenate kinase OS=Staphylococcus aureus (strain NCTC 8325 / PS 47) OX=93061 GN=coaW PE=1 SV=1	1774	15	5.55554	5.86619	6.17926	5.71369	6.02062	5.71303	5.86381	6.14626	6.71891	6.86915	6.84503	6.62788	6.8112	6.33357	6.2306	6.50527	382.17	403.54	425.076	393.049	414.163	393.004	403.376	422.806	462.199	472.534	470.875	455.937	468.548	435.691	428.608	447.503	0.891847	0.000237258	0.00548692	0.000704334	0.0188342	0.259712
sp|Q2FWD0|RPOE_STAA8	rpoE	Probable DNA-directed RNA polymerase subunit delta OS=Staphylococcus aureus (strain NCTC 8325 / PS 47) OX=93061 GN=rpoE PE=3 SV=1	507	59	5.11969	5.98068	5.97031	6.64002	6.20138	6.63765	6.1429	6.37708	6.30437	6.56731	6.31118	6.16363	6.22771	6.46827	6.57752	6.31033	842.125	983.747	982.041	1092.2	1020.05	1091.81	1010.43	1048.95	1036.99	1080.24	1038.11	1013.84	1024.38	1063.95	1081.92	1037.97	0.382492	0.388684	0.281958	0.999999	0.995649	0.994895
sp|Q2FWD1|PYRG_STAA8	pyrG	CTP synthase OS=Staphylococcus aureus (strain NCTC 8325 / PS 47) OX=93061 GN=pyrG PE=3 SV=1	822	118	5.99622	5.95809	6.08409	5.65005	6.02929	6.00886	6.12752	6.26456	6.4269	6.81576	6.65754	6.56286	6.96099	6.24785	6.24403	5.9654	5953.62	5915.77	6040.87	5609.91	5986.46	5966.17	6083.99	6220.06	6381.25	6767.34	6610.25	6516.24	6911.54	6203.47	6199.67	5923.02	0.733174	0.0103563	0.127324	0.0628815	0.53504	0.490533
sp|Q2FWD6|ALDH_STAA8	SAOUHSC_02363	Putative aldehyde dehydrogenase OS=Staphylococcus aureus (strain NCTC 8325 / PS 47) OX=93061 GN=SAOUHSC_02363 PE=3 SV=1	740	53	6.01279	5.71897	5.53941	5.92484	6.17264	5.47957	5.74314	6.029	6.7485	6.54733	7.20085	6.89767	6.68111	6.28822	6.385	6.63096	2047.68	1947.62	1886.47	2017.73	2102.12	1866.09	1955.85	2053.2	2298.23	2229.72	2452.28	2349.03	2275.28	2141.48	2174.44	2258.2	0.987897	0.000355816	0.00931438	0.000585132	0.0163455	0.24619
sp|Q2FWD8|RL31B_STAA8	rpmE2	50S ribosomal protein L31 type B OS=Staphylococcus aureus (strain NCTC 8325 / PS 47) OX=93061 GN=rpmE2 PE=1 SV=1	1416	127	5.75442	6.37911	6.14743	6.04451	6.11992	6.2563	6.07346	6.15991	6.55981	6.51036	6.51196	6.28326	6.97149	6.87114	5.21255	6.14437	5117.38	5672.92	5466.88	5375.36	5442.42	5563.7	5401.1	5477.98	5833.61	5789.64	5791.06	5587.68	6199.72	6110.48	4635.5	5464.16	0.995359	0.604803	0.889739	0.738288	0.961698	0.946484
sp|Q2FWE0|RF1_STAA8	prfA	Peptide chain release factor 1 OS=Staphylococcus aureus (strain NCTC 8325 / PS 47) OX=93061 GN=prfA PE=3 SV=1	4	81	5.69412	6.04577	6.089	5.54729	5.84744	5.9888	5.98069	5.94764	6.61856	6.72147	7.12091	6.67191	6.72765	6.26281	6.57132	6.16463	2456.74	2608.46	2627.11	2393.39	2522.89	2583.88	2580.38	2566.12	2855.59	2899.99	3072.33	2878.61	2902.66	2702.1	2835.21	2659.74	0.923626	0.000313958	0.0127034	0.000823278	0.037619	0.166074
sp|Q2FWE1|PRMC_STAA8	prmC	Release factor glutamine methyltransferase OS=Staphylococcus aureus (strain NCTC 8325 / PS 47) OX=93061 GN=prmC PE=3 SV=2	1077	25	6.02758	5.28548	5.98308	5.58951	5.99359	5.80255	5.66481	6.21454	6.99466	6.70929	6.69519	7.25541	7.02773	6.21125	6.19164	6.35369	597.283	523.747	592.873	553.874	593.914	574.984	561.335	615.809	693.112	664.834	663.437	718.95	696.389	615.483	613.54	629.597	0.817268	0.000953423	0.0326781	0.00406817	0.143589	0.216296
sp|Q2FWE3|PTPB_STAA8	ptpB	Low molecular weight protein-tyrosine-phosphatase PtpB OS=Staphylococcus aureus (strain NCTC 8325 / PS 47) OX=93061 GN=ptpB PE=3 SV=1	123	9	6.59579	6.85607	6.71006	6.30087	6.32133	7.04286	6.14306	6.15423	5.90652	5.68179	6.05528	5.6933	6.04756	6.05614	6.27978	6.15538	229.843	238.913	233.825	219.566	220.279	245.422	214.067	214.456	205.824	197.993	211.008	198.394	210.739	211.038	218.831	214.496	0.71415	0.00617311	0.0991233	0.0398514	0.46879	0.413067
sp|Q2FWE4|Y2355_STAA8	SAOUHSC_02355	UPF0340 protein SAOUHSC_02355 OS=Staphylococcus aureus (strain NCTC 8325 / PS 47) OX=93061 GN=SAOUHSC_02355 PE=3 SV=1	1073	3	7.10145	5.77119	7.07172	7.59072	5.53615	8.00862	6.32507	5.79023	7.67984	3.79632	5.60345	5.99222	5.79023	6.4206	6.37055	5.15163	37.8401	30.7518	37.6817	40.4472	29.4994	42.674	33.7032	30.8533	40.9221	20.2287	29.858	31.9296	30.8533	34.2122	33.9455	27.4505	0.927209	0.494566	0.61777	0.834143	0.921695	0.996303
sp|Q2FWE5|GLYA_STAA8	glyA	Serine hydroxymethyltransferase OS=Staphylococcus aureus (strain NCTC 8325 / PS 47) OX=93061 GN=glyA PE=3 SV=1	216	91	6.55891	7.09165	6.16311	6.70748	5.9964	6.86601	6.2569	6.07098	5.76951	5.9753	6.17363	5.65987	5.77492	6.48249	6.28965	6.1632	5757.61	6225.27	5410.17	5888.03	5263.82	6027.19	5492.5	5329.29	5064.65	5245.3	5419.4	4968.41	5069.4	5690.53	5521.25	5410.25	0.515672	0.03828	0.270005	0.360243	0.955276	0.637617
sp|Q2FWE6|UPP_STAA8	upp	Uracil phosphoribosyltransferase OS=Staphylococcus aureus (strain NCTC 8325 / PS 47) OX=93061 GN=upp PE=3 SV=1	315	79	6.09307	6.8946	6.34895	6.67162	6.00992	6.71821	6.3749	6.25994	5.7543	6.07485	5.95861	5.74229	5.80559	6.52261	6.26543	6.5051	3131.33	3543.25	3262.83	3428.66	3088.6	3452.6	3276.17	3217.09	2957.23	3121.97	3062.23	2951.06	2983.59	3352.08	3219.91	3343.08	0.865352	0.0502008	0.702664	0.180023	0.988486	0.287272
sp|Q2FWE7|ATPD_STAA8	atpH	ATP synthase subunit delta OS=Staphylococcus aureus (strain NCTC 8325 / PS 47) OX=93061 GN=atpH PE=3 SV=1	503	56	5.82107	5.64522	6.328	5.68639	6.508	5.46159	7.05873	6.26164	6.42286	5.75237	6.02533	6.19295	6.30178	6.14441	7.61603	6.77364	2149.01	2084.09	2336.16	2099.29	2402.61	2016.3	2605.93	2311.66	2371.18	2123.65	2224.42	2286.3	2326.48	2268.38	2811.67	2500.68	0.612145	0.92103	0.150491	0.924745	0.716907	0.374591
sp|Q2FWE8|ATPA_STAA8	atpA	ATP synthase subunit alpha OS=Staphylococcus aureus (strain NCTC 8325 / PS 47) OX=93061 GN=atpA PE=3 SV=1	164	190	6.29031	5.61792	6.40468	5.76045	6.60735	5.77753	6.59082	6.61677	6.40383	6.20256	5.78747	6.54894	6.38182	6.60785	6.14534	6.25637	7798.89	6965.24	7940.69	7141.95	8191.97	7163.13	8171.47	8203.64	7939.64	7690.1	7175.45	8119.54	7912.35	8192.58	7619.15	7756.81	0.431741	0.806803	0.545867	0.906394	0.996669	0.965811
sp|Q2FWF0|ATPB_STAA8	atpD	ATP synthase subunit beta OS=Staphylococcus aureus (strain NCTC 8325 / PS 47) OX=93061 GN=atpD PE=3 SV=1	493	294	6.17952	5.59386	6.48786	5.70919	6.67094	5.74913	6.79043	6.58441	6.5628	6.046	5.94913	6.25862	6.45206	6.14482	6.42569	6.39555	8047.18	7284.52	8448.72	7434.7	8687.13	7486.72	8842.73	8574.45	8546.3	7873.31	7747.16	8150.19	8402.09	8002	8367.75	8328.5	0.302943	0.828274	0.489224	0.759669	0.98045	0.928037
sp|Q2FWF1|ATPE_STAA8	atpC	ATP synthase epsilon chain OS=Staphylococcus aureus (strain NCTC 8325 / PS 47) OX=93061 GN=atpC PE=3 SV=1	1459	26	5.77189	5.77051	6.50301	6.06014	6.48714	5.80563	6.50742	6.40324	6.41762	5.70867	6.27624	6.06559	6.43967	6.68537	6.57669	6.52117	321.956	321.879	362.738	338.035	361.853	323.838	362.984	357.173	357.975	318.43	350.089	338.339	359.205	372.91	366.848	363.751	0.557581	0.969895	0.0964432	0.806775	0.613121	0.195663
sp|Q2FWF5|FABZ_STAA8	fabZ	3-hydroxyacyl-[acyl-carrier-protein] dehydratase FabZ OS=Staphylococcus aureus (strain NCTC 8325 / PS 47) OX=93061 GN=fabZ PE=3 SV=1	1665	29	13.5698	10.0792	12.0517	12.4343	8.87346	10.5565	0.9146	3.6247	0.956819	13.1035	1.3835	7.95888	1.13738	0.919474	1.5219	0.914345	1857.16	1379.44	1649.39	1701.75	1214.42	1444.76	125.172	496.075	130.95	1793.34	189.346	1089.25	155.661	125.839	208.287	125.137	0.156685	0.143927	0.00667549	0.999942	0.302792	0.325748
sp|Q2FWF8|SCED_STAA8	sceD	Probable transglycosylase SceD OS=Staphylococcus aureus (strain NCTC 8325 / PS 47) OX=93061 GN=sceD PE=1 SV=1	681	1	4.37336	3.52842	4.16499	2.02709	4.62434	5.90643	4.69009	3.73076	10.4	10.66	6.86146	12.3266	5.9154	7.84728	7.31885	5.62499	4.69867	3.79088	4.4748	2.17788	4.96832	6.34578	5.03896	4.00827	11.1736	11.4529	7.37185	13.2435	6.35542	8.431	7.86326	6.0434	0.645332	0.000173848	0.0409247	0.00108277	0.279819	0.0275337
sp|Q2FWG0|TENA_STAA8	tenA	Aminopyrimidine aminohydrolase OS=Staphylococcus aureus (strain NCTC 8325 / PS 47) OX=93061 GN=tenA PE=3 SV=1	94	4	5.87407	6.12902	6.08937	6.22448	5.11216	6.00056	5.64569	6.2658	6.07458	6.55954	6.60254	6.21465	6.66764	7.18889	6.69225	6.65877	98.0869	102.344	101.682	103.938	85.3642	100.199	94.2733	104.628	101.435	109.533	110.251	103.774	111.338	120.042	111.749	111.19	0.501743	0.602679	0.0326873	0.0793847	0.00271418	0.258383
sp|Q2FWG2|THIM_STAA8	thiM	Hydroxyethylthiazole kinase OS=Staphylococcus aureus (strain NCTC 8325 / PS 47) OX=93061 GN=thiM PE=3 SV=1	263	4	6.44201	6.54105	6.08663	5.51225	6.21911	5.8851	5.61244	5.54289	6.37479	6.93119	7.15838	6.24044	6.40024	6.60776	6.00794	6.43776	151.614	153.945	143.25	129.732	146.368	138.507	132.09	130.453	150.032	163.127	168.474	146.87	150.631	155.515	141.398	151.514	0.614435	0.243942	0.844856	0.0315911	0.221024	0.653456
sp|Q2FWG3|THIE_STAA8	thiE	Thiamine-phosphate synthase OS=Staphylococcus aureus (strain NCTC 8325 / PS 47) OX=93061 GN=thiE PE=3 SV=1	306	4	5.04119	5.39075	6.59523	4.85409	5.86806	6.43911	5.54726	5.34537	6.05959	7.15448	7.39637	7.41846	5.47532	7.02296	7.61449	6.77726	56.7181	60.651	74.2025	54.613	66.0211	72.446	62.4119	60.1404	68.176	80.4946	83.2161	83.4646	61.6024	79.0149	85.6701	76.2505	0.914113	0.0455448	0.117373	0.135437	0.313569	0.941995
sp|Q2FWG4|YIDC_STAA8	yidC	Membrane protein insertase YidC OS=Staphylococcus aureus (strain NCTC 8325 / PS 47) OX=93061 GN=yidC PE=3 SV=1	1108	72	5.65603	4.88393	6.22554	5.14654	6.32456	5.46053	6.01097	6.22442	7.30337	6.95689	6.6315	7.12531	6.87291	6.35513	6.3939	6.42846	2384.82	2059.27	2624.95	2170	2666.7	2302.39	2534.48	2624.48	3079.41	2933.32	2796.12	3004.33	2897.91	2679.59	2695.94	2710.51	0.29326	0.000803115	0.0150396	0.0187324	0.32259	0.34763
sp|Q2FWH3|DDL_STAA8	ddl	D-alanine--D-alanine ligase OS=Staphylococcus aureus (strain NCTC 8325 / PS 47) OX=93061 GN=ddl PE=3 SV=1	1138	83	6.61173	6.70379	6.59737	6.55265	6.18916	6.64707	6.35509	6.22908	5.58019	5.93244	5.92241	5.65962	6.07665	6.38964	6.37232	6.18081	3080.98	3123.88	3074.29	3053.45	2884.07	3097.45	2961.39	2902.67	2600.3	2764.44	2759.77	2637.31	2831.64	2977.49	2969.42	2880.18	0.150746	4.02777e-05	0.0338957	0.00121953	0.812493	0.00536824
sp|Q2FWH5|CSHA_STAA8	cshA	DEAD-box ATP-dependent RNA helicase CshA OS=Staphylococcus aureus (strain NCTC 8325 / PS 47) OX=93061 GN=cshA PE=1 SV=1	177	201	5.85308	4.03567	4.83322	5.36104	7.57248	4.23943	5.40041	7.29404	8.31947	6.08297	6.13667	8.80291	7.65722	5.54761	5.29178	7.57201	8717.14	6010.43	7198.24	7984.34	11277.9	6313.9	8042.97	10863.2	12390.4	9059.53	9139.5	13110.4	11404.1	8262.2	7881.18	11277.2	0.637593	0.107841	0.401574	0.572364	0.973215	0.810646
sp|Q2FWI7|MAZE_STAA8	mazE	Antitoxin MazE OS=Staphylococcus aureus (strain NCTC 8325 / PS 47) OX=93061 GN=mazE PE=3 SV=1	1877	1	5.76463	7.15833	4.75049	13.8846	5.74111	7.95604	5.01007	7.95924	6.97552	4.51251	3.76403	8.00774	3.66891	5.2864	4.80603	4.75439	10.2926	12.781	8.48187	24.7905	10.2506	14.2053	8.94535	14.211	12.4546	8.05697	6.72058	14.2976	6.55074	9.43872	8.58103	8.48884	0.891297	0.635924	0.281393	0.958847	0.648397	0.899549
sp|Q2FWI8|MAZF_STAA8	mazF	Endoribonuclease MazF OS=Staphylococcus aureus (strain NCTC 8325 / PS 47) OX=93061 GN=mazF PE=1 SV=1	1123	14	6.57782	6.60022	6.31241	6.44412	6.01061	7.07355	6.20496	6.59635	5.48435	6.28504	5.60059	5.70936	6.20229	6.33179	6.25766	6.30888	402.873	404.245	386.617	394.684	368.133	433.235	380.036	404.008	335.901	384.941	343.02	349.682	379.873	387.804	383.264	386.401	0.999929	0.026756	0.767465	0.0295739	0.797537	0.139523
sp|Q2FWJ3|RSBW_STAA8	rsbW	Serine-protein kinase RsbW OS=Staphylococcus aureus (strain NCTC 8325 / PS 47) OX=93061 GN=rsbW PE=3 SV=2	280	59	6.30771	6.31377	5.98637	6.00354	5.86571	6.13591	6.02996	5.86583	6.3573	6.32509	6.37886	6.51702	6.48122	6.55162	6.57202	6.30807	2089.55	2091.56	1983.1	1988.79	1943.13	2032.64	1997.54	1943.17	2105.98	2095.31	2113.12	2158.89	2147.03	2170.35	2177.11	2089.67	0.288	0.103311	0.0227807	0.00403347	0.000940245	0.815462
sp|Q2FWJ6|SPRTL_STAA8	SAOUHSC_02296	Protein SprT-like OS=Staphylococcus aureus (strain NCTC 8325 / PS 47) OX=93061 GN=SAOUHSC_02296 PE=3 SV=1	1847	7	6.20093	4.25094	5.89659	5.7872	6.66405	5.27257	6.06981	7.14548	7.9671	5.72306	5.74003	7.73148	7.25255	5.52021	6.05465	6.72334	203.223	139.316	193.249	189.664	218.401	172.798	198.926	234.179	261.106	187.562	188.118	253.384	237.688	180.914	198.429	220.344	0.672525	0.277831	0.584643	0.870543	0.998704	0.927105
sp|Q2FWJ9|ILVA_STAA8	ilvA	L-threonine dehydratase biosynthetic IlvA OS=Staphylococcus aureus (strain NCTC 8325 / PS 47) OX=93061 GN=ilvA PE=3 SV=1	969	4	4.98727	5.7804	4.55315	5.41289	5.31724	5.39005	4.90666	7.2088	7.14408	4.93237	7.24097	5.26977	7.08291	7.40536	9.66531	7.70276	193.014	223.709	176.213	209.486	205.784	208.602	189.894	278.99	276.485	190.889	280.235	203.947	274.118	286.597	374.06	298.107	0.885551	0.559244	0.0106136	0.926393	0.0376921	0.10685
sp|Q2FWK1|LEUC_STAA8	leuC	3-isopropylmalate dehydratase large subunit OS=Staphylococcus aureus (strain NCTC 8325 / PS 47) OX=93061 GN=leuC PE=3 SV=1	1520	1	4.55233	4.73616	8.95038	5.07359	6.38965	4.39994	4.38711	8.09225	8.31651	4.29973	4.90898	5.90492	9.1713	4.58802	8.09889	8.13024	5.07828	5.28335	9.98446	5.65976	7.12788	4.90829	4.89397	9.02718	9.27736	4.7965	5.47614	6.58714	10.2309	5.1181	9.03459	9.06956	1	0.999996	0.620102	0.99999	0.615419	0.632772
sp|Q2FWK2|LEU3_STAA8	leuB	3-isopropylmalate dehydrogenase OS=Staphylococcus aureus (strain NCTC 8325 / PS 47) OX=93061 GN=leuB PE=3 SV=1	1755	3	7.53706	5.52592	6.5262	7.74975	6.02888	6.22041	6.86798	6.50738	5.17014	5.51224	5.66178	5.23302	5.99929	6.20391	6.67006	6.58597	69.6222	51.0447	60.2846	71.5869	55.6907	57.4599	63.4417	60.1107	47.7582	50.9183	52.2997	48.3391	55.4173	57.3075	61.6135	60.8367	0.724892	0.0188698	0.666996	0.114539	0.999606	0.134996
sp|Q2FWK3|LEU1_STAA8	leuA	2-isopropylmalate synthase OS=Staphylococcus aureus (strain NCTC 8325 / PS 47) OX=93061 GN=leuA PE=3 SV=1	513	3	7.10497	7.10535	6.95115	7.35814	5.70407	7.36382	5.39102	5.07557	5.41684	5.68381	6.11175	4.85577	5.50164	6.41484	7.34897	6.61228	81.9501	81.9545	80.176	84.8703	65.7919	84.9358	62.1811	58.5427	62.4789	65.5582	70.4942	56.0074	63.457	73.9901	84.7645	76.2674	0.102974	0.0285798	0.552644	0.875844	0.641192	0.261926
sp|Q2FWK4|ILVC_STAA8	ilvC	Ketol-acid reductoisomerase (NADP(+)) OS=Staphylococcus aureus (strain NCTC 8325 / PS 47) OX=93061 GN=ilvC PE=1 SV=1	760	7	7.55848	5.77209	5.64778	8.51025	4.87338	7.15873	4.75365	5.45069	5.93462	4.76712	6.11516	5.25121	10.0052	7.20256	5.87733	5.12173	279.032	213.085	208.496	314.168	179.908	264.275	175.488	201.22	219.085	175.985	225.75	193.856	369.357	265.893	216.97	189.076	0.581348	0.557281	0.997901	0.999973	0.480673	0.458088
sp|Q2FWK7|ILVD_STAA8	ilvD	Dihydroxy-acid dehydratase OS=Staphylococcus aureus (strain NCTC 8325 / PS 47) OX=93061 GN=ilvD PE=3 SV=1	1139	3	7.00807	6.95265	6.10163	6.06638	6.10185	5.80966	6.19241	5.88986	6.36889	5.7238	6.84303	5.26873	6.13255	6.28785	7.14613	6.10652	192.235	190.715	167.371	166.404	167.377	159.362	169.861	161.562	174.702	157.007	187.708	144.524	168.219	172.479	196.022	167.505	0.471903	0.554539	0.988275	0.998798	0.654084	0.738097
sp|Q2FWL2|TSAD_STAA8	tsaD	tRNA N6-adenosine threonylcarbamoyltransferase OS=Staphylococcus aureus (strain NCTC 8325 / PS 47) OX=93061 GN=tsaD PE=1 SV=1	473	30	6.2067	6.2152	6.29719	5.882	6.14963	5.93768	6.0776	6.00376	6.44872	6.67989	6.67548	6.48291	6.43912	6.06404	6.47753	5.96255	856.211	857.383	868.694	811.418	848.337	819.099	838.401	828.215	889.597	921.487	920.878	894.313	888.273	836.53	893.571	822.53	0.822904	0.0248955	0.9013	0.00551879	0.441518	0.0811177
sp|Q2FWL6|REX_STAA8	rex	Redox-sensing transcriptional repressor Rex OS=Staphylococcus aureus (strain NCTC 8325 / PS 47) OX=93061 GN=rex PE=3 SV=1	443	64	6.28529	6.12133	6.02508	5.9397	6.19674	5.96981	6.11739	6.36402	6.0875	6.33465	6.14391	6.45782	6.69112	6.54067	6.20177	6.5232	2536.21	2470.05	2431.21	2396.76	2500.48	2408.91	2468.46	2567.98	2456.4	2556.13	2479.16	2605.83	2699.97	2639.26	2502.51	2632.21	0.941129	0.563613	0.0318957	0.868425	0.0840234	0.278762
sp|Q2FWM7|AGRB_STAA8	agrB	Accessory gene regulator protein B OS=Staphylococcus aureus (strain NCTC 8325 / PS 47) OX=93061 GN=agrB PE=3 SV=1	1907	1	9.6741	6.34583	5.25101	9.13321	4.73028	6.52092	5.4244	6.98609	5.84437	5.3159	5.94523	5.32773	4.13393	8.30489	6.78423	4.27788	10.1881	6.68299	5.53	9.61847	4.98161	6.86738	5.71261	7.35727	6.15489	5.59834	6.26111	5.6108	4.35357	8.74614	7.14468	4.50517	0.456853	0.321614	0.437624	0.992203	0.999982	0.994836
sp|Q2FWN3|CH10_STAA8	groES	Co-chaperonin GroES OS=Staphylococcus aureus (strain NCTC 8325 / PS 47) OX=93061 GN=groES PE=3 SV=1	1349	28	5.84131	7.40217	6.96577	7.88656	6.62961	8.37833	6.64617	6.6388	5.9137	5.86176	5.03072	4.55764	5.10217	5.77566	5.53529	5.83435	1410.42	1787.3	1681.93	1904.26	1600.76	2023	1604.76	1602.98	1427.9	1415.36	1214.7	1100.47	1231.95	1394.57	1336.53	1408.74	0.999654	0.0275733	0.0586396	0.0232676	0.0496289	0.97133
sp|Q2FWN4|CH60_STAA8	groEL	Chaperonin GroEL OS=Staphylococcus aureus (strain NCTC 8325 / PS 47) OX=93061 GN=groEL PE=3 SV=1	82	159	6.06554	6.5032	6.26331	6.31536	6.21829	6.50546	6.24841	6.3091	5.63791	5.97006	6.11967	5.6466	6.33306	6.74342	6.74998	6.37064	5262.33	5642.03	5433.91	5479.06	5394.85	5643.99	5420.98	5473.63	4891.32	5179.49	5309.29	4898.86	5494.42	5850.44	5856.13	5527.02	0.995038	0.036897	0.294011	0.0243689	0.402401	0.00150646
sp|Q2FWN9|LUKL2_STAA8	SAOUHSC_02243	Uncharacterized leukocidin-like protein 2 OS=Staphylococcus aureus (strain NCTC 8325 / PS 47) OX=93061 GN=SAOUHSC_02243 PE=1 SV=1	1668	1	6.50887	6.86147	6.10576	6.40453	6.34654	7.20621	6.09148	6.8507	4.71247	5.81585	4.46402	7.48791	6.1751	5.2635	7.93651	5.76907	24.6674	26.0037	23.1397	24.272	24.0522	27.3102	23.0856	25.9629	17.8594	22.041	16.9178	28.3778	23.4025	19.9477	30.0779	21.8637	0.995525	0.598389	0.992371	0.468453	0.956603	0.755729
sp|Q2FWP0|LUKL1_STAA8	SAOUHSC_02241	Uncharacterized leukocidin-like protein 1 OS=Staphylococcus aureus (strain NCTC 8325 / PS 47) OX=93061 GN=SAOUHSC_02241 PE=1 SV=1	1551	3	7.36511	7.58367	5.82175	7.67092	5.45036	6.1968	6.30334	5.76259	6.11434	6.70003	5.52736	5.36038	5.48813	5.63945	6.91494	6.10083	55.4916	57.1383	43.8633	57.7957	41.0651	46.6891	47.4918	43.4176	46.0678	50.4806	41.6453	40.3872	41.3497	42.4898	52.0998	45.966	0.0984922	0.0975217	0.144152	1	0.995252	0.994886
sp|Q2FWX8|Y2143_STAA8	SAOUHSC_02143	Uncharacterized protein SAOUHSC_02143 OS=Staphylococcus aureus (strain NCTC 8325 / PS 47) OX=93061 GN=SAOUHSC_02143 PE=3 SV=1	1425	53	6.87803	7.31658	6.52882	7.01372	5.95059	7.01041	6.16352	6.38587	5.46178	5.9914	5.472	5.63834	5.57875	6.57152	5.98687	6.05179	1808.65	1923.97	1716.82	1844.33	1564.77	1843.46	1620.76	1679.23	1436.23	1575.5	1438.92	1482.66	1466.99	1728.05	1574.31	1591.38	0.196827	0.00161558	0.0234405	0.0638286	0.598904	0.435629
sp|Q2FWX9|DIALD_STAA8	aldH1	4,4'-diaponeurosporen-aldehyde dehydrogenase OS=Staphylococcus aureus (strain NCTC 8325 / PS 47) OX=93061 GN=aldH1 PE=1 SV=1	220	43	7.09141	6.69031	6.58377	6.74124	6.33748	6.90582	6.40292	6.27552	5.78634	5.84198	5.72406	5.61508	5.71156	6.25627	5.93364	6.1026	1974.29	1862.62	1832.96	1876.8	1764.39	1922.62	1782.61	1747.14	1610.95	1626.44	1593.61	1563.27	1590.13	1741.78	1651.96	1699	0.28043	0.000125827	0.00161858	0.00239914	0.0422174	0.385642
sp|Q2FWY1|PPAC_STAA8	ppaC	Probable manganese-dependent inorganic pyrophosphatase OS=Staphylococcus aureus (strain NCTC 8325 / PS 47) OX=93061 GN=ppaC PE=3 SV=1	279	90	6.91675	7.32174	6.59077	6.80738	6.08979	7.19056	6.19134	6.47119	5.41575	5.95299	5.55083	5.62744	5.56371	6.34422	6.08544	5.88009	5902.91	6248.53	5624.71	5809.57	5197.16	6136.58	5283.83	5522.66	4621.92	5080.41	4737.2	4802.58	4748.19	5414.3	5193.45	5018.2	0.369636	0.00133166	0.012628	0.0240074	0.218802	0.566063
sp|Q2FWY4|SDCS_STAA8	sdcS	Sodium-dependent dicarboxylate transporter SdcS OS=Staphylococcus aureus (strain NCTC 8325 / PS 47) OX=93061 GN=sdcS PE=3 SV=1	2025	1	7.02403	4.713	4.60963	5.96938	6.06249	5.73606	5.51804	7.37907	5.91662	4.94525	6.46561	7.74724	4.01276	5.89246	8.02194	9.9864	10.8157	7.25714	7.09797	9.19174	9.3351	8.83247	8.49675	11.3624	9.11049	7.61477	9.95583	11.9293	6.17891	9.07329	12.3523	15.3772	0.950083	0.925486	0.610965	0.999771	0.888522	0.919586
sp|Q2FWY7|PUTP_STAA8	putP	Sodium/proline symporter OS=Staphylococcus aureus (strain NCTC 8325 / PS 47) OX=93061 GN=putP PE=1 SV=1	1242	2	6.84969	7.30765	6.99112	7.15471	7.09535	7.52809	6.63567	6.71713	5.0459	6.38879	5.11577	5.75448	4.19385	5.26327	5.99354	5.96499	111.923	119.406	114.234	116.907	115.937	123.008	108.426	109.757	82.4493	104.392	83.591	94.0274	68.5269	86.0011	97.9337	97.4671	0.996932	0.0139254	0.00536951	0.0198298	0.00760591	0.945141
sp|Q2FWY8|GATC_STAA8	gatC	Aspartyl/glutamyl-tRNA(Asn/Gln) amidotransferase subunit C OS=Staphylococcus aureus (strain NCTC 8325 / PS 47) OX=93061 GN=gatC PE=3 SV=1	1229	5	4.149	5.08927	6.05165	5.80613	5.65175	6.5795	7.76342	5.24892	6.51592	5.2647	6.60922	4.95512	6.28033	7.0749	8.6834	8.27675	73.1554	89.7343	106.703	102.374	99.6519	116.01	136.885	92.5491	114.889	92.8274	116.534	87.3689	110.735	124.745	153.106	145.936	0.476737	0.851397	0.0283402	0.903217	0.314323	0.112022
sp|Q2FWY9|GATA_STAA8	gatA	Glutamyl-tRNA(Gln) amidotransferase subunit A OS=Staphylococcus aureus (strain NCTC 8325 / PS 47) OX=93061 GN=gatA PE=3 SV=1	637	132	6.49874	5.95531	6.18152	6.21109	6.28139	5.97333	6.02306	6.41662	6.27152	6.28701	6.18402	6.40435	6.53608	6.38857	6.18749	6.1999	4305.59	3945.55	4095.42	4115.01	4161.59	3957.49	3990.44	4251.18	4155.05	4165.31	4097.08	4243.05	4330.33	4232.6	4099.38	4107.6	0.990275	0.933599	0.798745	0.811553	0.63194	0.987677
sp|Q2FWZ0|GATB_STAA8	gatB	Aspartyl/glutamyl-tRNA(Asn/Gln) amidotransferase subunit B OS=Staphylococcus aureus (strain NCTC 8325 / PS 47) OX=93061 GN=gatB PE=3 SV=1	61	267	6.22183	6.03312	6.1189	6.09561	6.36087	5.95864	6.01674	6.28364	6.31491	6.41696	6.5693	6.40837	6.54344	6.11534	6.24745	6.29489	10005.7	9702.23	9840.18	9802.72	10229.3	9582.45	9675.89	10105.1	10155.4	10319.5	10564.5	10305.7	10522.9	9834.46	10046.9	10123.2	0.983492	0.0513739	0.345516	0.0943927	0.531616	0.632043
sp|Q2FWZ2|DAGK_STAA8	dagK	Diacylglycerol kinase OS=Staphylococcus aureus (strain NCTC 8325 / PS 47) OX=93061 GN=dagK PE=3 SV=1	341	33	6.33639	6.42895	6.78432	6.1666	6.26181	6.54717	6.52098	6.20498	6.15928	5.88218	6.35306	5.82702	6.27665	5.94418	6.33998	5.96646	971.222	985.41	1039.88	945.198	959.791	1003.53	999.516	951.081	944.075	901.602	973.778	893.148	962.066	911.105	971.772	914.52	0.99145	0.139832	0.289211	0.217761	0.420963	0.961734
sp|Q2FWZ8|FTN_STAA8	ftnA	Bacterial non-heme ferritin OS=Staphylococcus aureus (strain NCTC 8325 / PS 47) OX=93061 GN=ftnA PE=1 SV=1	1515	14	6.83518	6.42453	6.53457	5.7828	6.73628	6.21866	5.73287	5.83174	6.42999	6.12256	6.36412	6.02277	6.39996	6.0811	6.24183	6.24104	823.651	774.167	787.427	696.837	811.733	749.359	690.821	702.734	774.825	737.779	766.887	725.754	771.206	732.783	752.151	752.056	0.693444	0.907771	0.916792	0.970557	0.965462	0.999994
sp|Q2FX03|Y2103_STAA8	SAOUHSC_02103	UPF0421 protein SAOUHSC_02103 OS=Staphylococcus aureus (strain NCTC 8325 / PS 47) OX=93061 GN=SAOUHSC_02103 PE=3 SV=1	977	6	6.40292	5.48622	6.638	5.66471	6.60722	5.17339	6.70748	6.03456	6.54684	5.63286	6.51298	6.70997	6.55811	5.95039	6.9931	6.38124	249.279	213.59	258.431	220.539	257.233	201.411	261.136	234.938	254.882	219.299	253.564	261.233	255.321	231.661	272.256	248.435	0.996498	0.865566	0.708738	0.941703	0.82145	0.989532
sp|Q2FX09|VRAR_STAA8	vraR	Response regulator protein VraR OS=Staphylococcus aureus (strain NCTC 8325 / PS 47) OX=93061 GN=vraR PE=1 SV=1	188	36	6.54881	6.81027	6.63796	7.05971	6.3341	6.95162	6.31842	6.23546	5.6184	5.72196	5.66035	5.63176	5.71569	6.35788	6.31017	6.08745	1029.93	1071.05	1043.95	1110.28	996.162	1093.28	993.696	980.65	883.604	899.891	890.203	885.706	898.906	999.902	992.4	957.372	0.351703	0.000204854	0.0146242	0.00318557	0.261617	0.0917684
sp|Q2FX12|PTPA_STAA8	ptpA	Low molecular weight protein-tyrosine-phosphatase PtpA OS=Staphylococcus aureus (strain NCTC 8325 / PS 47) OX=93061 GN=ptpA PE=3 SV=1	1606	3	3.96806	5.48755	5.80367	8.17477	5.97718	5.03311	9.05103	4.30884	7.75227	4.86089	5.28597	6.83308	5.51224	7.24253	6.06036	8.64846	80.8637	111.829	118.271	166.591	121.807	102.568	184.448	87.8085	157.981	99.0584	107.721	139.249	112.332	147.593	123.502	176.244	0.997077	0.992336	0.827815	0.999828	0.911536	0.936519
sp|Q2FX77|LYTO_STAA8	lytO	Probable autolysin LytO OS=Staphylococcus aureus (strain NCTC 8325 / PS 47) OX=93061 GN=lytO PE=1 SV=1	1499	3	8.25965	5.85117	6.05864	7.09381	5.45344	5.41555	5.17069	6.70074	6.03375	6.32248	7.78196	6.62436	6.80731	6.21293	5.24831	4.9652	66.5019	47.1102	48.7806	57.1152	43.9079	43.6028	41.6314	53.9504	48.5802	50.9049	62.6558	53.3355	54.8085	50.0229	42.2563	39.9769	0.301673	0.996827	0.393531	0.395023	0.996963	0.50145
sp|Q2FX88|QUEG_STAA8	queG	Epoxyqueuosine reductase OS=Staphylococcus aureus (strain NCTC 8325 / PS 47) OX=93061 GN=queG PE=3 SV=1	314	9	6.69443	6.9654	6.00814	6.71712	6.25712	6.78386	6.02688	6.21226	6.05735	6.14824	6.00722	6.13723	6.02727	5.8668	5.87151	6.21916	588.959	612.798	528.581	590.955	550.485	596.827	530.229	546.539	532.91	540.906	528.5	539.938	530.264	516.146	516.56	547.146	0.516256	0.0937297	0.0422812	0.645389	0.387225	0.964983
sp|Q2FX99|Y1978_STAA8	SAOUHSC_01978	UPF0754 membrane protein SAOUHSC_01978 OS=Staphylococcus aureus (strain NCTC 8325 / PS 47) OX=93061 GN=SAOUHSC_01978 PE=3 SV=1	1732	12	6.52415	5.33465	6.56066	5.23953	6.60991	5.61662	6.61573	6.05089	6.55751	6.8129	6.00645	7.17114	6.31278	6.45822	6.0989	6.02997	858.603	702.06	863.408	689.542	869.889	739.169	870.656	796.32	862.993	896.604	790.472	943.75	830.786	849.926	802.639	793.567	0.826915	0.239858	0.824655	0.668746	1	0.671443
sp|Q2FXA0|Y1977_STAA8	SAOUHSC_01977	UPF0342 protein SAOUHSC_01977 OS=Staphylococcus aureus (strain NCTC 8325 / PS 47) OX=93061 GN=SAOUHSC_01977 PE=3 SV=1	639	10	5.50358	5.12039	5.77776	5.35744	5.90636	6.23679	8.43299	5.19945	6.60407	4.82347	6.60338	5.24781	6.05465	7.50341	8.27225	7.35618	176.402	164.12	185.19	171.718	189.312	199.903	270.296	166.654	211.675	154.603	211.653	168.204	194.065	240.501	265.144	235.782	0.481947	0.942766	0.0760389	0.797109	0.60866	0.187853
sp|Q2FXA3|DCUP_STAA8	hemE	Uroporphyrinogen decarboxylase OS=Staphylococcus aureus (strain NCTC 8325 / PS 47) OX=93061 GN=hemE PE=3 SV=1	996	60	6.41102	5.94091	5.90083	5.89967	6.50962	5.86179	5.8329	6.22742	6.543	6.5736	6.47536	6.70347	6.77292	6.06785	6.05461	6.22502	1981.92	1836.59	1824.2	1823.84	2012.4	1812.13	1803.2	1925.16	2022.72	2032.18	2001.81	2072.33	2093.8	1875.83	1871.74	1924.42	0.982271	0.0648187	0.595902	0.119765	0.802294	0.443085
sp|Q2FXA4|CPFC_STAA8	cpfC	Coproporphyrin III ferrochelatase OS=Staphylococcus aureus (strain NCTC 8325 / PS 47) OX=93061 GN=cpfC PE=1 SV=1	785	29	6.17363	6.4118	6.22495	5.83416	6.19152	6.15144	6.06373	6.08272	6.30281	6.44873	6.44748	6.28377	6.43848	6.16813	6.48431	6.29236	1235.39	1283.05	1245.66	1167.46	1238.97	1230.95	1213.4	1217.2	1261.24	1290.44	1290.19	1257.43	1288.39	1234.29	1297.56	1259.15	0.982582	0.251083	0.34745	0.143771	0.206875	0.995234
sp|Q2FXA5|CGOX_STAA8	cgoX	Coproporphyrinogen III oxidase OS=Staphylococcus aureus (strain NCTC 8325 / PS 47) OX=93061 GN=cgoX PE=1 SV=1	294	45	6.31736	5.59768	5.681	6.46995	6.63271	5.56796	5.97671	6.21348	6.77736	6.30183	6.32336	6.89132	6.14833	6.05616	6.16599	6.8788	1241.22	1099.82	1116.19	1271.2	1303.18	1093.98	1174.29	1220.81	1331.6	1238.17	1242.4	1353.99	1208.01	1189.9	1211.48	1351.53	0.991133	0.247092	0.722691	0.368057	0.868915	0.789735
sp|Q2FXE5|CRCB2_STAA8	crcB2	Putative fluoride ion transporter CrcB 2 OS=Staphylococcus aureus (strain NCTC 8325 / PS 47) OX=93061 GN=crcB2 PE=3 SV=1	1946	1	7.92035	5.97395	6.29731	6.67208	7.37955	7.37292	6.08602	6.45542	5.86008	5.75519	5.70176	6.06955	5.32531	6.19551	5.52976	5.40524	37.8459	28.5454	30.0905	31.8813	35.2618	35.2301	29.0809	30.846	28.0013	27.5001	27.2448	29.0022	25.446	29.6041	26.4229	25.8279	0.993303	0.200465	0.0801618	0.132803	0.0511891	0.939557
sp|Q2FXF5|ARSC_STAA8	arsC	Arsenate reductase OS=Staphylococcus aureus (strain NCTC 8325 / PS 47) OX=93061 GN=arsC PE=3 SV=1	1920	5	6.02952	5.77485	5.5844	5.61826	6.04251	5.53367	5.75268	5.82012	6.96745	6.72762	7.14077	6.83008	7.17918	6.17113	6.30254	6.5252	544.953	521.936	504.723	507.783	546.127	500.138	519.932	526.027	629.724	608.048	645.389	617.308	648.86	557.752	569.629	589.753	0.997878	0.000396094	0.00856099	0.000521634	0.0116774	0.291565
sp|Q2FXG2|RISB_STAA8	ribH	6,7-dimethyl-8-ribityllumazine synthase OS=Staphylococcus aureus (strain NCTC 8325 / PS 47) OX=93061 GN=ribH PE=3 SV=1	1480	8	6.97619	7.54237	7.00746	7.28018	6.70158	7.69169	7.02284	6.95349	4.46345	5.32011	5.31827	5.01453	5.146	6.01458	5.76968	5.77756	473.638	512.078	475.761	494.277	454.994	522.216	476.805	472.097	303.039	361.201	361.076	340.454	349.38	408.351	391.724	392.259	0.974622	1.36092e-05	0.000416076	2.30202e-05	0.000798176	0.115839
sp|Q2FXH2|SYL_STAA8	leuS	Leucine--tRNA ligase OS=Staphylococcus aureus (strain NCTC 8325 / PS 47) OX=93061 GN=leuS PE=3 SV=1	438	137	6.44559	6.67321	6.39288	6.14607	6.11395	6.54769	6.28269	6.23546	5.89564	6.19589	6.41066	5.94415	6.26972	6.2282	6.31359	5.9046	5367.38	5556.92	5323.48	5117.96	5091.21	5452.4	5231.73	5192.4	4909.42	5159.45	5338.29	4949.82	5220.93	5186.35	5257.46	4916.88	0.846332	0.218948	0.41174	0.608878	0.857366	0.966362
sp|Q2FXH9|PEPVL_STAA8	SAOUHSC_01868	Putative dipeptidase SAOUHSC_01868 OS=Staphylococcus aureus (strain NCTC 8325 / PS 47) OX=93061 GN=SAOUHSC_01868 PE=3 SV=1	489	92	6.89025	7.61195	6.63648	7.12983	6.15294	7.85794	6.17398	6.13909	4.95347	6.06483	5.90073	5.2186	5.30273	6.21091	6.18532	5.57097	4181.97	4620	4027.95	4327.38	3734.47	4769.3	3747.24	3726.06	3006.46	3680.99	3581.39	3167.38	3218.44	3769.65	3754.12	3381.25	0.657237	0.0144114	0.0472819	0.108014	0.305434	0.902755
sp|Q2FXI2|TRMB_STAA8	trmB	tRNA (guanine-N(7)-)-methyltransferase OS=Staphylococcus aureus (strain NCTC 8325 / PS 47) OX=93061 GN=trmB PE=3 SV=1	960	18	6.49615	6.01869	6.35377	6.23803	6.20347	5.99362	6.27882	6.22438	6.2372	6.36774	6.59083	6.27056	6.59841	6.15772	6.19104	5.77957	842.16	780.262	823.701	808.697	804.217	777.012	813.985	806.927	808.589	825.513	854.434	812.914	855.416	798.286	802.605	749.262	0.91258	0.936865	0.926863	0.62055	0.999971	0.64533
sp|Q2FXI7|Y1859_STAA8	SAOUHSC_01859	UPF0354 protein SAOUHSC_01859 OS=Staphylococcus aureus (strain NCTC 8325 / PS 47) OX=93061 GN=SAOUHSC_01859 PE=3 SV=1	1104	35	6.27363	6.17579	6.11819	6.047	5.90997	6.06737	5.94204	6.03838	6.55574	6.84581	6.55962	6.40784	6.63151	6.45761	6.12756	5.84195	1506.2	1482.71	1468.88	1451.79	1418.89	1456.68	1426.59	1449.72	1573.93	1643.57	1574.86	1538.42	1592.12	1550.37	1471.13	1402.56	0.683879	0.0477571	0.871512	0.0067457	0.286547	0.168336
sp|Q2FXJ0|MURC_STAA8	murC	UDP-N-acetylmuramate--L-alanine ligase OS=Staphylococcus aureus (strain NCTC 8325 / PS 47) OX=93061 GN=murC PE=3 SV=1	998	84	6.46217	6.17148	6.45144	5.81733	5.86561	5.981	6.09608	5.94934	6.32452	6.60727	6.55983	6.39819	6.36838	6.37439	6.46424	6.10873	3282.29	3134.64	3276.84	2954.76	2979.28	3037.89	3096.34	3021.81	3212.37	3355.99	3331.89	3249.79	3234.65	3237.7	3283.34	3102.77	0.281361	0.298847	0.864586	0.012952	0.0837015	0.710316
sp|Q2FXJ2|ISDH_STAA8	isdH	Iron-regulated surface determinant protein H OS=Staphylococcus aureus (strain NCTC 8325 / PS 47) OX=93061 GN=isdH PE=1 SV=1	1322	4	7.50884	3.33263	5.20754	5.35685	6.56845	3.91304	5.11257	5.70996	8.13838	5.18344	8.75043	8.67545	9.01309	4.15617	6.55633	6.81683	121.984	54.1399	84.5985	87.024	106.707	63.5689	83.0557	92.7605	132.211	84.207	142.154	140.936	146.421	67.5185	106.51	110.742	0.999996	0.243048	0.698102	0.235426	0.68563	0.806156
sp|Q2FXJ5|SYY_STAA8	tyrS	Tyrosine--tRNA ligase OS=Staphylococcus aureus (strain NCTC 8325 / PS 47) OX=93061 GN=tyrS PE=3 SV=1	1161	111	6.22497	6.55092	6.38716	6.02215	6.03943	6.52783	6.2667	6.31546	5.78236	6.31293	6.15273	6.17133	6.27221	6.3614	6.3923	6.22014	4009.6	4219.55	4114.07	3878.96	3890.09	4204.68	4036.48	4067.89	3724.51	4066.26	3963.07	3975.05	4040.03	4097.48	4117.38	4006.49	0.999893	0.520778	0.999475	0.558216	0.997916	0.459184
sp|Q2FXK6|RS4_STAA8	rpsD	30S ribosomal protein S4 OS=Staphylococcus aureus (strain NCTC 8325 / PS 47) OX=93061 GN=rpsD PE=1 SV=1	1458	225	5.68869	5.47589	6.14663	5.43417	6.20985	5.47572	6.20924	6.10181	6.62581	6.84925	6.98924	6.9918	6.87993	6.25431	6.46842	6.19925	7887.44	7592.38	8522.37	7534.54	8610.03	7592.15	8609.18	8460.23	9186.77	9496.57	9690.67	9694.21	9539.1	8671.67	8968.54	8595.33	0.476538	0.000596791	0.0159796	0.00695073	0.195821	0.255464
sp|Q2FXK8|EZRA_STAA8	ezrA	Septation ring formation regulator EzrA OS=Staphylococcus aureus (strain NCTC 8325 / PS 47) OX=93061 GN=ezrA PE=3 SV=1	118	108	6.12313	5.52278	6.26379	5.8152	6.60193	5.98716	6.62724	6.51066	6.72856	6.14172	5.93712	6.43837	6.24838	6.07782	6.48099	6.49515	3817.24	3442.97	3904.93	3625.27	4115.73	3732.47	4131.51	4058.83	4194.67	3828.83	3701.28	4013.76	3895.32	3788.99	4040.33	4049.16	0.138275	0.32246	0.29423	0.939819	0.957307	0.999887
sp|Q2FXL1|THII_STAA8	thiI	Probable tRNA sulfurtransferase OS=Staphylococcus aureus (strain NCTC 8325 / PS 47) OX=93061 GN=thiI PE=3 SV=1	741	79	6.0138	5.89567	6.28769	5.6132	6.08239	5.78522	6.01107	5.99338	6.36006	6.92839	6.52723	6.57109	6.90894	6.39761	6.53852	6.08572	2402.33	2355.14	2511.74	2242.3	2429.73	2311.02	2401.24	2394.17	2540.65	2767.68	2607.43	2624.95	2759.91	2555.65	2611.94	2431.06	0.999773	0.0191853	0.0567619	0.0222394	0.065568	0.922849
sp|Q2FXL5|ACKA_STAA8	ackA	Acetate kinase OS=Staphylococcus aureus (strain NCTC 8325 / PS 47) OX=93061 GN=ackA PE=3 SV=1	27	228	6.24933	6.43856	6.29173	6.15042	6.10026	6.38922	6.23697	6.04359	6.07899	6.28919	6.44571	6.00341	6.35096	6.2377	6.49141	6.20257	8876.95	9145.75	8937.18	8736.46	8665.2	9075.66	8859.4	8584.71	8635	8933.57	9155.9	8527.63	9021.31	8860.44	9220.82	8810.53	0.842415	0.88915	0.984691	0.999521	0.654465	0.716579
sp|Q2FXL6|Y1819_STAA8	SAOUHSC_01819	Putative universal stress protein SAOUHSC_01819 OS=Staphylococcus aureus (strain NCTC 8325 / PS 47) OX=93061 GN=SAOUHSC_01819 PE=3 SV=1	1387	50	7.7795	8.1303	6.4251	8.88422	5.89374	8.50054	6.14722	6.13708	4.56573	4.92894	4.69555	4.43405	4.42858	6.75269	5.95588	6.34089	1696.28	1772.77	1400.96	1937.16	1285.1	1853.5	1340.37	1338.16	995.535	1074.73	1023.84	966.822	965.63	1472.39	1298.65	1382.6	0.372911	0.00262298	0.0591795	0.0484516	0.645926	0.319781
sp|Q2FXL7|DHA2_STAA8	ald2	Alanine dehydrogenase 2 OS=Staphylococcus aureus (strain NCTC 8325 / PS 47) OX=93061 GN=ald2 PE=3 SV=1	1345	25	6.37118	6.09439	6.30521	6.31319	6.23527	6.26497	5.64848	6.18962	6.53986	6.47049	6.29053	6.23958	6.44877	6.38787	5.9384	6.26217	667.156	638.172	660.248	661.083	652.924	656.034	591.478	648.144	684.819	677.555	658.71	653.375	675.28	668.903	621.837	655.741	0.59776	0.86326	0.999808	0.22509	0.644223	0.826476
sp|Q2FXL9|Y1816_STAA8	SAOUHSC_01816	Uncharacterized peptidase SAOUHSC_01816 OS=Staphylococcus aureus (strain NCTC 8325 / PS 47) OX=93061 GN=SAOUHSC_01816 PE=3 SV=1	22	26	6.23741	7.88631	5.96232	7.23209	5.29967	7.94401	5.75723	6.47251	5.03741	6.00395	5.25402	5.7441	5.00434	7.27775	6.14403	6.74284	931.684	1177.98	890.594	1080.26	791.614	1186.6	859.959	966.801	752.44	896.812	784.795	857.998	747.5	1087.08	917.735	1007.18	0.887059	0.220151	0.834851	0.556222	0.999363	0.62534
sp|Q2FXM0|Y1815_STAA8	SAOUHSC_01815	UPF0173 metal-dependent hydrolase SAOUHSC_01815 OS=Staphylococcus aureus (strain NCTC 8325 / PS 47) OX=93061 GN=SAOUHSC_01815 PE=3 SV=1	601	6	7.23295	7.38928	6.63106	6.49201	6.60625	6.98104	6.08523	6.58781	5.6203	5.88197	6	5.34716	5.47369	5.79324	6.19425	5.68377	194.184	198.381	178.025	174.292	177.359	187.421	163.371	176.864	150.889	157.914	161.083	143.556	146.953	155.532	166.298	152.593	0.479994	0.0018894	0.00308826	0.0239462	0.0400085	0.990713
sp|Q2FXM6|ACCD_STAA8	accD	Acetyl-coenzyme A carboxylase carboxyl transferase subunit beta OS=Staphylococcus aureus (strain NCTC 8325 / PS 47) OX=93061 GN=accD PE=1 SV=1	523	120	5.97355	5.95952	6.22978	6.0286	5.96918	6.0451	6.10289	6.01773	6.27519	6.43751	6.64051	6.2597	6.48146	6.54135	6.53596	6.50195	3699.33	3690.64	3858.01	3733.42	3696.62	3743.64	3779.43	3726.69	3886.13	3986.65	4112.37	3876.54	4013.87	4050.96	4047.62	4026.56	0.997916	0.00380827	0.000392707	0.00282275	0.000299951	0.5215
sp|Q2FXM7|ACCA_STAA8	accA	Acetyl-coenzyme A carboxylase carboxyl transferase subunit alpha OS=Staphylococcus aureus (strain NCTC 8325 / PS 47) OX=93061 GN=accA PE=1 SV=1	777	88	6.10085	6.14103	6.16685	5.9245	5.99055	6.02735	6.18223	5.82906	6.34198	6.38786	6.60131	6.23944	6.48284	6.51082	6.55998	6.51334	3350.91	3372.98	3387.16	3254.05	3290.33	3310.54	3395.61	3201.63	3483.35	3508.55	3625.79	3427.03	3560.72	3576.09	3603.09	3577.47	0.805605	0.0149873	0.00123597	0.0031745	0.000301698	0.484752
sp|Q2FXM8|PFKA_STAA8	pfkA	ATP-dependent 6-phosphofructokinase OS=Staphylococcus aureus (strain NCTC 8325 / PS 47) OX=93061 GN=pfkA PE=1 SV=2	956	77	6.03311	7.45007	6.97474	7.21145	5.85824	6.104	5.93547	5.31941	5.48713	6.89354	6.36514	6.05325	5.67954	5.69311	6.7865	6.1553	2645.12	3266.36	3057.96	3161.74	2568.45	2676.2	2602.31	2332.21	2405.74	3022.36	2790.69	2653.95	2490.1	2496.05	2975.43	2698.69	0.0492442	0.270777	0.166643	0.720087	0.881625	0.987642
sp|Q2FXM9|KPYK_STAA8	pyk	Pyruvate kinase OS=Staphylococcus aureus (strain NCTC 8325 / PS 47) OX=93061 GN=pyk PE=3 SV=1	156	389	6.27682	6.4418	6.22283	6.37858	5.97986	6.27859	6.08105	5.94936	6.20575	6.45818	6.42861	6.08458	6.24864	6.24217	6.39431	6.32885	9473.84	9722.86	9392.36	9627.44	9025.63	9476.52	9178.36	8979.59	9366.58	9747.58	9702.94	9183.69	9431.31	9421.55	9651.17	9552.37	0.0702828	0.979854	0.991509	0.132903	0.113155	0.999632
sp|Q2FXP3|NRDR_STAA8	nrdR	Transcriptional repressor NrdR OS=Staphylococcus aureus (strain NCTC 8325 / PS 47) OX=93061 GN=nrdR PE=3 SV=1	979	18	7.31061	5.94074	6.16322	6.75518	6.40096	6.20429	6.00085	6.6294	5.96017	5.67452	5.90369	6.18446	6.38413	5.82402	5.86384	6.79992	457.54	371.806	385.73	422.778	400.609	388.3	375.568	414.906	373.022	355.144	369.487	387.059	399.556	364.501	366.993	425.578	0.860816	0.223953	0.703428	0.599011	0.989682	0.77243
sp|Q2FXP7|SYT_STAA8	thrS	Threonine--tRNA ligase OS=Staphylococcus aureus (strain NCTC 8325 / PS 47) OX=93061 GN=thrS PE=3 SV=1	352	180	6.34128	6.65874	6.46981	6.3953	6.01679	6.55863	6.09819	6.11063	5.73163	6.27156	6.24845	5.87555	6.16239	6.28848	6.5336	6.23896	6131.85	6438.83	6256.14	6184.09	5818.08	6342.02	5896.79	5908.82	5542.34	6064.43	6042.09	5681.5	5958.87	6080.79	6317.82	6032.91	0.315085	0.0551642	0.710392	0.695745	0.880832	0.304176
sp|Q2FXP9|IF3_STAA8	infC	Translation initiation factor IF-3 OS=Staphylococcus aureus (strain NCTC 8325 / PS 47) OX=93061 GN=infC PE=3 SV=1	966	93	5.58417	5.77946	6.22865	5.32961	6.18877	6.16087	6.18912	6.36259	6.82023	6.67256	6.89703	6.66805	6.79811	6.00967	6.41402	5.89711	2847.98	2947.58	3176.67	2718.15	3156.33	3142.1	3156.51	3244.98	3478.38	3403.07	3517.55	3400.77	3467.1	3064.99	3271.21	3007.58	0.125667	0.00138115	0.0809078	0.0879242	0.993053	0.136122
sp|Q2FXQ0|RL35_STAA8	rpmI	50S ribosomal protein L35 OS=Staphylococcus aureus (strain NCTC 8325 / PS 47) OX=93061 GN=rpmI PE=1 SV=1	260	15	3.96518	3.80165	4.89061	4.96859	5.7571	4.77218	4.42135	5.72488	9.51411	8.49685	10.4049	10.0722	7.71542	4.30547	5.93186	5.25771	1305.76	1251.91	1610.51	1636.19	1895.85	1571.51	1455.98	1885.24	3133.06	2798.07	3426.39	3316.84	2540.74	1417.82	1953.4	1731.4	0.674928	2.58775e-05	0.213488	0.000121862	0.781745	0.000499525
sp|Q2FXQ1|RL20_STAA8	rplT	50S ribosomal protein L20 OS=Staphylococcus aureus (strain NCTC 8325 / PS 47) OX=93061 GN=rplT PE=1 SV=1	208	117	5.55314	5.87361	6.203	5.48484	6.10301	5.75866	5.73587	5.90993	6.67966	7.37501	7.29019	6.99358	6.89459	5.74796	6.51491	5.88203	6792.35	7184.33	7587.22	6708.81	7464.92	7043.73	7015.85	7228.76	8170.25	9020.77	8917.03	8554.22	8433.15	7030.64	7968.74	7194.63	0.980096	0.00132563	0.289142	0.00249381	0.472126	0.0328719
sp|Q2FXQ6|TIG_STAA8	tig	Trigger factor OS=Staphylococcus aureus (strain NCTC 8325 / PS 47) OX=93061 GN=tig PE=3 SV=1	483	308	5.47558	6.43524	6.28525	6.08102	6.08396	6.36587	6.20833	5.88438	6.26564	6.53876	6.51482	6.34771	6.29444	6.39595	6.58051	6.24253	7890.47	9273.36	9057.22	8762.92	8767.16	9173.39	8946.37	8479.56	9028.96	9422.54	9388.04	9147.22	9070.47	9216.74	9482.7	8995.66	0.982017	0.265971	0.356389	0.433502	0.55126	0.996374
sp|Q2FXQ7|CLPX_STAA8	clpX	ATP-dependent Clp protease ATP-binding subunit ClpX OS=Staphylococcus aureus (strain NCTC 8325 / PS 47) OX=93061 GN=clpX PE=3 SV=1	1162	109	5.98369	6.0691	5.99185	5.73953	6.14696	6.23306	6.19047	6.14729	6.4069	6.61936	6.52475	6.43714	6.66189	6.26065	6.44782	6.13955	3444.97	3494.14	3449.67	3304.4	3538.97	3588.54	3564.02	3539.16	3688.62	3810.94	3756.47	3706.03	3835.43	3604.42	3712.18	3534.7	0.155665	0.000797083	0.00557328	0.0390107	0.262847	0.6549
sp|Q2FXQ8|ENGB_STAA8	engB	Probable GTP-binding protein EngB OS=Staphylococcus aureus (strain NCTC 8325 / PS 47) OX=93061 GN=engB PE=3 SV=1	1622	27	6.74823	5.63525	6.29531	6.06325	6.63714	5.37478	6.20601	6.13833	6.39219	5.93298	6.57699	6.8414	6.65921	6.05512	6.13875	6.30507	674.737	563.453	629.451	606.248	663.63	537.41	620.522	613.755	639.138	593.223	657.615	684.053	665.836	605.435	613.797	630.427	0.987659	0.834055	0.984633	0.658693	0.905135	0.959471
sp|Q2FXQ9|HEM1_STAA8	hemA	Glutamyl-tRNA reductase OS=Staphylococcus aureus (strain NCTC 8325 / PS 47) OX=93061 GN=hemA PE=3 SV=1	221	10	6.01634	6.18695	6.06037	6.05218	6.23603	5.75909	5.98989	6.83687	6.54331	6.62696	5.9734	7.44783	6.63977	5.68828	5.85021	6.09251	268.212	275.818	270.175	269.81	278.006	256.744	267.033	304.792	291.705	295.434	266.298	332.029	296.005	253.587	260.806	271.608	0.97573	0.301599	0.999981	0.504036	0.969094	0.286661
sp|Q2FXR3|HEM2_STAA8	hemB	Delta-aminolevulinic acid dehydratase OS=Staphylococcus aureus (strain NCTC 8325 / PS 47) OX=93061 GN=hemB PE=3 SV=1	12	57	6.32914	6.30663	6.35089	5.92889	6.08669	6.02331	6.28411	5.87284	6.06156	6.35803	6.37347	5.9868	6.24556	6.35165	6.91695	6.52348	1664.5	1658.58	1670.22	1559.24	1600.74	1584.07	1652.66	1544.5	1594.13	1672.1	1676.16	1574.47	1642.52	1670.42	1819.09	1715.61	0.732721	0.996211	0.323559	0.844482	0.0638071	0.238319
sp|Q2FXR4|GSA1_STAA8	hemL1	Glutamate-1-semialdehyde 2,1-aminomutase 1 OS=Staphylococcus aureus (strain NCTC 8325 / PS 47) OX=93061 GN=hemL1 PE=3 SV=1	330	71	6.23874	6.18244	5.98736	6.14498	6.06299	6.01221	5.92822	6.06933	6.26958	6.5661	6.31582	6.27007	6.32151	6.38235	6.6336	6.61471	2566.49	2543.33	2463.08	2527.92	2494.19	2473.3	2438.75	2496.8	2579.18	2701.16	2598.2	2579.38	2600.54	2625.57	2728.93	2721.16	0.538917	0.114871	0.00841277	0.0107754	0.000847314	0.459875
sp|Q2FXR8|SYV_STAA8	valS	Valine--tRNA ligase OS=Staphylococcus aureus (strain NCTC 8325 / PS 47) OX=93061 GN=valS PE=3 SV=1	583	247	6.0563	6.2444	6.29189	5.95464	6.05425	6.18083	6.16373	6.10316	6.1379	6.3856	6.49891	6.11068	6.58918	6.25308	6.69284	6.28259	6990.37	7207.48	7262.29	6873.03	6988	7134.11	7114.37	7044.46	7084.55	7370.46	7501.24	7053.14	7605.44	7217.5	7725.08	7251.56	0.999672	0.618757	0.0825557	0.563351	0.0702723	0.499346
sp|Q2FXS8|RL21_STAA8	rplU	50S ribosomal protein L21 OS=Staphylococcus aureus (strain NCTC 8325 / PS 47) OX=93061 GN=rplU PE=1 SV=1	1750	207	6.00284	5.87607	6.45084	5.67412	6.15722	6.03843	6.3205	6.18577	6.6008	6.60826	6.62108	6.42521	6.80807	6.09361	6.19745	5.93973	4724.88	4625.1	5077.5	4466.14	4846.39	4752.89	4974.91	4868.86	5195.54	5201.41	5211.5	5057.33	5358.68	4796.32	4878.06	4675.2	0.783964	0.044593	0.525361	0.209717	0.967525	0.394425
sp|Q2FXT0|RL27_STAA8	rpmA	50S ribosomal protein L27 OS=Staphylococcus aureus (strain NCTC 8325 / PS 47) OX=93061 GN=rpmA PE=1 SV=1	119	128	5.71636	6.26541	6.79542	5.92137	6.51028	6.44073	5.88732	5.75728	6.11273	6.9959	6.72092	6.4916	6.71914	5.58748	6.2482	5.82986	3278.76	3593.68	3897.68	3396.35	3734.13	3694.24	3376.82	3302.23	3506.11	4012.67	3854.95	3723.42	3853.93	3204.84	3583.81	3343.86	0.999777	0.568227	0.99384	0.520271	0.998099	0.426947
sp|Q2FXT1|OBG_STAA8	obg	GTPase Obg OS=Staphylococcus aureus (strain NCTC 8325 / PS 47) OX=93061 GN=obg PE=3 SV=1	281	108	6.35818	5.50315	6.19174	5.94184	6.74987	5.66065	6.20624	6.6194	6.56997	6.2688	6.45791	6.41045	6.8447	5.79821	5.99536	6.42353	3349.79	2899.32	3262.1	3130.44	3556.15	2982.3	3269.74	3487.41	3461.37	3302.7	3402.33	3377.33	3606.11	3054.77	3158.64	3384.22	0.683532	0.44155	0.771507	0.972946	0.998525	0.935189
sp|Q2FXT2|Y1752_STAA8	SAOUHSC_01752	UPF0735 ACT domain-containing protein SAOUHSC_01752 OS=Staphylococcus aureus (strain NCTC 8325 / PS 47) OX=93061 GN=SAOUHSC_01752 PE=3 SV=1	711	16	6.23993	6.47778	6.38736	6.11609	6.06178	6.88573	5.84543	6.40203	5.62791	6.36109	6.31354	6.49913	5.97358	6.42191	6.31276	6.07398	582.547	604.752	596.311	570.986	565.915	642.838	545.717	597.68	525.41	593.858	589.419	606.745	557.681	599.536	589.346	567.054	0.999991	0.967472	0.963065	0.972889	0.968927	0.999996
sp|Q2FXT3|RUVA_STAA8	ruvA	Holliday junction ATP-dependent DNA helicase RuvA OS=Staphylococcus aureus (strain NCTC 8325 / PS 47) OX=93061 GN=ruvA PE=3 SV=1	317	33	6.52381	6.71061	6.34387	5.88542	6.24291	6.37824	6.37944	6.268	5.98768	6.40546	6.20224	5.96383	6.52384	6.14967	6.25325	5.78173	2264.87	2329.72	2202.4	2043.24	2167.35	2214.33	2214.75	2176.06	2078.74	2223.78	2153.23	2070.46	2264.88	2134.98	2170.94	2007.24	0.992999	0.616885	0.734308	0.768581	0.868204	0.996821
sp|Q2FXT4|RUVB_STAA8	ruvB	Holliday junction ATP-dependent DNA helicase RuvB OS=Staphylococcus aureus (strain NCTC 8325 / PS 47) OX=93061 GN=ruvB PE=3 SV=1	331	22	6.67657	5.47006	5.93232	5.98431	6.62649	5.67763	5.69952	6.58508	6.9741	6.404	6.31082	6.7146	6.75193	6.01519	5.80286	6.37449	1262.47	1034.33	1121.74	1131.57	1253	1073.58	1077.72	1245.17	1318.73	1210.93	1193.31	1269.66	1276.72	1137.41	1097.26	1205.35	0.974496	0.295639	0.895371	0.500023	0.991736	0.662835
sp|Q2FXT5|QUEA_STAA8	queA	S-adenosylmethionine:tRNA ribosyltransferase-isomerase OS=Staphylococcus aureus (strain NCTC 8325 / PS 47) OX=93061 GN=queA PE=3 SV=1	378	36	6.45129	6.34898	6.24526	5.78487	6.165	6.036	6.20215	6.00953	6.38119	6.45006	6.52766	6.46285	6.66924	6.01866	6.25951	5.98773	1462.24	1439.05	1415.54	1311.19	1397.35	1368.11	1405.77	1362.11	1446.35	1461.96	1479.55	1464.86	1511.64	1364.18	1418.77	1357.17	0.908695	0.427389	0.998267	0.168012	0.839281	0.517793
sp|Q2FXT6|TGT_STAA8	tgt	Queuine tRNA-ribosyltransferase OS=Staphylococcus aureus (strain NCTC 8325 / PS 47) OX=93061 GN=tgt PE=3 SV=1	168	50	6.2819	6.35719	6.30406	5.72974	6.23884	5.95743	6.32063	6.25134	6.11841	6.37542	6.5332	6.20278	6.61812	6.13056	6.37544	6.20495	2774.94	2808.2	2784.73	2531.03	2755.92	2631.61	2792.05	2761.44	2702.72	2816.25	2885.95	2739.99	2923.46	2708.09	2816.26	2740.95	0.998639	0.807069	0.721326	0.878007	0.80388	0.998466
sp|Q2FXU0|APT_STAA8	apt	Adenine phosphoribosyltransferase OS=Staphylococcus aureus (strain NCTC 8325 / PS 47) OX=93061 GN=apt PE=3 SV=1	835	50	6.25048	5.90889	6.44491	6.21395	5.99134	5.93104	5.77079	5.95705	6.27364	6.85367	6.66685	6.68028	6.39904	6.27324	6.0155	6.36934	1117.47	1056.4	1152.23	1110.94	1071.14	1060.36	1031.71	1065.01	1121.61	1225.31	1191.91	1194.31	1144.03	1121.54	1075.46	1138.72	0.196143	0.04483	0.970812	0.0011513	0.0974791	0.0944398
sp|Q2FXU2|DTD_STAA8	dtd	D-aminoacyl-tRNA deacylase OS=Staphylococcus aureus (strain NCTC 8325 / PS 47) OX=93061 GN=dtd PE=3 SV=1	797	27	6.26328	6.59004	6.07678	6.57668	5.92026	6.71708	6.18715	6.28247	5.67412	6.20731	6.2362	5.96711	6.22513	6.41692	6.40348	6.25599	745.677	784.58	723.473	782.989	704.839	799.705	736.614	747.962	675.535	739.014	742.454	710.417	741.135	763.969	762.369	744.81	0.940561	0.237729	0.991055	0.49754	0.992351	0.356011
sp|Q2FXU3|LYTH_STAA8	lytH	Probable cell wall amidase LytH OS=Staphylococcus aureus (strain NCTC 8325 / PS 47) OX=93061 GN=lytH PE=3 SV=1	471	11	6.31998	5.41577	6.39911	6.0488	6.53902	6.49375	6.22181	6.79877	6.3999	5.94836	6.02598	6.36971	6.10119	6.31426	6.19562	6.40797	429.987	368.468	435.371	411.537	444.89	441.81	423.308	462.562	435.425	404.704	409.985	433.371	415.102	429.598	421.526	435.974	0.149429	0.89774	0.733844	0.404452	0.591945	0.985768
sp|Q2FXU4|SYH_STAA8	hisS	Histidine--tRNA ligase OS=Staphylococcus aureus (strain NCTC 8325 / PS 47) OX=93061 GN=hisS PE=3 SV=1	813	99	6.11575	5.98462	6.24488	5.85018	5.97156	5.84106	6.05871	6.14375	6.54615	6.46143	6.82219	6.5157	6.72323	6.11155	6.38176	6.22747	3246.35	3176.74	3314.89	3105.38	3169.81	3100.54	3216.07	3261.21	3474.81	3429.84	3621.34	3458.65	3568.81	3244.12	3387.55	3305.65	0.986002	0.00779136	0.142568	0.00435121	0.0817477	0.369416
sp|Q2FXU5|SYD_STAA8	aspS	Aspartate--tRNA ligase OS=Staphylococcus aureus (strain NCTC 8325 / PS 47) OX=93061 GN=aspS PE=3 SV=1	1033	181	6.06736	6.22132	6.20085	5.89032	5.90014	6.06289	6.12767	6.15353	6.31591	6.67201	6.62131	6.41629	6.31246	6.59357	6.25831	6.18606	6948.13	7124.44	7101	6745.4	6756.64	6943.02	7017.2	7046.81	7232.77	7640.56	7582.5	7347.72	7228.82	7550.73	7166.81	7084.07	0.989256	0.0128116	0.175484	0.00748077	0.106957	0.446945
sp|Q2FXV6|MNMA_STAA8	mnmA	tRNA-specific 2-thiouridylase MnmA OS=Staphylococcus aureus (strain NCTC 8325 / PS 47) OX=93061 GN=mnmA PE=3 SV=2	238	34	6.42252	5.92131	6.03329	5.88755	5.92428	6.07205	6.13547	5.98652	6.71307	6.64051	6.70416	6.51914	6.61395	6.21724	6.22248	5.98645	800.957	738.451	752.416	734.241	738.821	757.25	765.159	746.583	837.192	828.143	836.08	813.007	824.83	775.357	776.01	746.575	0.99259	0.00494464	0.499475	0.00311249	0.35902	0.0606965
sp|Q2FXV9|SYA_STAA8	alaS	Alanine--tRNA ligase OS=Staphylococcus aureus (strain NCTC 8325 / PS 47) OX=93061 GN=alaS PE=3 SV=1	35	229	6.16508	6.39984	6.27586	6.14778	6.13221	6.20299	6.20319	6.0201	6.12778	6.42658	6.5341	6.19114	6.29219	6.31402	6.3896	6.17753	7207.82	7482.29	7337.34	7187.59	7169.39	7252.14	7252.38	7038.32	7164.21	7513.55	7639.25	7238.29	7356.43	7381.95	7470.32	7222.38	0.646082	0.85173	0.955154	0.244773	0.366867	0.990773
sp|Q2FXW1|YQGF_STAA8	SAOUHSC_01720	Putative pre-16S rRNA nuclease OS=Staphylococcus aureus (strain NCTC 8325 / PS 47) OX=93061 GN=SAOUHSC_01720 PE=3 SV=1	1528	23	6.28525	6.78124	6.50954	6.57468	6.09313	6.5983	6.16739	6.1252	5.94138	6.20186	6.10596	5.84078	6.21954	6.09725	6.2561	6.20238	1205.25	1300.36	1248.26	1260.75	1168.41	1265.28	1182.65	1174.56	1139.31	1189.26	1170.87	1120.02	1192.65	1169.2	1199.66	1189.36	0.152669	0.00742451	0.0777091	0.336576	0.975453	0.550769
sp|Q2FXW2|Y1719_STAA8	SAOUHSC_01719	UPF0473 protein SAOUHSC_01719 OS=Staphylococcus aureus (strain NCTC 8325 / PS 47) OX=93061 GN=SAOUHSC_01719 PE=3 SV=1	1772	5	4.60723	5.46069	6.02773	8.56054	8.31263	7.66559	6.80579	6.14249	5.51352	5.13955	7.0397	6.65829	4.85506	5.12961	4.8621	7.21948	171.552	203.331	224.445	318.755	309.524	285.431	253.416	228.718	205.298	191.373	262.126	247.924	180.78	191.003	181.042	268.82	0.614816	0.999736	0.873995	0.563293	0.243786	0.908696
sp|Q2FXW6|URK_STAA8	udk	Uridine kinase OS=Staphylococcus aureus (strain NCTC 8325 / PS 47) OX=93061 GN=udk PE=3 SV=1	727	68	6.36751	5.46194	5.86487	5.91242	6.53315	5.52987	5.76681	6.76547	6.79543	6.46723	6.33163	7.02575	7.14715	6.00136	5.81081	6.21859	2193.47	1881.52	2020.32	2036.7	2250.53	1904.92	1986.54	2330.56	2340.88	2227.82	2181.11	2420.22	2462.04	2067.34	2001.7	2142.17	0.886783	0.178884	0.669621	0.479657	0.973079	0.723443
sp|Q2FXW7|GREA_STAA8	greA	Transcription elongation factor GreA OS=Staphylococcus aureus (strain NCTC 8325 / PS 47) OX=93061 GN=greA PE=3 SV=1	889	134	5.01148	6.89805	6.27388	6.97093	6.61491	7.85361	6.06122	7.11439	5.8722	5.74983	5.58205	5.84061	5.60402	5.81977	6.13452	6.59854	4281.19	5892.85	5359.63	5955.11	5650.97	6709.16	5177.96	6077.66	5016.49	4911.95	4768.62	4989.5	4787.39	4971.7	5240.58	5636.98	0.52876	0.651689	0.942961	0.0990014	0.260882	0.923527
sp|Q2FXX2|PXPA_STAA8	pxpA	5-oxoprolinase subunit A OS=Staphylococcus aureus (strain NCTC 8325 / PS 47) OX=93061 GN=pxpA PE=3 SV=1	354	2	7.10022	7.9038	6.25101	7.91943	5.79639	7.19773	5.83237	5.74345	5.72219	5.5636	6.19561	5.74389	4.64213	6.20906	5.90696	6.27216	70.0621	77.9915	61.6825	78.1458	57.1965	71.0243	57.5515	56.6741	56.4643	54.8994	61.1358	56.6784	45.8067	61.2685	58.2875	61.8912	0.121469	0.0362076	0.0302282	0.890005	0.845587	0.999581
sp|Q2FXX8|MTNN_STAA8	mtnN	5'-methylthioadenosine/S-adenosylhomocysteine nucleosidase OS=Staphylococcus aureus (strain NCTC 8325 / PS 47) OX=93061 GN=mtnN PE=3 SV=1	774	28	7.19263	6.53672	6.83255	6.31094	6.19287	6.59957	6.12913	6.37951	5.65467	6.1703	5.82942	5.98685	6.40674	6.4507	5.9056	5.42179	1120.38	1018.21	1064.29	983.04	964.649	1028	954.72	993.722	880.815	961.134	908.036	932.557	997.963	1004.81	919.902	844.54	0.4066	0.0270569	0.0711562	0.362374	0.668951	0.94235
sp|Q2FXY1|AROE_STAA8	aroE	Shikimate dehydrogenase (NADP(+)) OS=Staphylococcus aureus (strain NCTC 8325 / PS 47) OX=93061 GN=aroE PE=3 SV=1	820	21	6.07815	6.12716	6.04469	5.92762	5.87363	5.99052	5.80284	6.22769	6.23949	6.54407	6.58589	6.6337	6.86132	6.43018	6.43064	6.20241	892.032	899.225	887.122	869.941	862.017	879.172	851.628	913.978	915.71	960.411	966.548	973.565	1006.97	943.696	943.764	910.268	0.95323	0.0261952	0.0336847	0.0105809	0.0136042	0.998877
sp|Q2FXY3|NADD_STAA8	nadD	Probable nicotinate-nucleotide adenylyltransferase OS=Staphylococcus aureus (strain NCTC 8325 / PS 47) OX=93061 GN=nadD PE=3 SV=1	1330	16	6.47954	6.23549	6.23976	5.8897	6.01561	6.07311	5.95725	6.08729	6.1671	6.51981	6.08454	6.50563	6.95027	6.43656	6.11137	6.24698	588.523	566.357	566.745	534.949	546.386	551.608	541.085	552.896	560.145	592.181	552.646	590.893	631.279	584.62	555.083	567.4	0.74771	0.925867	0.593397	0.403486	0.156092	0.908669
sp|Q2FXY6|RS20_STAA8	rpsT	30S ribosomal protein S20 OS=Staphylococcus aureus (strain NCTC 8325 / PS 47) OX=93061 GN=rpsT PE=1 SV=1	72	129	5.47396	5.97922	6.2445	5.67507	6.2835	6.26841	6.11529	6.26867	6.47886	6.95752	6.65484	6.39799	6.56788	6.11832	6.48289	6.03307	4188.04	4574.61	4777.57	4341.91	4807.41	4795.86	4678.71	4796.06	4956.87	5323.09	5091.51	4895	5024.98	4681.03	4959.96	4615.81	0.17826	0.00424009	0.0975133	0.182092	0.981186	0.314713
sp|Q2FXY7|LEPA_STAA8	lepA	Elongation factor 4 OS=Staphylococcus aureus (strain NCTC 8325 / PS 47) OX=93061 GN=lepA PE=1 SV=1	521	116	6.33741	6.1303	6.27614	5.82435	6.18022	5.9231	5.86204	6.22152	6.51639	6.60878	6.48866	6.41407	6.84486	6.24997	6.2067	5.91548	4030.89	3899.16	3991.92	3704.56	3930.91	3767.37	3728.53	3957.18	4144.73	4203.49	4127.09	4079.65	4353.65	3975.27	3947.75	3762.52	0.945727	0.210374	0.789779	0.0877695	0.48006	0.66036
sp|Q2FXZ0|HRCA_STAA8	hrcA	Heat-inducible transcription repressor HrcA OS=Staphylococcus aureus (strain NCTC 8325 / PS 47) OX=93061 GN=hrcA PE=3 SV=1	1642	2	6.71967	7.31407	4.19287	6.36932	4.88873	4.39634	5.09122	6.02312	8.09234	5.72188	6.73085	7.98349	8.26643	5.66541	5.59007	6.95417	28.2999	30.8032	17.6583	26.8244	20.5889	18.5152	21.4417	25.3664	34.0809	24.0977	28.347	33.6225	34.8141	23.8599	23.5426	29.2875	0.577872	0.625637	0.934972	0.105907	0.283254	0.917801
sp|Q2FXZ1|GRPE_STAA8	grpE	Protein GrpE OS=Staphylococcus aureus (strain NCTC 8325 / PS 47) OX=93061 GN=grpE PE=3 SV=1	550	44	5.12302	6.54085	6.44474	7.81767	7.25939	8.49956	6.67599	7.58248	4.48222	4.9813	5.59067	5.67059	5.16137	5.11172	5.92246	7.13598	1572.47	2007.66	1978.16	2399.57	2228.21	2608.87	2049.14	2327.38	1375.78	1528.97	1716.01	1740.54	1584.24	1569	1817.85	2190.33	0.379152	0.200282	0.719068	0.0117966	0.0751345	0.716304
sp|Q2FXZ2|DNAK_STAA8	dnaK	Chaperone protein DnaK OS=Staphylococcus aureus (strain NCTC 8325 / PS 47) OX=93061 GN=dnaK PE=3 SV=1	758	542	5.92161	6.57684	6.2806	6.28129	6.43645	6.54289	6.23325	6.27455	5.78848	6.14218	6.24125	5.86525	6.48388	6.39491	6.45089	6.08568	17230.9	19137.5	18275.5	18277.5	18729	19038.7	18137.7	18257.9	16843.5	17872.7	18161	17066.9	18867	18608.1	18771	17708.3	0.88492	0.346603	0.928937	0.116807	0.999311	0.142287
sp|Q2FXZ3|DNAJ_STAA8	dnaJ	Chaperone protein DnaJ OS=Staphylococcus aureus (strain NCTC 8325 / PS 47) OX=93061 GN=dnaJ PE=3 SV=1	856	64	5.63408	6.12626	5.84297	6.02583	6.39284	6.39822	6.46849	6.43147	6.09124	6.1221	6.30608	6.10359	6.49852	6.49142	6.54131	6.5256	2167.17	2356.49	2247.52	2317.86	2459.03	2461.1	2488.13	2473.89	2343.02	2354.89	2425.66	2347.77	2499.68	2496.95	2516.14	2510.1	0.000309993	0.0567059	6.64196e-05	0.0390317	0.715629	0.00607452
sp|Q2FXZ4|PRMA_STAA8	prmA	Ribosomal protein L11 methyltransferase OS=Staphylococcus aureus (strain NCTC 8325 / PS 47) OX=93061 GN=prmA PE=3 SV=1	480	48	5.82791	6.05271	5.93645	5.88924	6.21158	5.97866	5.97035	5.90508	6.2486	6.16137	6.63886	6.25145	6.61939	6.40864	7.09314	6.80655	1493.79	1551.41	1521.61	1509.51	1592.13	1532.43	1530.3	1513.57	1601.62	1579.26	1701.65	1602.35	1696.66	1642.64	1818.09	1744.63	0.916532	0.0618897	0.000460217	0.177457	0.00127389	0.0558634
sp|Q2FXZ7|RS21_STAA8	rpsU	30S ribosomal protein S21 OS=Staphylococcus aureus (strain NCTC 8325 / PS 47) OX=93061 GN=rpsU PE=1 SV=1	1243	38	5.41504	5.70239	6.64175	5.78854	6.1393	5.83175	5.54597	5.56318	6.7578	8.02244	7.63088	6.9056	6.86662	5.03666	6.38249	5.76961	1856.15	1954.65	2276.64	1984.18	2104.41	1998.99	1901.03	1906.93	2316.42	2749.91	2615.69	2367.08	2353.72	1726.45	2187.77	1977.69	0.991468	0.0190462	0.989151	0.0115547	0.931549	0.0327718
sp|Q2FXZ9|FLOA_STAA8	floA	Flotillin-like protein FloA OS=Staphylococcus aureus (strain NCTC 8325 / PS 47) OX=93061 GN=floA PE=3 SV=1	7	213	5.97586	5.47386	6.2849	5.64114	6.60809	5.85487	6.65417	6.32857	7.05744	6.27379	6.10689	6.60262	6.32981	6.09918	6.13731	6.57149	6260.43	5734.52	6584.19	5909.77	6922.77	6133.68	6971.04	6629.93	7393.51	6572.55	6397.7	6917.04	6631.23	6389.62	6429.57	6884.42	0.208711	0.079128	0.326264	0.929193	0.988939	0.797503
sp|Q2FY06|ERA_STAA8	era	GTPase Era OS=Staphylococcus aureus (strain NCTC 8325 / PS 47) OX=93061 GN=era PE=3 SV=2	866	78	6.7875	6.28996	6.33188	6.44424	6.39176	6.36187	6.2312	6.51634	6.08333	6.07057	5.81159	6.134	6.13137	6.14448	6.10277	6.16713	3272.35	3032.48	3052.69	3106.86	3081.56	3067.15	3004.15	3141.62	2932.86	2926.71	2801.85	2957.29	2956.02	2962.34	2942.23	2973.26	0.830679	0.00563213	0.0366711	0.0247111	0.152669	0.711062
sp|Q2FY08|SYG_STAA8	glyQS	Glycine--tRNA ligase OS=Staphylococcus aureus (strain NCTC 8325 / PS 47) OX=93061 GN=glyQS PE=3 SV=1	52	213	5.97563	6.08291	5.80181	6.01643	5.61851	6.04478	5.81353	6.26008	6.55748	7.06116	7.06996	5.56256	6.39556	7.53254	5.82116	6.3859	6886.48	7010.11	6686.16	6933.5	6474.92	6966.17	6699.67	7214.28	7557.01	8137.47	8147.61	6410.44	7370.41	8680.7	6708.46	7359.28	0.999686	0.417581	0.458476	0.371023	0.409407	0.999821
sp|Q2FY10|PDRP_STAA8	SAOUHSC_01664	Putative pyruvate, phosphate dikinase regulatory protein OS=Staphylococcus aureus (strain NCTC 8325 / PS 47) OX=93061 GN=SAOUHSC_01664 PE=3 SV=1	125	31	7.0243	6.73421	6.24169	6.49626	6.46181	6.41394	6.46515	6.46854	5.87795	5.86923	5.83585	5.75105	5.99162	6.01764	6.36277	5.98799	1449.72	1389.85	1288.2	1340.74	1333.63	1323.75	1334.32	1335.02	1213.13	1211.33	1204.44	1186.94	1236.59	1241.96	1313.19	1235.84	0.603896	0.000428634	0.00957388	0.00329128	0.0852054	0.286343
sp|Q2FY15|CSHB_STAA8	cshB	DEAD-box ATP-dependent RNA helicase CshB OS=Staphylococcus aureus (strain NCTC 8325 / PS 47) OX=93061 GN=cshB PE=3 SV=1	868	60	6.34838	5.87754	6.29352	6.14501	6.29643	6.05192	6.33756	6.53846	5.89747	6.39156	6.22203	5.97879	6.4871	6.2725	6.66126	6.20046	2053.99	1901.65	2036.24	1988.19	2037.18	1958.07	2050.49	2115.49	1908.1	2067.96	2013.11	1934.41	2098.87	2029.44	2155.22	2006.13	0.787239	0.99093	0.415849	0.623061	0.909047	0.282869
sp|Q2FY16|END4_STAA8	nfo	Probable endonuclease 4 OS=Staphylococcus aureus (strain NCTC 8325 / PS 47) OX=93061 GN=nfo PE=3 SV=1	1011	116	6.02767	6.25942	6.07719	5.76566	6.17785	6.21077	6.05589	6.16677	6.35695	6.50869	6.63978	6.25896	6.63778	6.3253	6.41738	6.11393	3887.63	4037.1	3919.57	3718.64	3984.49	4005.72	3905.83	3977.34	4100	4197.87	4282.42	4036.8	4281.13	4079.59	4138.98	3943.26	0.7648	0.0272515	0.0703596	0.14301	0.32308	0.945318
sp|Q2FY19|FUR_STAA8	fur	Ferric uptake regulation protein OS=Staphylococcus aureus (strain NCTC 8325 / PS 47) OX=93061 GN=fur PE=3 SV=1	1034	14	4.66472	6.02544	6.16379	7.17407	5.58496	5.85633	7.86635	6.23588	7.30881	5.66567	5.8058	6.29471	5.63729	5.95674	6.45926	7.30016	241.579	312.049	319.214	371.535	289.237	303.291	407.387	322.947	378.513	293.417	300.674	325.994	291.947	308.491	334.516	378.065	0.930031	0.974901	0.951401	0.997604	0.999838	0.999492
sp|Q2FY32|AROK_STAA8	aroK	Shikimate kinase OS=Staphylococcus aureus (strain NCTC 8325 / PS 47) OX=93061 GN=aroK PE=3 SV=1	2028	2	7.90573	6.78632	6.84338	6.8274	6.57817	5.84291	5.67814	6.63099	5.60422	5.30236	5.57908	6.08818	6.1463	5.81965	5.71507	6.65212	171.672	147.364	148.603	148.256	142.844	126.878	123.3	143.991	121.695	115.14	121.149	132.204	133.466	126.373	124.102	144.45	0.063212	0.00341952	0.0370303	0.374161	0.989184	0.538691
sp|Q2FY33|GCST_STAA8	gcvT	Aminomethyltransferase OS=Staphylococcus aureus (strain NCTC 8325 / PS 47) OX=93061 GN=gcvT PE=3 SV=1	1308	13	7.15262	7.16534	6.46865	6.71657	6.18312	7.0305	6.58976	5.81791	5.66671	5.59864	5.93169	5.31843	5.16572	6.30898	6.46134	6.42403	535.124	536.076	483.953	502.501	462.591	525.988	493.014	435.268	423.956	418.863	443.78	397.899	386.474	472.007	483.406	480.615	0.492424	0.0106626	0.124163	0.13009	0.766195	0.50848
sp|Q2FY34|GCSPA_STAA8	gcvPA	Probable glycine dehydrogenase (decarboxylating) subunit 1 OS=Staphylococcus aureus (strain NCTC 8325 / PS 47) OX=93061 GN=gcvPA PE=3 SV=1	1045	38	6.74879	6.86747	6.46315	6.51196	6.38295	6.85852	6.61033	6.30884	5.67952	5.88439	5.76995	5.47875	5.70938	6.39884	6.32387	6.00328	1894.18	1927.49	1814.01	1827.71	1791.5	1924.98	1855.32	1770.7	1594.07	1651.57	1619.45	1537.72	1602.45	1795.96	1774.92	1684.94	0.917859	0.000587315	0.0340037	0.00163576	0.101129	0.129626
sp|Q2FY35|GCSPB_STAA8	gcvPB	Probable glycine dehydrogenase (decarboxylating) subunit 2 OS=Staphylococcus aureus (strain NCTC 8325 / PS 47) OX=93061 GN=gcvPB PE=3 SV=1	173	46	6.36463	6.89824	6.42231	6.75737	5.85779	6.51658	6.4072	5.96083	5.7538	5.96338	5.97623	5.90953	5.58055	6.74772	6.11598	6.76785	1747.98	1894.53	1763.82	1855.84	1608.78	1789.71	1759.67	1637.08	1580.22	1637.78	1641.31	1622.99	1532.64	1853.19	1679.69	1858.72	0.37024	0.0643625	0.625059	0.677643	0.964939	0.414959
sp|Q2FY37|LIPM_STAA8	lipM	Octanoyltransferase LipM OS=Staphylococcus aureus (strain NCTC 8325 / PS 47) OX=93061 GN=lipM PE=3 SV=1	736	30	6.54786	6.40866	6.18048	6.45308	5.94832	6.23886	6.05264	6.1258	5.95903	6.46149	6.4133	5.86893	6.26936	6.51083	6.30444	6.25694	875.265	856.658	826.157	862.595	795.123	833.96	809.068	818.847	796.555	863.72	857.278	784.511	838.038	870.315	842.726	836.377	0.161774	0.394501	0.966505	0.922711	0.318316	0.649706
sp|Q2FY41|EFP_STAA8	efp	Elongation factor P OS=Staphylococcus aureus (strain NCTC 8325 / PS 47) OX=93061 GN=efp PE=1 SV=1	287	142	6.1104	6.98358	6.49548	6.57167	6.35099	7.04633	6.22088	6.48121	5.76305	5.77073	5.65133	5.81383	6.06082	6.43765	6.16602	6.07602	5052.9	5774.96	5371.33	5434.34	5251.85	5826.85	5144.26	5359.53	4765.66	4772.01	4673.28	4807.65	5011.9	5323.51	5098.89	5024.47	0.999803	0.00679281	0.299564	0.00780601	0.334175	0.161148
sp|Q2FY45|NUSB_STAA8	nusB	Transcription antitermination protein NusB OS=Staphylococcus aureus (strain NCTC 8325 / PS 47) OX=93061 GN=nusB PE=3 SV=1	954	63	5.80922	6.20048	6.44519	6.2582	6.14535	6.2232	6.21743	6.17654	6.58831	6.16828	6.10068	6.04027	6.44859	6.42529	6.35088	6.40209	1892.31	2019.76	2099.47	2038.56	2001.8	2027.16	2025.28	2011.96	2146.09	2009.27	1987.25	1967.57	2100.58	2092.99	2068.75	2085.43	0.999677	0.984115	0.341486	0.9936	0.386219	0.5239
sp|Q2FY46|EX7L_STAA8	xseA	Exodeoxyribonuclease 7 large subunit OS=Staphylococcus aureus (strain NCTC 8325 / PS 47) OX=93061 GN=xseA PE=3 SV=1	461	36	6.8017	5.14213	5.8757	5.92211	6.88547	5.07203	5.61186	6.75495	7.09994	6.06217	6.02769	6.93619	7.15246	5.88801	5.86976	6.89782	1625.37	1228.79	1404.09	1415.18	1645.39	1212.04	1341.04	1614.2	1696.64	1448.65	1440.41	1657.51	1709.19	1407.03	1402.67	1648.34	0.991008	0.644656	0.735443	0.805821	0.879119	0.998498
sp|Q2FY49|ARGR_STAA8	argR	Arginine repressor OS=Staphylococcus aureus (strain NCTC 8325 / PS 47) OX=93061 GN=argR PE=3 SV=1	1203	13	6.06095	6.76667	5.93368	6.91976	6.36099	7.04678	6.28163	6.53475	5.35458	6.02275	5.44611	5.67242	6.16812	6.75592	6.11634	6.55855	566.594	632.567	554.697	646.878	594.643	658.752	587.224	610.886	500.561	563.023	509.117	530.273	576.613	631.562	571.772	613.111	0.952872	0.0438518	0.999816	0.017698	0.930839	0.0502319
sp|Q2FY55|Y1610_STAA8	SAOUHSC_01610	UPF0403 protein SAOUHSC_01610 OS=Staphylococcus aureus (strain NCTC 8325 / PS 47) OX=93061 GN=SAOUHSC_01610 PE=3 SV=1	1741	15	5.51995	6.1299	6.06892	7.61204	6.13775	5.70474	7.64051	5.54491	6.84581	6.06714	6.17304	5.60574	5.5766	6.37678	6.40972	6.58644	352.935	391.934	388.035	486.699	392.436	364.75	488.519	354.531	437.708	387.921	394.692	358.42	356.557	407.719	409.825	421.124	0.998848	0.989543	0.997717	0.998429	0.99998	0.999288
sp|Q2FY67|RNZ_STAA8	rnz	Ribonuclease Z OS=Staphylococcus aureus (strain NCTC 8325 / PS 47) OX=93061 GN=rnz PE=3 SV=1	1871	13	6.57861	6.76976	6.43789	6.80424	5.85573	7.58046	5.77516	6.19625	5.8147	6.38227	6.61948	5.63155	6.57029	5.87732	5.86293	5.24334	348.908	359.046	341.445	360.875	310.569	402.043	306.296	328.629	308.393	338.495	351.076	298.679	348.467	311.714	310.951	278.09	0.874983	0.54642	0.26871	0.92747	0.652801	0.94005
sp|Q2FY76|SCPA_STAA8	scpA	Segregation and condensation protein A OS=Staphylococcus aureus (strain NCTC 8325 / PS 47) OX=93061 GN=scpA PE=3 SV=1	301	17	6.90727	6.23179	6.62499	5.835	5.85918	6.3996	5.48079	6.65833	6.11794	6.65513	6.23536	6.26797	6.16206	6.14017	6.28958	6.13484	679.844	613.36	652.06	574.306	576.686	629.876	539.443	655.342	602.154	655.027	613.711	616.921	606.497	604.342	619.048	603.818	0.67559	0.989633	0.841637	0.838932	0.989051	0.952687
sp|Q2FY77|SCPB_STAA8	scpB	Segregation and condensation protein B OS=Staphylococcus aureus (strain NCTC 8325 / PS 47) OX=93061 GN=scpB PE=3 SV=1	1454	11	6.59929	6.71443	6.27265	5.7393	6.43149	6.73326	5.85343	6.6233	6.00874	6.48062	6.50673	5.98631	6.13089	5.46804	6.7398	5.71171	449.72	457.566	427.46	391.114	438.285	458.849	398.892	451.356	409.476	441.633	443.412	407.947	417.8	372.629	459.295	389.234	0.993493	0.991693	0.724181	0.94666	0.573688	0.867312
sp|Q2FY79|SRRA_STAA8	srrA	Transcriptional regulatory protein SrrA OS=Staphylococcus aureus (strain NCTC 8325 / PS 47) OX=93061 GN=srrA PE=3 SV=1	1409	38	6.15619	6.57517	6.29069	6.45088	5.85836	6.63069	5.98657	6.17263	6.2718	6.45907	6.70465	5.98872	6.0356	6.17675	6.28473	5.95749	1632.14	1743.22	1667.8	1710.27	1553.18	1757.94	1587.17	1636.5	1662.79	1712.44	1777.55	1587.74	1600.17	1637.59	1666.22	1579.46	0.671659	0.999883	0.516384	0.710362	0.992877	0.554845
sp|Q2FY80|SRRB_STAA8	srrB	Sensor protein SrrB OS=Staphylococcus aureus (strain NCTC 8325 / PS 47) OX=93061 GN=srrB PE=3 SV=1	906	26	6.25462	5.24952	6.38728	5.66166	6.78978	5.88411	6.97573	6.66189	6.55397	5.82234	5.66896	6.49987	5.95747	6.29621	6.52966	6.80695	1165.47	978.182	1190.19	1054.98	1265.19	1096.43	1299.84	1241.36	1221.25	1084.92	1056.34	1211.17	1110.1	1173.22	1216.72	1268.39	0.202597	0.870125	0.433376	0.54794	0.94381	0.85217
sp|Q2FYF1|EBPS_STAA8	ebpS	Elastin-binding protein EbpS OS=Staphylococcus aureus (strain NCTC 8325 / PS 47) OX=93061 GN=ebpS PE=1 SV=1	8	57	5.83853	6.47837	6.37287	6.57392	6.92607	7.06143	6.55119	6.57047	5.99703	5.89579	5.5885	5.99965	5.62217	6.12758	5.9785	6.41792	1846.62	2048.99	2015.62	2079.21	2190.59	2233.4	2072.02	2078.12	1896.75	1864.73	1767.54	1897.58	1778.19	1938.04	1890.89	2029.87	0.151621	0.171485	0.525428	0.00333087	0.0139698	0.839101
sp|Q2FYG0|DER_STAA8	der	GTPase Der OS=Staphylococcus aureus (strain NCTC 8325 / PS 47) OX=93061 GN=der PE=3 SV=1	34	105	6.36791	6.60066	6.37865	6.21018	6.35386	6.67019	6.70491	6.36532	5.82359	5.75962	6.01344	5.71384	6.22653	6.25872	6.37187	6.18071	4892.06	5070.86	4900.31	4770.88	4881.26	5124.28	5150.95	4890.07	4473.89	4424.75	4619.74	4389.58	4783.44	4808.17	4895.1	4748.24	0.582625	0.000768701	0.606933	0.000109335	0.101813	0.00617417
sp|Q2FYG1|GPDA_STAA8	gpsA	Glycerol-3-phosphate dehydrogenase [NAD(P)+] OS=Staphylococcus aureus (strain NCTC 8325 / PS 47) OX=93061 GN=gpsA PE=3 SV=1	1386	65	6.4222	6.67567	6.25514	6.26921	6.08238	6.6347	6.30846	6.28762	5.85391	6.16618	6.0148	5.80017	6.14009	6.49107	6.4501	6.14829	3750.67	3898.7	3653.1	3661.32	3552.21	3874.77	3684.24	3672.07	3418.78	3601.15	3512.74	3387.39	3585.91	3790.89	3766.96	3590.7	0.942624	0.0320281	0.891752	0.0836115	0.998705	0.10748
sp|Q2FYG7|NDK_STAA8	ndk	Nucleoside diphosphate kinase OS=Staphylococcus aureus (strain NCTC 8325 / PS 47) OX=93061 GN=ndk PE=3 SV=2	1523	21	5.11769	6.22353	5.80471	6.30906	5.60244	6.21097	6.07743	6.41319	6.22069	6.27276	6.81022	6.04503	6.4257	6.47779	6.99234	6.99645	436.78	531.16	495.415	538.46	478.152	530.088	518.691	547.347	530.918	535.362	581.233	515.926	548.415	552.861	596.776	597.127	0.87024	0.36641	0.0411578	0.786319	0.147736	0.531887
sp|Q2FYG9|AROC_STAA8	aroC	Chorismate synthase OS=Staphylococcus aureus (strain NCTC 8325 / PS 47) OX=93061 GN=aroC PE=3 SV=1	21	46	6.91426	6.57335	6.10391	6.48323	6.44678	6.35777	6.05853	6.4724	5.8739	6.20986	5.95549	6.18157	6.18699	6.30652	5.90372	5.97173	2541.71	2416.39	2243.82	2383.26	2369.86	2337.14	2227.14	2379.28	2159.27	2282.77	2189.26	2272.37	2274.36	2318.3	2170.23	2195.23	0.672136	0.0599365	0.0883279	0.355086	0.471035	0.995547
sp|Q2FYH0|AROB_STAA8	aroB	3-dehydroquinate synthase OS=Staphylococcus aureus (strain NCTC 8325 / PS 47) OX=93061 GN=aroB PE=3 SV=1	1277	25	7.13729	6.4476	6.12967	7.04	6.0546	6.36436	5.58151	6.4531	5.85774	6.25789	5.68361	6.31297	5.86729	6.72187	6.01026	6.08025	1053.46	951.662	904.736	1039.1	893.655	939.375	823.827	952.473	864.598	923.661	838.897	931.79	866.008	992.144	887.11	897.441	0.220691	0.137383	0.295493	0.989585	0.996899	0.955605
sp|Q2FYH3|Y1479_STAA8	SAOUHSC_01479	UPF0302 protein SAOUHSC_01479 OS=Staphylococcus aureus (strain NCTC 8325 / PS 47) OX=93061 GN=SAOUHSC_01479 PE=3 SV=1	1783	1	7.81565	4.33585	6.44017	5.70517	7.33681	9.33576	5.25203	0	4.54587	5.67215	3.70976	7.05204	8.07219	5.9631	8.02893	10.7345	4.60344	2.55383	3.79328	3.36036	4.3214	5.49879	3.09346	0	2.67753	3.34091	2.18506	4.15367	4.75454	3.51228	4.72906	6.32266	0.985652	0.962711	0.624918	0.999052	0.432965	0.365183
sp|Q2FYH5|DING_STAA8	dinG	3'-5' exonuclease DinG OS=Staphylococcus aureus (strain NCTC 8325 / PS 47) OX=93061 GN=dinG PE=2 SV=1	103	106	6.62517	6.40351	6.57991	6.28988	6.41301	6.34115	6.29108	6.31724	5.87868	6.17249	5.99086	5.83055	6.56635	6.22311	6.177	5.90003	3804.48	3677.19	3778.49	3611.94	3682.65	3641.38	3612.63	3627.65	3375.81	3544.53	3440.23	3348.17	3770.7	3573.6	3547.12	3388.07	0.711825	0.0075193	0.218991	0.048913	0.756361	0.24504
sp|Q2FYH6|SYN_STAA8	asnS	Asparagine--tRNA ligase OS=Staphylococcus aureus (strain NCTC 8325 / PS 47) OX=93061 GN=asnS PE=3 SV=1	730	92	6.58046	6.2553	6.166	6.22822	6.17876	6.41254	6.22193	6.18862	6.12759	6.28712	6.11728	6.00303	6.35127	6.27804	6.4075	6.19633	3224.04	3064.73	3020.98	3051.46	3027.23	3141.77	3048.38	3032.06	3002.16	3080.32	2997.11	2941.13	3111.75	3075.87	3139.3	3035.84	0.924969	0.287647	1	0.602869	0.922167	0.28422
sp|Q2FYI4|Y1463_STAA8	SAOUHSC_01463	UPF0398 protein SAOUHSC_01463 OS=Staphylococcus aureus (strain NCTC 8325 / PS 47) OX=93061 GN=SAOUHSC_01463 PE=3 SV=1	865	17	6.31509	6.28311	5.84541	6.52102	5.51233	6.25863	5.71568	6.35381	5.97841	6.7321	5.936	7.23916	6.01688	6.44096	6.19924	6.65217	360.483	358.657	333.672	372.238	314.659	357.26	326.267	362.693	341.264	384.287	338.843	413.231	343.46	367.668	353.87	379.724	0.786694	0.867848	0.991342	0.364112	0.62514	0.962131
sp|Q2FYI5|GPSB_STAA8	gpsB	Cell cycle protein GpsB OS=Staphylococcus aureus (strain NCTC 8325 / PS 47) OX=93061 GN=gpsB PE=3 SV=1	1842	33	5.94525	6.87273	6.70597	7.62664	7.03625	7.32349	7.10556	6.45278	5.88913	5.42596	5.22732	5.67036	5.23074	5.67804	5.74601	6.06378	1772.14	2048.6	1998.89	2273.32	2097.34	2182.96	2118	1923.42	1755.41	1617.35	1558.14	1690.2	1559.16	1692.49	1712.75	1807.47	0.929738	0.0103991	0.0208059	0.00368959	0.00728215	0.977958
sp|Q2FYJ2|DHA1_STAA8	ald1	Alanine dehydrogenase 1 OS=Staphylococcus aureus (strain NCTC 8325 / PS 47) OX=93061 GN=ald1 PE=3 SV=1	1572	6	7.06268	6.20091	6.82896	7.27717	6.26505	6.06892	6.07216	6.69063	6.03209	6.17989	6.47712	5.36902	5.88313	5.84872	5.96055	5.78301	122.327	107.401	118.279	126.042	108.512	105.115	105.171	115.883	104.477	107.037	112.185	92.9925	101.897	101.301	103.238	100.163	0.174468	0.0319697	0.0118299	0.745799	0.425004	0.939805
sp|Q2FYJ3|TDCB_STAA8	tdcB	L-threonine dehydratase catabolic TdcB OS=Staphylococcus aureus (strain NCTC 8325 / PS 47) OX=93061 GN=tdcB PE=3 SV=1	1913	1	4.18687	6.16077	8.23762	8.89496	7.47687	8.31475	6.31911	7.74905	5.59806	4.84043	6.56898	2.26172	2.93979	5.47683	6.58554	8.38866	4.54478	6.68742	8.9418	9.65533	8.11602	9.02553	6.85929	8.41147	6.0766	5.25421	7.13052	2.45506	3.19109	5.94501	7.1485	9.10575	0.967989	0.435546	0.863532	0.237222	0.621714	0.860843
sp|Q2FYJ5|NORB_STAA8	norB	Quinolone resistance protein NorB OS=Staphylococcus aureus (strain NCTC 8325 / PS 47) OX=93061 GN=norB PE=1 SV=1	720	3	7.13074	5.30283	5.56423	5.7081	6.04066	5.66359	6.096	6.55252	6.60837	6.70781	5.89885	6.71889	5.80141	6.59558	6.2353	7.37513	124.851	92.8464	97.4233	99.9422	105.765	99.163	106.734	114.727	115.705	117.446	103.282	117.64	101.576	115.481	109.173	129.13	0.979541	0.562953	0.537762	0.78263	0.759193	0.999968
sp|Q2FYK3|CVFC_STAA8	cvfC	Conserved virulence factor C OS=Staphylococcus aureus (strain NCTC 8325 / PS 47) OX=93061 GN=cvfC PE=3 SV=1	36	18	6.5777	6.67354	6.32932	6.44095	5.82929	6.40042	5.82347	5.97199	5.83076	6.37286	6.147	6.07522	6.52637	6.30097	6.59635	6.10379	732.899	743.578	705.225	717.662	649.51	713.147	648.862	665.41	649.674	710.076	684.91	676.912	727.18	702.066	734.978	680.095	0.0345162	0.102782	0.858714	0.917442	0.131081	0.339276
sp|Q2FYK4|Y1436_STAA8	SAOUHSC_01436	UPF0403 protein SAOUHSC_01436 OS=Staphylococcus aureus (strain NCTC 8325 / PS 47) OX=93061 GN=SAOUHSC_01436 PE=3 SV=1	997	25	5.67939	6.46836	6.50757	7.99961	5.97327	6.69704	7.78045	5.86268	6.31677	5.19375	5.50211	5.81279	5.08978	6.12467	6.21026	6.7815	641.236	730.315	734.742	903.202	674.417	756.135	878.458	661.93	713.2	586.404	621.22	656.298	574.666	691.511	701.174	765.671	0.998611	0.350146	0.691824	0.425893	0.777503	0.92218
sp|Q2FYK5|TYSY_STAA8	thyA	Thymidylate synthase OS=Staphylococcus aureus (strain NCTC 8325 / PS 47) OX=93061 GN=thyA PE=3 SV=1	554	44	6.48393	6.64738	6.36324	6.2795	6.21851	6.33143	6.26677	6.14416	6.19446	6.15212	6.28384	5.85801	6.16438	6.33395	6.31266	5.96564	1644.61	1686.07	1614	1592.76	1577.29	1605.93	1589.53	1558.43	1571.19	1560.45	1593.86	1485.85	1563.56	1606.57	1601.17	1513.15	0.290893	0.0512468	0.154414	0.704371	0.973369	0.909157
sp|Q2FYL5|MURG_STAA8	murG	UDP-N-acetylglucosamine--N-acetylmuramyl-(pentapeptide) pyrophosphoryl-undecaprenol N-acetylglucosamine transferase OS=Staphylococcus aureus (strain NCTC 8325 / PS 47) OX=93061 GN=murG PE=3 SV=1	109	49	5.86875	4.99938	5.87977	5.34087	6.51458	5.28472	6.38204	5.99743	6.90667	5.96251	6.45583	6.79241	6.85911	6.31076	7.20557	7.2396	1640.05	1397.1	1643.13	1492.53	1820.53	1476.84	1783.49	1676.01	1930.1	1666.25	1804.11	1898.17	1916.81	1763.57	2013.63	2023.14	0.415291	0.0411662	0.00558426	0.476588	0.0893147	0.670085
sp|Q2FYM1|ODO1_STAA8	odhA	2-oxoglutarate dehydrogenase E1 component OS=Staphylococcus aureus (strain NCTC 8325 / PS 47) OX=93061 GN=odhA PE=3 SV=1	69	69	6.59282	6.91988	6.32309	6.91631	5.96824	6.67281	6.21386	6.12941	6.0381	6.41039	6.15294	6.24168	5.25935	6.07785	6.01828	6.06498	2935.96	3081.61	2815.84	3080.02	2657.82	2971.58	2767.2	2729.59	2688.93	2854.72	2740.07	2779.59	2342.13	2706.63	2680.1	2700.9	0.210423	0.162741	0.00913139	0.998245	0.298402	0.373141
sp|Q2FYM2|ODO2_STAA8	odhB	Dihydrolipoyllysine-residue succinyltransferase component of 2-oxoglutarate dehydrogenase complex OS=Staphylococcus aureus (strain NCTC 8325 / PS 47) OX=93061 GN=odhB PE=3 SV=1	692	19	6.73493	7.0779	6.19917	7.13201	5.67414	6.59584	5.77122	5.75703	6.24968	6.24146	6.48772	6.21527	5.62963	6.31072	6.0209	5.90237	940.567	988.465	865.746	996.022	792.423	921.143	805.981	803.998	872.8	871.652	906.043	867.994	786.206	881.324	840.85	824.296	0.0211928	0.235184	0.0238604	0.497931	0.999882	0.536062
sp|Q2FYM7|TELL_STAA8	SAOUHSC_01408	TelA-like protein SAOUHSC_01408 OS=Staphylococcus aureus (strain NCTC 8325 / PS 47) OX=93061 GN=SAOUHSC_01408 PE=3 SV=1	775	61	6.33462	6.31833	6.28287	6.31939	6.57813	6.41914	6.43396	6.10175	5.9831	6.14452	6.0388	5.99423	5.97971	6.28825	6.43309	6.3501	2037.95	2032.71	2021.3	2033.05	2116.29	2065.14	2069.91	1963.03	1924.86	1976.79	1942.78	1928.44	1923.77	2023.03	2069.63	2042.93	0.905616	0.0863076	0.958978	0.0271051	0.65821	0.191263
sp|Q2FYM9|ACYP_STAA8	acyP	Acylphosphatase OS=Staphylococcus aureus (strain NCTC 8325 / PS 47) OX=93061 GN=acyP PE=3 SV=1	2007	2	7.81432	6.85712	7.23651	7.09836	6.49267	6.34345	5.65293	5.84257	6.08969	4.94882	5.14529	6.14412	6.62038	5.85233	5.76294	6.09848	92.2375	80.9391	85.4173	83.7866	76.6372	74.8759	66.7252	68.9637	71.8806	58.4141	60.7332	72.5231	78.1447	69.0789	68.0238	71.9844	0.0177758	0.00131629	0.0178358	0.452911	1	0.451884
sp|Q2FYN2|CSPA_STAA8	cspA	Cold shock protein CspA OS=Staphylococcus aureus (strain NCTC 8325 / PS 47) OX=93061 GN=cspA PE=1 SV=1	1542	95	4.95388	6.52014	6.44329	6.96174	6.63893	7.61108	6.16174	6.9085	5.81819	6.24134	6.01838	5.96467	5.42386	5.83332	6.43038	6.07055	1798.57	2367.22	2339.32	2527.55	2410.35	2763.3	2237.1	2508.22	2112.37	2266	2185.05	2165.55	1969.2	2117.86	2334.63	2203.99	0.471969	0.954899	0.900938	0.240411	0.185169	0.998028
sp|Q2FYN6|Y1399_STAA8	SAOUHSC_01399	Uncharacterized hydrolase SAOUHSC_01399 OS=Staphylococcus aureus (strain NCTC 8325 / PS 47) OX=93061 GN=SAOUHSC_01399 PE=3 SV=1	131	14	7.78447	8.20331	6.52611	8.97009	5.44923	7.93736	5.66312	5.99617	5.03082	5.5214	5.2521	5.22526	4.58651	6.40496	5.44984	5.99924	784.372	826.574	657.578	903.836	549.07	799.777	570.622	604.181	506.911	556.342	529.207	526.503	462.142	645.371	549.132	604.49	0.0894988	0.00522189	0.0141916	0.394999	0.717265	0.937472
sp|Q2FYN7|DAPH_STAA8	dapH	2,3,4,5-tetrahydropyridine-2,6-dicarboxylate N-acetyltransferase OS=Staphylococcus aureus (strain NCTC 8325 / PS 47) OX=93061 GN=dapH PE=3 SV=1	1282	5	7.13081	8.67858	6.12848	8.73389	5.84639	8.34742	5.86333	5.91435	4.81625	5.18615	4.95698	5.46816	5.00096	5.80677	6.13816	5.98331	194.417	236.616	167.089	238.124	159.398	227.587	159.86	161.251	131.312	141.397	135.149	149.086	136.348	158.318	167.353	163.131	0.326984	0.0100482	0.0527231	0.206665	0.664821	0.779565
sp|Q2FYP3|CVFB_STAA8	cvfB	Conserved virulence factor B OS=Staphylococcus aureus (strain NCTC 8325 / PS 47) OX=93061 GN=cvfB PE=1 SV=1	404	70	6.32501	6.16165	5.89467	5.8205	6.01151	6.09438	6.08574	6.10585	6.27821	6.49196	6.66714	6.13711	6.68443	6.41942	6.6159	6.20653	4507.79	4391.36	4201.09	4148.23	4284.36	4343.42	4337.26	4351.59	4474.43	4626.77	4751.62	4373.87	4763.94	4575.07	4715.1	4423.35	0.998141	0.120818	0.041829	0.158744	0.0561476	0.92145
sp|Q2FYP6|PSTS_STAA8	pstS	Phosphate-binding protein PstS OS=Staphylococcus aureus (strain NCTC 8325 / PS 47) OX=93061 GN=pstS PE=3 SV=1	1666	4	6.12145	5.52077	6.02166	6.68302	6.50065	5.96937	5.7883	5.41583	6.90273	7.05969	5.98969	6.53538	7.02215	6.03498	6.07361	6.36072	82.0442	73.9934	80.7067	89.5708	87.1265	80.0059	77.5791	72.5869	92.5154	94.6191	80.2782	87.592	94.116	80.8852	81.403	85.251	0.95478	0.400713	0.820019	0.196017	0.533126	0.871907
sp|Q2FYQ0|PSTB_STAA8	pstB	Phosphate import ATP-binding protein PstB OS=Staphylococcus aureus (strain NCTC 8325 / PS 47) OX=93061 GN=pstB PE=3 SV=1	1957	2	7.23256	5.13582	5.52802	6.53482	7.19365	5.43429	5.05781	5.31608	6.43496	5.23623	6.08512	7.60194	6.51607	6.12331	6.7481	7.82123	31.8538	22.6193	24.3466	28.7808	31.6824	23.9338	22.2757	23.4132	28.341	23.0615	26.8002	33.4806	28.6982	26.9684	29.7201	34.4464	0.944151	0.983501	0.711553	0.799783	0.401658	0.889267
sp|Q2FYQ5|NIKB_STAA8	nikB	Nickel import system permease protein NikB OS=Staphylococcus aureus (strain NCTC 8325 / PS 47) OX=93061 GN=nikB PE=1 SV=1	1708	1	10.288	7.69164	6.72163	8.40109	0	7.14922	5.52349	4.50235	9.09095	4.69098	7.76648	3.95105	6.69693	5.82352	8.30937	3.39328	7.09465	5.30417	4.63525	5.79341	0	4.93012	3.80901	3.10483	6.26914	3.23491	5.35578	2.72465	4.61822	4.01591	5.73016	2.34001	0.12832	0.667734	0.555509	0.604177	0.715824	0.997309
sp|Q2FYQ7|NIKD_STAA8	nikD	Nickel import system ATP-binding protein NikD OS=Staphylococcus aureus (strain NCTC 8325 / PS 47) OX=93061 GN=nikD PE=1 SV=1	1251	6	5.93772	6.05486	5.98027	6.04672	6.05467	6.29043	5.91979	6.46435	6.12036	6.38341	6.06682	6.21844	6.27052	6.5792	7.17289	6.43954	350.425	357.338	352.936	356.858	357.327	371.241	349.367	381.505	361.204	376.728	358.044	366.992	370.066	388.283	423.321	380.041	0.733222	0.683761	0.0177921	0.999749	0.105776	0.122006
sp|Q2FYQ8|NIKE_STAA8	nikE	Nickel import system ATP-binding protein NikE OS=Staphylococcus aureus (strain NCTC 8325 / PS 47) OX=93061 GN=nikE PE=1 SV=1	1321	2	4.78128	5.15678	5.13647	4.96118	5.58025	4.02376	7.04255	4.76398	8.15335	6.00177	8.21606	7.96054	6.82187	7.01871	7.52643	6.85504	17.4431	18.813	18.7389	18.0994	20.3579	14.6795	25.6927	17.38	29.7451	21.8957	29.9739	29.0417	24.8876	25.6057	27.458	25.0086	0.939816	0.00535397	0.024429	0.0143536	0.0654154	0.819549
sp|Q2FYR1|FEMB_STAA8	femB	Aminoacyltransferase FemB OS=Staphylococcus aureus (strain NCTC 8325 / PS 47) OX=93061 GN=femB PE=1 SV=1	429	55	6.13277	5.57046	6.08538	5.58074	6.42013	5.47917	6.40367	6.12508	6.5046	6.53259	6.47471	6.64285	6.50495	6.30104	6.6994	6.54246	2671.08	2426.17	2650.44	2430.65	2796.24	2386.41	2789.07	2667.73	2833.03	2845.22	2820.01	2893.24	2833.18	2744.37	2917.87	2849.52	0.567724	0.0206387	0.026075	0.191219	0.233654	0.999103
sp|Q2FYR2|FEMA_STAA8	femA	Aminoacyltransferase FemA OS=Staphylococcus aureus (strain NCTC 8325 / PS 47) OX=93061 GN=femA PE=1 SV=1	204	97	6.12812	5.26026	5.95866	5.5072	6.43092	5.45992	6.35813	6.22903	6.89418	6.68835	6.5495	6.77574	6.81258	6.16501	6.34469	6.4377	5335.75	4580.1	5188.2	4795.11	5599.4	4753.95	5536.02	5423.61	6002.76	5823.54	5702.64	5899.63	5931.71	5367.87	5524.32	5605.3	0.365059	0.00541117	0.0439905	0.102647	0.555476	0.6372
sp|Q2FYR3|TRPA_STAA8	trpA	Tryptophan synthase alpha chain OS=Staphylococcus aureus (strain NCTC 8325 / PS 47) OX=93061 GN=trpA PE=3 SV=1	1383	3	5.48799	7.07046	6.11202	7.20623	6.23106	6.53654	6.87272	6.75239	5.98143	5.21215	5.6629	5.67018	5.42696	6.4634	5.97345	7.34009	66.2098	85.3014	73.7384	86.9394	75.1745	78.86	82.9158	81.4641	72.1628	62.8819	68.32	68.4078	65.4735	77.9776	72.0666	88.5544	0.990365	0.266143	0.979242	0.170446	0.900634	0.443691
sp|Q2FYR4|TRPB_STAA8	trpB	Tryptophan synthase beta chain OS=Staphylococcus aureus (strain NCTC 8325 / PS 47) OX=93061 GN=trpB PE=3 SV=1	916	5	7.57873	6.6508	6.84415	6.75603	6.18455	6.97055	6.21747	6.44667	5.36258	5.39456	5.56436	5.53371	5.51057	6.66407	6.29358	6.02761	258.111	226.508	233.093	230.092	210.629	237.398	211.75	219.556	182.635	183.724	189.507	188.463	187.675	226.96	214.342	205.284	0.2752	0.000519784	0.03561	0.0124965	0.605563	0.10929
sp|Q2FYR5|TRPF_STAA8	trpF	N-(5'-phosphoribosyl)anthranilate isomerase OS=Staphylococcus aureus (strain NCTC 8325 / PS 47) OX=93061 GN=trpF PE=3 SV=1	1785	1	6.58066	6.34501	5.74203	7.0743	5.39799	6.41779	6.04546	5.67268	5.83746	5.28532	5.57381	5.78555	9.95215	6.6335	5.48128	6.17503	28.8533	27.8201	25.1763	31.0177	23.6678	28.1392	26.5067	24.8722	25.5947	23.1738	24.4387	25.3671	43.6358	29.085	24.033	27.0748	0.880985	0.704353	0.838034	0.984522	0.430938	0.271258
sp|Q2FYR6|TRPC_STAA8	trpC	Indole-3-glycerol phosphate synthase OS=Staphylococcus aureus (strain NCTC 8325 / PS 47) OX=93061 GN=trpC PE=3 SV=1	1510	10	7.1156	7.50395	6.576	7.41213	6.3258	6.99874	5.64717	6.13753	5.37354	5.83626	5.30907	5.32732	5.83311	6.4176	6.06307	6.12311	441.033	465.103	407.588	459.412	392.08	433.79	350.018	380.411	333.058	361.738	329.062	330.193	361.543	397.77	375.796	379.517	0.0352793	0.000259235	0.0121428	0.0510776	0.927199	0.141469
sp|Q2FYR7|TRPD_STAA8	trpD	Anthranilate phosphoribosyltransferase OS=Staphylococcus aureus (strain NCTC 8325 / PS 47) OX=93061 GN=trpD PE=3 SV=1	1280	1	6.65178	6.29304	6.04519	6.97786	6.1926	6.32	6.346	6.48576	5.34139	5.08147	5.56681	5.8791	5.65207	6.78384	6.79561	7.58749	36.9101	34.9195	33.5442	38.7195	34.3622	35.0691	35.2134	35.9889	29.6389	28.1966	30.8897	32.6226	31.3628	37.6429	37.7082	42.1023	0.966931	0.0469378	0.922366	0.101991	0.70696	0.015774
sp|Q2FYS1|TYRA_STAA8	tyrA	Prephenate dehydrogenase OS=Staphylococcus aureus (strain NCTC 8325 / PS 47) OX=93061 GN=tyrA PE=3 SV=1	1214	7	7.56004	7.6618	6.9073	8.47746	5.54392	7.36688	6.27197	6.07586	4.73227	5.268	5.31168	4.92937	4.75356	6.48631	6.06685	6.58672	297.689	301.696	271.986	333.814	218.301	290.083	246.969	239.247	186.341	207.436	209.156	194.102	187.179	255.409	238.892	259.363	0.0639036	0.000704181	0.0182139	0.0859064	0.886685	0.266868
sp|Q2FYS4|PARC_STAA8	parC	DNA topoisomerase 4 subunit A OS=Staphylococcus aureus (strain NCTC 8325 / PS 47) OX=93061 GN=parC PE=1 SV=1	160	152	6.04534	6.12148	6.17589	5.90419	5.99635	5.88972	5.80563	6.08837	6.50389	6.70943	6.94817	6.50489	6.54324	6.29491	6.36137	6.10714	5233.73	5299.65	5346.75	5111.53	5191.32	5099	5026.2	5270.98	5630.72	5808.66	6015.35	5631.58	5664.78	5449.79	5507.33	5287.23	0.745045	0.00100996	0.152507	0.000210997	0.0274519	0.0515468
sp|Q2FYS5|PARE_STAA8	parE	DNA topoisomerase 4 subunit B OS=Staphylococcus aureus (strain NCTC 8325 / PS 47) OX=93061 GN=parE PE=3 SV=1	691	130	6.24917	5.24335	5.68523	5.72577	6.78588	5.23498	5.77479	6.62669	7.10052	6.25209	6.47922	7.23978	6.97794	6.02652	5.94201	6.65607	5454.93	4576.95	4962.67	4998.05	5923.43	4569.64	5040.84	5784.47	6198.08	5457.48	5655.74	6319.64	6091.08	5260.58	5186.81	5810.12	0.758613	0.0774896	0.339098	0.353931	0.867237	0.776
sp|Q2FYS6|PLSY_STAA8	plsY	Glycerol-3-phosphate acyltransferase OS=Staphylococcus aureus (strain NCTC 8325 / PS 47) OX=93061 GN=plsY PE=3 SV=1	1926	4	6.37686	5.50143	5.87568	5.42393	6.32383	5.55553	4.98688	6.51457	7.63559	6.18941	6.86592	6.53483	7.18485	5.92513	5.75312	7.35245	33.335	28.7587	30.7151	28.3536	33.0578	29.0415	26.0689	34.0549	39.915	32.3551	35.8916	34.1608	37.5588	30.9736	30.0744	38.4349	0.999521	0.19074	0.405188	0.224524	0.461621	0.947957
sp|Q2FYS7|Y1349_STAA8	SAOUHSC_01349	Uncharacterized protein SAOUHSC_01349 OS=Staphylococcus aureus (strain NCTC 8325 / PS 47) OX=93061 GN=SAOUHSC_01349 PE=3 SV=1	1881	7	6.55754	6.33072	6.59861	7.40611	6.24285	7.01196	7.82867	6.28825	6.10647	5.16383	5.02545	5.78086	5.16775	6.09757	6.2933	6.10007	107.608	103.886	108.282	121.533	102.444	115.065	128.467	103.189	100.206	84.7375	82.4668	94.8628	84.8019	100.06	103.272	100.101	0.990369	0.0479461	0.237651	0.0285639	0.15074	0.761453
sp|Q2FYT3|SBCC_STAA8	sbcC	Nuclease SbcCD subunit C OS=Staphylococcus aureus (strain NCTC 8325 / PS 47) OX=93061 GN=sbcC PE=1 SV=2	1085	84	6.49606	6.19756	6.16326	6.18529	6.45188	6.25381	5.99143	6.5534	6.28609	6.28008	6.06593	6.32054	6.4048	6.24523	6.00432	6.1003	3888.04	3709.38	3688.85	3702.04	3861.6	3743.05	3586.01	3922.36	3762.37	3758.77	3630.6	3782.99	3833.42	3737.91	3593.72	3651.17	0.975994	0.997973	0.941051	0.935119	0.767723	0.979247
sp|Q2FYT4|SBCD_STAA8	sbcD	Nuclease SbcCD subunit D OS=Staphylococcus aureus (strain NCTC 8325 / PS 47) OX=93061 GN=sbcD PE=1 SV=1	871	17	6.30567	6.83476	6.57862	6.39886	6.38867	7.05054	6.62044	6.60394	5.51361	6.10662	5.81557	5.60499	5.94275	6.13729	6.24746	5.85019	561.687	608.817	586.001	569.988	569.081	628.038	589.726	588.256	491.133	543.957	518.031	499.273	529.36	546.689	556.502	521.115	0.853497	0.00346198	0.0622423	0.000925627	0.0154699	0.382063
sp|Q2FYU1|LEXA_STAA8	lexA	LexA repressor OS=Staphylococcus aureus (strain NCTC 8325 / PS 47) OX=93061 GN=lexA PE=3 SV=1	1617	10	6.22426	6.59072	6.64741	6.6845	6.1941	6.3591	6.55054	6.05665	5.78348	6.04358	5.84324	5.89635	5.35489	6.42248	6.82626	6.52244	245.836	260.31	262.549	264.014	244.645	251.162	258.723	239.216	228.427	238.7	230.787	232.885	211.499	253.665	269.613	257.613	0.766869	0.102494	0.748467	0.428826	0.999985	0.446614
sp|Q2FYU4|GUAC_STAA8	guaC	GMP reductase OS=Staphylococcus aureus (strain NCTC 8325 / PS 47) OX=93061 GN=guaC PE=3 SV=1	172	31	7.36688	7.51567	6.91703	7.29469	5.89324	7.37228	6.13117	6.30405	5.34853	5.80008	5.48142	5.26292	5.72305	5.98599	5.93737	5.66563	1690.84	1724.99	1587.59	1674.27	1352.61	1692.08	1407.22	1446.9	1227.59	1331.23	1258.09	1207.94	1313.55	1373.9	1362.74	1300.37	0.0351521	0.000107281	0.000790399	0.0178469	0.16957	0.56475
sp|Q2FYU5|RS14_STAA8	rpsN	30S ribosomal protein S14 OS=Staphylococcus aureus (strain NCTC 8325 / PS 47) OX=93061 GN=rpsN PE=1 SV=1	464	4	4.53651	4.41235	4.52972	5.48784	6.03573	4.91242	5.32683	5.61625	8.83643	7.0481	8.3041	8.33828	8.13313	5.01275	6.58462	6.88495	171.727	167.027	171.47	207.739	228.479	185.957	201.644	212.6	334.498	266.802	314.347	315.641	307.875	189.755	249.257	260.626	0.604479	0.00040474	0.0285978	0.00308508	0.23007	0.102953
sp|Q2FYU7|CATA_STAA8	katA	Catalase OS=Staphylococcus aureus (strain NCTC 8325 / PS 47) OX=93061 GN=katA PE=2 SV=2	136	94	9.1276	8.36326	7.61445	5.85095	8.27191	7.77211	5.40086	6.93169	4.76325	5.25272	5.99944	4.79778	5.22148	4.96758	4.93679	4.72814	4934.34	4521.14	4116.34	3163	4471.76	4201.57	2919.68	3747.24	2574.99	2839.6	3243.27	2593.66	2822.71	2685.45	2668.81	2556.01	0.794104	0.0159497	0.00876677	0.0789245	0.0438807	0.985483
sp|Q2FYV2|KHSE_STAA8	thrB	Homoserine kinase OS=Staphylococcus aureus (strain NCTC 8325 / PS 47) OX=93061 GN=thrB PE=3 SV=1	1475	7	6.92504	6.89056	6.30303	7.2768	5.7627	6.93305	5.84545	6.26617	5.33715	6.4364	5.90914	5.80638	5.88288	6.39025	6.14515	5.88984	232.563	231.405	211.674	244.376	193.528	232.832	196.307	210.436	179.237	216.153	198.446	194.995	197.564	214.603	206.372	197.798	0.186762	0.0293181	0.0953405	0.693091	0.97421	0.900141
sp|Q2FYZ2|MIAA_STAA8	miaA	tRNA dimethylallyltransferase OS=Staphylococcus aureus (strain NCTC 8325 / PS 47) OX=93061 GN=miaA PE=3 SV=1	400	16	6.59498	5.75569	6.1778	6.41936	6.11447	6.01506	6.14455	6.28294	6.48066	6.49032	6.24235	6.29629	6.27394	6.04211	6.16569	6.50379	604.675	527.723	566.425	588.573	560.619	551.504	563.377	576.065	594.194	595.079	572.344	577.289	575.24	553.984	565.315	596.314	0.923841	0.809787	0.999919	0.461619	0.902942	0.838863
sp|Q2FYZ4|GLPD_STAA8	glpD	Aerobic glycerol-3-phosphate dehydrogenase OS=Staphylococcus aureus (strain NCTC 8325 / PS 47) OX=93061 GN=glpD PE=3 SV=1	460	218	6.91588	5.70023	6.30646	6.3002	6.45184	5.82166	6.29462	6.32623	6.40914	6.28008	6.34715	6.34967	6.29465	5.90928	6.14927	6.14365	8037.98	6625.09	7329.69	7322.41	7498.65	6766.23	7315.92	7352.66	7449.03	7299.02	7376.98	7379.91	7315.96	6868.06	7146.99	7140.46	0.978615	0.997228	0.82178	0.934126	0.963295	0.718181
sp|Q2FYZ5|GLPK_STAA8	glpK	Glycerol kinase OS=Staphylococcus aureus (strain NCTC 8325 / PS 47) OX=93061 GN=glpK PE=3 SV=1	138	76	6.17537	5.67156	6.11739	5.56551	6.01982	5.41194	5.81603	5.80025	6.65803	6.88708	6.98849	6.69173	6.85283	6.21864	6.55198	6.57336	2417.63	2220.39	2394.93	2178.87	2356.73	2118.75	2276.95	2270.77	2606.59	2696.26	2735.96	2619.78	2682.85	2434.57	2565.07	2573.44	0.903235	0.00108882	0.0126369	0.0003745	0.0039105	0.495389
sp|Q2FYZ9|MUTS_STAA8	mutS	DNA mismatch repair protein MutS OS=Staphylococcus aureus (strain NCTC 8325 / PS 47) OX=93061 GN=mutS PE=3 SV=2	612	69	6.63713	5.43126	5.78356	6.05917	6.54511	5.4283	5.44508	6.53159	6.85826	6.44209	6.43043	6.84434	7.01584	6.12075	6.01038	6.4167	3074	2515.5	2678.67	2806.32	3031.38	2514.13	2521.9	3025.12	3176.42	2983.67	2978.27	3169.97	3249.4	2834.84	2783.72	2971.91	0.999991	0.25584	0.629354	0.266583	0.646061	0.877495
sp|Q2FZ02|MIAB_STAA8	miaB	tRNA-2-methylthio-N(6)-dimethylallyladenosine synthase OS=Staphylococcus aureus (strain NCTC 8325 / PS 47) OX=93061 GN=miaB PE=3 SV=1	585	89	6.26913	6.09428	5.99711	6.25338	6.26858	5.92242	5.89369	6.37552	6.16459	6.41641	6.21601	6.53702	6.43348	6.33117	6.46683	6.36038	3086	2999.93	2952.1	3078.25	3085.73	2915.33	2901.19	3138.37	3034.54	3158.5	3059.85	3217.87	3166.9	3116.54	3183.32	3130.92	0.987317	0.449875	0.213953	0.294835	0.12836	0.94516
sp|Q2FZ08|RNY_STAA8	rny	Ribonuclease Y OS=Staphylococcus aureus (strain NCTC 8325 / PS 47) OX=93061 GN=rny PE=1 SV=1	207	70	5.87261	5.31558	6.21417	5.77531	6.56453	5.54827	6.83649	6.64891	7.13683	6.06893	5.90888	6.57012	6.46555	5.99057	6.36633	6.71693	2500.12	2262.98	2645.53	2458.7	2794.69	2362.04	2910.47	2830.61	3038.33	2583.7	2515.56	2797.07	2752.55	2550.34	2710.31	2859.57	0.304948	0.278266	0.324081	0.999893	0.999966	0.999493
sp|Q2FZ19|RNJ2_STAA8	rnj2	Ribonuclease J 2 OS=Staphylococcus aureus (strain NCTC 8325 / PS 47) OX=93061 GN=rnj2 PE=1 SV=2	275	164	6.30944	6.09408	6.14572	6.03633	6.3819	5.83609	6.23495	6.41949	6.26295	6.21405	6.28666	6.4643	6.53177	6.30382	6.02694	6.45151	7661.6	7400.08	7462.79	7329.96	7749.59	7086.8	7571.15	7795.23	7605.14	7545.77	7633.94	7849.65	7931.57	7654.77	7318.55	7834.12	0.950004	0.645479	0.552949	0.910936	0.845585	0.998482
sp|Q2FZ20|PNP_STAA8	pnp	Polyribonucleotide nucleotidyltransferase OS=Staphylococcus aureus (strain NCTC 8325 / PS 47) OX=93061 GN=pnp PE=1 SV=1	634	283	6.28374	6.52453	6.2317	6.09865	6.22116	6.51871	6.24785	6.43273	6.03347	6.30598	6.21322	6.0204	6.39593	6.34389	6.17637	5.95167	11868.5	12323.3	11770.2	11518.9	11750.3	12312.3	11800.7	12149.9	11395.8	11910.5	11735.3	11371.1	12080.4	11982.1	11665.7	11241.3	0.931479	0.641149	0.9385	0.323866	0.657109	0.922719
sp|Q2FZ21|RRF_STAA8	frr	Ribosome-recycling factor OS=Staphylococcus aureus (strain NCTC 8325 / PS 47) OX=93061 GN=frr PE=3 SV=1	409	153	5.2657	6.49721	6.92145	6.95392	6.61285	6.61373	6.7009	6.08589	6.62669	5.83817	6.02971	5.71953	5.76336	5.91166	6.33855	6.12067	6277.35	7745.45	8251.2	8289.91	7883.31	7884.36	7988.27	7255.11	7899.81	6959.8	7188.14	6818.36	6870.61	7047.4	7556.31	7296.57	0.992337	0.727542	0.694323	0.568517	0.534851	0.999923
sp|Q2FZ22|PYRH_STAA8	pyrH	Uridylate kinase OS=Staphylococcus aureus (strain NCTC 8325 / PS 47) OX=93061 GN=pyrH PE=1 SV=1	31	99	6.39342	6.51668	6.31328	6.06107	6.1238	6.60742	6.36184	6.16741	5.91115	6.17324	6.20127	6.00999	6.47249	6.36157	6.23554	6.08983	4744.94	4836.42	4685.46	4498.28	4544.84	4903.76	4721.5	4577.2	4387.02	4581.53	4602.33	4460.37	4803.62	4721.3	4627.77	4519.63	0.999961	0.268319	0.994647	0.286646	0.997147	0.373565
sp|Q2FZ23|EFTS_STAA8	tsf	Elongation factor Ts OS=Staphylococcus aureus (strain NCTC 8325 / PS 47) OX=93061 GN=tsf PE=3 SV=1	200	439	5.74249	6.28217	6.23097	6.10264	6.06193	6.27172	6.21676	6.00996	6.36558	6.44693	6.54883	6.15111	6.53531	6.29381	6.53647	6.20333	8878.16	9712.54	9633.37	9434.97	9372.03	9696.38	9611.4	9291.69	9841.49	9967.26	10124.8	9509.91	10103.9	9730.53	10105.7	9590.64	0.978424	0.16613	0.139596	0.297581	0.254688	0.999497
sp|Q2FZ25|RS2_STAA8	rpsB	30S ribosomal protein S2 OS=Staphylococcus aureus (strain NCTC 8325 / PS 47) OX=93061 GN=rpsB PE=1 SV=2	326	242	5.8295	6.22235	6.1355	5.68374	6.08254	5.63293	6.42421	5.85745	6.51045	6.64254	6.96781	6.54812	6.47891	6.14933	6.58452	6.25011	8240.55	8795.87	8673.1	8034.5	8598.24	7962.68	9081.23	8280.06	9203.13	9389.85	9849.65	9256.38	9158.54	8692.65	9307.84	8835.11	0.998013	0.0104114	0.178368	0.0141172	0.23215	0.381106
sp|Q2FZ27|CODY_STAA8	codY	GTP-sensing transcriptional pleiotropic repressor CodY OS=Staphylococcus aureus (strain NCTC 8325 / PS 47) OX=93061 GN=codY PE=1 SV=1	55	97	6.10308	6.1179	6.28404	5.87199	6.0957	6.02519	6.12928	6.1162	6.26343	6.8353	6.41877	6.31922	6.53996	6.52196	6.37069	5.98728	4387.9	4398.55	4518	4221.75	4382.59	4331.9	4406.73	4397.33	4503.18	4914.34	4614.87	4543.29	4702	4689.06	4580.3	4304.64	0.999998	0.101512	0.310092	0.0984308	0.302259	0.883833
sp|Q2FZ28|HSLU_STAA8	hslU	ATP-dependent protease ATPase subunit HslU OS=Staphylococcus aureus (strain NCTC 8325 / PS 47) OX=93061 GN=hslU PE=3 SV=1	1056	82	6.01876	6.02369	6.0426	5.78771	6.0799	5.77648	5.97602	6.08297	6.54875	6.86941	6.86417	6.70602	6.79274	6.08619	6.27762	6.06697	2917.78	2920.17	2929.34	2805.77	2947.42	2800.33	2897.06	2948.91	3174.71	3330.16	3327.62	3250.95	3292.99	2950.47	3043.27	2941.15	0.999855	0.000936229	0.153225	0.00105199	0.171692	0.0472704
sp|Q2FZ29|HSLV_STAA8	hslV	ATP-dependent protease subunit HslV OS=Staphylococcus aureus (strain NCTC 8325 / PS 47) OX=93061 GN=hslV PE=3 SV=1	60	30	5.96219	5.86837	5.90901	5.90316	6.13175	5.75865	5.85604	6.16261	6.50726	6.42374	6.86748	6.84448	6.51232	6.18806	6.59077	6.51409	778.197	765.952	771.256	770.493	800.329	751.631	764.343	804.357	849.341	838.44	896.358	893.356	850.001	807.679	860.241	850.233	0.949937	0.000324301	0.00484974	0.000738693	0.0121631	0.380074
sp|Q2FZ30|XERC_STAA8	xerC	Tyrosine recombinase XerC OS=Staphylococcus aureus (strain NCTC 8325 / PS 47) OX=93061 GN=xerC PE=3 SV=1	1650	14	5.74045	5.13677	5.57994	5.66189	6.02511	5.62768	5.97593	6.20382	6.44851	6.58606	6.80158	7.41259	6.94948	6.33543	6.77891	6.73584	319.835	286.2	310.892	315.458	335.695	313.552	332.955	345.652	359.285	366.949	378.957	413	387.197	352.985	377.694	375.294	0.253501	0.000373771	0.000835883	0.00951219	0.0234323	0.953859
sp|Q2FZ31|TRMFO_STAA8	trmFO	Methylenetetrahydrofolate--tRNA-(uracil-5-)-methyltransferase TrmFO OS=Staphylococcus aureus (strain NCTC 8325 / PS 47) OX=93061 GN=trmFO PE=3 SV=1	488	104	6.30972	5.42745	5.76445	5.80789	6.38863	5.3733	5.86096	6.30351	6.57632	6.42482	6.57441	6.86013	6.71401	6.2415	6.60695	6.76595	5288.02	4548.61	4831.04	4867.45	5354.15	4503.23	4911.92	5282.81	5511.45	5384.48	5509.85	5749.3	5626.84	5230.84	5537.12	5670.37	0.910667	0.026425	0.0322811	0.0822741	0.0996091	0.999432
sp|Q2FZ32|TOP1_STAA8	topA	DNA topoisomerase 1 OS=Staphylococcus aureus (strain NCTC 8325 / PS 47) OX=93061 GN=topA PE=3 SV=2	604	93	6.15692	6.13447	6.33135	5.75651	5.95789	6.12457	6.17669	6.16933	6.41005	6.45022	6.56279	6.31512	6.51357	6.25479	6.47917	6.20657	3687.91	3674.46	3792.39	3448.07	3568.69	3668.53	3699.75	3695.34	3839.53	3863.59	3931.02	3782.67	3901.54	3746.53	3880.93	3717.65	0.999521	0.0486811	0.138521	0.0586385	0.164415	0.922426
sp|Q2FZ37|SUCC_STAA8	sucC	Succinate--CoA ligase [ADP-forming] subunit beta OS=Staphylococcus aureus (strain NCTC 8325 / PS 47) OX=93061 GN=sucC PE=3 SV=1	645	92	6.323	6.7507	6.31597	6.45217	5.97291	6.51475	6.06986	6.04694	6.04825	6.33389	6.43531	6.10012	6.00365	6.25884	6.25774	6.11591	3803.68	4060.97	3799.45	3881.38	3593.08	3919.03	3651.4	3637.61	3638.4	3810.23	3871.24	3669.6	3611.57	3765.08	3764.42	3679.1	0.165308	0.374862	0.180789	0.939406	0.999927	0.954759
sp|Q2FZ38|RNH2_STAA8	rnhB	Ribonuclease HII OS=Staphylococcus aureus (strain NCTC 8325 / PS 47) OX=93061 GN=rnhB PE=1 SV=1	723	23	6.40922	5.97384	6.75151	5.92558	6.75358	5.91017	6.29103	6.63458	6.45747	6.33615	5.7958	6.43461	6.8708	5.77872	5.6623	6.01464	453.304	422.511	477.513	419.098	477.66	418.008	444.945	469.243	456.717	448.136	409.919	455.1	485.95	408.711	400.477	425.397	0.96837	0.999989	0.922444	0.961938	0.711168	0.932238
sp|Q2FZ42|RL19_STAA8	rplS	50S ribosomal protein L19 OS=Staphylococcus aureus (strain NCTC 8325 / PS 47) OX=93061 GN=rplS PE=1 SV=1	465	119	6.02031	5.59171	6.22496	5.70977	6.55881	5.35308	6.30568	6.56506	6.81027	6.48414	6.62949	6.99376	6.72843	5.77127	6.09512	6.15813	5629.79	5228.99	5821.17	5339.4	6133.36	5005.84	5896.65	6139.21	6368.51	6063.53	6199.46	6540.1	6291.98	5396.91	5699.75	5758.67	0.691068	0.0453855	0.706286	0.272255	0.999993	0.262098
sp|Q2FZ43|TRMD_STAA8	trmD	tRNA (guanine-N(1)-)-methyltransferase OS=Staphylococcus aureus (strain NCTC 8325 / PS 47) OX=93061 GN=trmD PE=3 SV=1	1644	9	5.96114	5.63086	5.93247	5.67637	6.18896	5.75838	5.81354	6.6807	6.95339	7.00087	6.62432	6.9	7.30969	6.27372	5.60315	5.69244	268.663	253.778	267.371	255.829	278.931	259.525	262.011	301.093	313.383	315.523	298.552	310.977	329.441	282.751	252.529	256.553	0.779867	0.0295618	0.58979	0.147234	0.986461	0.245474
sp|Q2FZ44|RIMM_STAA8	rimM	Ribosome maturation factor RimM OS=Staphylococcus aureus (strain NCTC 8325 / PS 47) OX=93061 GN=rimM PE=3 SV=1	1389	10	5.05661	5.96192	6.17805	6.048	5.70275	5.78169	5.93733	5.86293	6.08754	6.6952	6.84832	7.05759	6.66453	6.29808	6.86815	6.95132	378.751	446.561	462.749	453.008	427.148	433.061	444.719	439.146	455.97	501.485	512.954	528.629	499.188	471.74	514.439	520.669	0.999977	0.0259483	0.0221332	0.0277805	0.0236979	0.999716
sp|Q2FZ45|RS16_STAA8	rpsP	30S ribosomal protein S16 OS=Staphylococcus aureus (strain NCTC 8325 / PS 47) OX=93061 GN=rpsP PE=1 SV=1	1693	124	5.61914	5.90266	5.99767	5.63531	6.11084	6.16449	5.83261	6.16831	6.51352	7.26474	6.7031	6.80066	6.87245	6.21992	6.27959	5.91499	4624.17	4857.49	4935.68	4637.48	5028.81	5072.96	4799.84	5076.1	5360.19	5978.39	5516.2	5596.48	5655.56	5118.57	5167.68	4867.64	0.526584	0.00123577	0.0863193	0.0131459	0.605984	0.114473
sp|Q2FZ47|Y1206_STAA8	SAOUHSC_01206	UPF0122 protein SAOUHSC_01206 OS=Staphylococcus aureus (strain NCTC 8325 / PS 47) OX=93061 GN=SAOUHSC_01206 PE=3 SV=1	1924	5	4.45284	5.63749	6.12581	7.09877	6.32656	5.56501	7.48316	6.56082	8.02884	6.32328	5.91815	6.03463	5.85956	6.26452	6.21214	6.10842	101.92	129.035	140.212	162.482	144.807	127.376	171.28	150.169	183.77	144.732	135.459	138.125	134.118	143.387	142.188	139.814	0.6958	0.605716	0.963283	0.998593	0.921644	0.861434
sp|Q2FZ50|RNC_STAA8	rnc	Ribonuclease 3 OS=Staphylococcus aureus (strain NCTC 8325 / PS 47) OX=93061 GN=rnc PE=3 SV=1	30	27	5.7913	5.78929	6.00072	5.71976	6.04614	5.61464	6.14061	5.95546	6.48845	6.34094	6.84349	6.49455	6.686	6.36967	6.96693	6.75205	1527.6	1527.07	1582.84	1508.73	1594.82	1481	1619.74	1570.9	1711.49	1672.58	1805.14	1713.1	1763.6	1680.16	1837.7	1781.02	0.865123	0.00191057	0.000370163	0.00709026	0.00125326	0.735877
sp|Q2FZ51|ACP_STAA8	acpP	Acyl carrier protein OS=Staphylococcus aureus (strain NCTC 8325 / PS 47) OX=93061 GN=acpP PE=2 SV=1	1468	70	5.09068	6.40818	5.82592	6.78884	6.01224	7.33902	4.89176	5.55413	6.36783	7.42734	6.40239	6.48044	6.30645	6.57268	6.30091	6.23119	4585.75	5772.57	5248.06	6115.47	5415.9	6611.08	4406.56	5003.23	5736.22	6690.64	5767.35	5837.66	5680.93	5920.75	5675.94	5613.13	0.998386	0.570597	0.907815	0.478747	0.839992	0.913451
sp|Q2FZ55|PLSX_STAA8	plsX	Phosphate acyltransferase OS=Staphylococcus aureus (strain NCTC 8325 / PS 47) OX=93061 GN=plsX PE=3 SV=1	270	108	5.76079	5.95734	5.94777	5.64874	6.08937	5.9167	6.12369	6.18507	6.63255	6.78479	6.7529	6.43368	6.90269	6.25131	6.37417	6.23847	4039.83	4177.66	4170.95	3961.25	4270.25	4149.16	4294.32	4337.36	4651.16	4757.92	4735.56	4511.7	4840.6	4383.81	4469.97	4374.81	0.332152	0.000407981	0.00456452	0.00750361	0.0980489	0.47622
sp|Q2FZ58|Y1193_STAA8	SAOUHSC_01193	Uncharacterized protein SAOUHSC_01193 OS=Staphylococcus aureus (strain NCTC 8325 / PS 47) OX=93061 GN=SAOUHSC_01193 PE=4 SV=1	209	123	5.76466	6.20724	6.20031	5.91313	6.03425	5.57933	5.7602	5.88497	6.87214	7.04621	7.07032	6.68969	6.69225	5.8975	6.27939	6.10841	4618.59	4973.18	4967.63	4737.54	4834.58	4470.11	4615.02	4714.98	5505.89	5645.36	5664.67	5359.72	5361.77	4725.02	5030.99	4894	0.627501	0.000938634	0.571151	0.00014613	0.104448	0.00852968
sp|Q2FZ60|RL28_STAA8	rpmB	50S ribosomal protein L28 OS=Staphylococcus aureus (strain NCTC 8325 / PS 47) OX=93061 GN=rpmB PE=1 SV=1	1714	28	4.94027	4.03495	4.95542	4.87557	5.988	4.7566	5.09506	5.69573	8.72387	7.42129	8.92795	8.73427	8.49585	5.25696	6.36959	5.7286	1007.26	822.677	1010.35	994.068	1220.88	969.813	1038.82	1161.29	1778.69	1513.11	1820.3	1780.81	1732.2	1071.83	1298.68	1167.99	0.69207	0.000275338	0.0604881	0.00157315	0.341643	0.0318713
sp|Q2FZ66|RLMN_STAA8	rlmN	Probable dual-specificity RNA methyltransferase RlmN OS=Staphylococcus aureus (strain NCTC 8325 / PS 47) OX=93061 GN=rlmN PE=3 SV=1	1083	50	6.28073	5.13467	5.7861	5.48539	6.48479	5.07751	5.87488	6.70472	6.99982	6.48176	6.53214	7.04495	7.4275	6.01657	6.09776	6.57072	2093.25	1711.29	1928.4	1828.18	2161.26	1692.24	1957.99	2234.56	2332.91	2160.25	2177.04	2347.95	2475.45	2005.21	2032.27	2189.9	0.799468	0.0743082	0.194151	0.308549	0.618547	0.932457
sp|Q2FZ68|FMT_STAA8	fmt	Methionyl-tRNA formyltransferase OS=Staphylococcus aureus (strain NCTC 8325 / PS 47) OX=93061 GN=fmt PE=3 SV=1	415	58	5.95952	5.67029	5.918	5.7965	6.01682	5.64241	5.714	6.02989	6.53613	6.92374	6.84868	6.85706	6.76509	6.30789	6.43232	6.58166	2234.33	2125.89	2218.76	2173.21	2255.81	2115.44	2142.28	2260.71	2450.51	2595.83	2567.69	2570.83	2536.35	2364.94	2411.59	2467.58	0.999395	3.28341e-05	0.000732868	3.83285e-05	0.000882802	0.194369
sp|Q2FZ71|PYRF_STAA8	pyrF	Orotidine 5'-phosphate decarboxylase OS=Staphylococcus aureus (strain NCTC 8325 / PS 47) OX=93061 GN=pyrF PE=3 SV=1	572	21	6.20698	6.0826	5.7803	5.69296	5.39386	5.7937	5.25426	5.68205	7.13223	7.51482	7.27165	6.99654	7.28052	5.8677	6.04708	6.00274	1000.83	980.775	932.031	917.948	869.721	934.192	847.21	916.188	1150.02	1211.71	1172.5	1128.14	1173.93	946.124	975.048	967.898	0.472143	0.0025551	0.576865	0.000240144	0.0672279	0.0243771
sp|Q2FZ72|CARB_STAA8	carB	Carbamoyl-phosphate synthase large chain OS=Staphylococcus aureus (strain NCTC 8325 / PS 47) OX=93061 GN=carB PE=3 SV=1	340	168	5.85741	5.86518	5.74763	5.55181	5.50355	5.53595	5.63087	5.59917	7.23769	7.35485	7.1862	7.10876	7.52593	6.02599	6.3184	5.9506	5623.13	5630.58	5517.74	5329.75	5283.42	5314.52	5405.65	5375.21	6948.2	7060.67	6898.77	6824.42	7224.91	5784.96	6065.68	5712.59	0.893272	0.000686618	0.0903309	0.00023289	0.0268482	0.0590683
sp|Q2FZ75|PYRB_STAA8	pyrB	Aspartate carbamoyltransferase OS=Staphylococcus aureus (strain NCTC 8325 / PS 47) OX=93061 GN=pyrB PE=1 SV=1	1417	41	5.73549	5.58401	5.8521	5.5627	5.53874	5.55957	5.57191	5.55107	7.14605	7.43445	7.37879	7.25451	7.39812	5.84494	6.4249	6.16264	881.009	857.741	898.921	854.467	850.787	853.986	855.881	852.681	1097.68	1141.98	1133.43	1114.34	1136.4	897.821	986.907	946.622	0.952395	0.000133007	0.0368599	6.38883e-05	0.0148056	0.0221441
sp|Q2FZ77|PYRR_STAA8	pyrR	Bifunctional protein PyrR OS=Staphylococcus aureus (strain NCTC 8325 / PS 47) OX=93061 GN=pyrR PE=3 SV=1	682	41	5.84998	6.14118	5.9726	5.6099	5.79922	5.59406	5.91378	5.75076	6.77596	7.0296	6.98382	7.04006	7.30583	5.84148	6.49327	5.89852	1610.16	1690.31	1643.91	1544.08	1596.19	1539.72	1627.72	1582.85	1865.03	1934.84	1922.24	1937.72	2010.87	1607.82	1787.22	1623.52	0.959081	0.0073166	0.28654	0.0031444	0.135776	0.181074
sp|Q2FZ79|LSPA_STAA8	lspA	Lipoprotein signal peptidase OS=Staphylococcus aureus (strain NCTC 8325 / PS 47) OX=93061 GN=lspA PE=1 SV=1	1685	7	6.64502	6.31662	5.99175	6.23516	6.96241	6.1369	5.89	6.71737	6.72058	7.42579	6.1293	6.32263	6.03056	5.99053	4.87016	5.6152	207.019	196.788	186.667	194.25	216.907	191.189	183.497	209.273	209.373	231.343	190.952	196.975	187.876	186.629	151.725	174.936	0.980703	0.736299	0.256389	0.913242	0.144049	0.0484723
sp|Q2FZ82|SYI_STAA8	ileS	Isoleucine--tRNA ligase OS=Staphylococcus aureus (strain NCTC 8325 / PS 47) OX=93061 GN=ileS PE=3 SV=1	721	325	6.17649	6.55719	6.37789	6.04542	6.10554	6.40987	6.31899	6.21237	5.98985	6.38563	6.21365	5.98509	6.29792	6.43976	6.41003	6.07433	12049.5	12792.2	12442.4	11793.8	11911.1	12504.8	12327.5	12119.5	11685.4	12457.5	12122	11676.1	12286.4	12563.1	12505.1	11850.2	0.996354	0.678675	0.99924	0.796547	0.985805	0.605228
sp|Q2FZ86|SEPF_STAA8	sepF	Cell division protein SepF OS=Staphylococcus aureus (strain NCTC 8325 / PS 47) OX=93061 GN=sepF PE=3 SV=1	716	24	6.23054	6.72026	6.26183	6.31975	6.01486	6.54968	6.25357	6.28003	5.79468	6.5128	5.96296	6.08069	5.98023	6.56547	6.05639	6.41625	806.888	870.31	810.941	818.442	778.956	848.218	809.871	813.298	750.442	843.443	772.235	787.482	774.472	850.263	784.335	830.938	0.933872	0.415099	0.896744	0.746243	0.999522	0.803544
sp|Q2FZ89|FTSZ_STAA8	ftsZ	Cell division protein FtsZ OS=Staphylococcus aureus (strain NCTC 8325 / PS 47) OX=93061 GN=ftsZ PE=1 SV=1	81	384	6.14288	6.46789	6.4484	6.23453	6.3002	6.43967	6.34246	6.26389	5.97329	6.39138	6.13208	6.06016	6.16391	6.22706	6.28554	6.12665	9707.12	10220.7	10189.9	9851.94	9955.71	10176.1	10022.5	9898.34	9439.13	10099.8	9690.04	9576.4	9740.35	9840.13	9932.55	9681.46	0.998929	0.246041	0.567059	0.199288	0.486854	0.908623
sp|Q2FZ91|DIVIB_STAA8	divIB	Cell division protein DivIB OS=Staphylococcus aureus (strain NCTC 8325 / PS 47) OX=93061 GN=divIB PE=3 SV=1	555	31	5.77717	5.7562	5.9259	5.80951	6.44544	5.26096	6.33306	6.27106	6.78264	6.49284	6.5891	6.60911	6.79402	6.00144	6.58046	6.57109	949.497	946.051	973.941	954.812	1059.33	864.657	1040.86	1030.67	1114.75	1067.12	1082.94	1086.23	1116.62	986.357	1081.52	1079.98	0.68817	0.0224831	0.0598747	0.149356	0.342025	0.941076
sp|Q2FZ92|MURD_STAA8	murD	UDP-N-acetylmuramoylalanine--D-glutamate ligase OS=Staphylococcus aureus (strain NCTC 8325 / PS 47) OX=93061 GN=murD PE=3 SV=1	586	76	6.13771	6.07753	6.50189	5.74401	6.09623	6.10823	6.2414	5.97707	6.20193	6.65582	6.62782	6.26498	6.58486	6.15662	6.55504	6.06886	2704.65	2678.13	2865.13	2531.16	2686.37	2691.66	2750.34	2633.86	2732.95	2932.96	2920.62	2760.73	2901.69	2712.98	2888.55	2674.31	0.999934	0.287032	0.570017	0.265273	0.537996	0.941677
sp|Q2FZ93|MRAY_STAA8	mraY	Phospho-N-acetylmuramoyl-pentapeptide-transferase OS=Staphylococcus aureus (strain NCTC 8325 / PS 47) OX=93061 GN=mraY PE=1 SV=1	1223	4	6.72486	5.14606	6.46734	6.0685	6.87761	5.99219	5.98466	6.40784	6.24	6.31841	6.03983	7.25805	6.47951	5.6996	6.37493	5.92062	128.737	98.5133	123.807	116.172	131.661	114.711	114.567	122.668	119.455	120.956	115.623	138.944	124.04	109.11	122.038	113.341	0.936301	0.762032	0.999963	0.976949	0.949151	0.7865
sp|Q2FZ95|FTSL_STAA8	ftsL	Cell division protein FtsL OS=Staphylococcus aureus (strain NCTC 8325 / PS 47) OX=93061 GN=ftsL PE=3 SV=1	1658	9	5.93523	6.90072	6.55976	7.15622	7.66931	7.29103	6.77248	6.24641	4.9925	5.36954	5.58692	5.19334	5.61421	5.88157	6.31479	6.51599	297.091	345.419	328.352	358.208	383.891	364.956	339	312.667	249.902	268.775	279.656	259.955	281.022	294.405	316.09	326.161	0.714965	0.00764889	0.382682	0.00126658	0.075134	0.13411
sp|Q2FZ97|MRAZ_STAA8	mraZ	Transcriptional regulator MraZ OS=Staphylococcus aureus (strain NCTC 8325 / PS 47) OX=93061 GN=mraZ PE=3 SV=1	1719	9	6.68677	6.8754	6.21636	6.87323	5.84346	6.59135	6.40851	6.59851	5.23089	6.1148	6.27968	5.57619	5.62153	6.14623	6.6525	6.28462	239.803	246.568	222.933	246.49	209.56	236.381	229.824	236.638	187.592	219.291	225.204	199.975	201.601	220.418	238.574	225.381	0.713523	0.0434428	0.355326	0.248106	0.913006	0.563259
sp|Q2FZ98|BSHC_STAA8	bshC	Putative cysteine ligase BshC OS=Staphylococcus aureus (strain NCTC 8325 / PS 47) OX=93061 GN=bshC PE=3 SV=2	1751	3	7.97303	5.12382	6.27328	6.67365	6.73752	6.35956	5.46475	7.3328	5.1294	7.83998	6.52084	5.99821	6.31257	6.13931	5.36819	4.75311	58.461	37.5696	45.9978	48.9335	49.4018	46.6305	40.0694	53.7666	37.6105	57.4854	47.813	43.9809	46.2859	45.0155	39.3614	34.8514	0.99994	0.996945	0.60416	0.998794	0.635725	0.720561
sp|Q2FZA9|ARCC1_STAA8	arcC1	Carbamate kinase 1 OS=Staphylococcus aureus (strain NCTC 8325 / PS 47) OX=93061 GN=arcC1 PE=3 SV=1	1543	5	5.78745	6.07874	6.31533	6.32604	6.3596	6.53499	6.13895	6.27024	6.23768	5.9513	6.56777	5.75433	6.28873	6.73207	6.5138	6.14298	104.865	110.143	114.43	114.624	115.232	118.41	111.234	113.613	113.023	107.834	119.004	104.265	113.948	121.981	118.026	111.307	0.720973	1	0.439173	0.723609	0.958469	0.441642
sp|Q2FZC6|MURI_STAA8	murI	Glutamate racemase OS=Staphylococcus aureus (strain NCTC 8325 / PS 47) OX=93061 GN=murI PE=3 SV=1	1404	34	7.33112	6.07445	6.44621	6.68855	6.26517	5.8417	5.6969	6.43709	6.20954	6.2906	5.98727	6.5617	6.01417	6.1991	5.75803	6.19839	1735.55	1438.05	1526.06	1583.43	1483.2	1382.95	1348.67	1523.9	1470.03	1489.22	1417.41	1553.4	1423.78	1467.56	1363.14	1467.39	0.152764	0.472067	0.136373	0.84944	0.999863	0.815489
sp|Q2FZD0|UVRC_STAA8	uvrC	UvrABC system protein C OS=Staphylococcus aureus (strain NCTC 8325 / PS 47) OX=93061 GN=uvrC PE=3 SV=2	386	19	6.6425	5.16109	5.86499	6.38703	7.10722	5.00437	5.99252	6.52709	7.27804	5.96493	6.25182	7.37056	6.5044	5.44272	5.36958	7.13113	660.756	513.394	583.414	635.344	706.984	497.805	596.1	649.276	723.976	593.356	621.894	733.179	647.019	541.409	534.134	709.362	0.993565	0.600147	0.99793	0.748912	0.999786	0.702633
sp|Q2FZD2|THIO_STAA8	trxA	Thioredoxin OS=Staphylococcus aureus (strain NCTC 8325 / PS 47) OX=93061 GN=trxA PE=2 SV=1	943	36	2.8563	3.43651	5.73173	10.7626	5.5733	3.34039	12.8089	3.07771	11.1377	3.64671	4.74569	6.00864	4.66167	7.56265	5.77533	8.87417	471.767	567.599	946.693	1777.63	920.525	551.722	2115.61	508.336	1839.58	602.316	783.831	992.429	769.954	1249.1	953.894	1465.72	0.996767	0.991883	0.974541	0.999838	0.996471	0.999046
sp|Q2FZD3|MUTS2_STAA8	mutS2	Endonuclease MutS2 OS=Staphylococcus aureus (strain NCTC 8325 / PS 47) OX=93061 GN=mutS2 PE=3 SV=1	799	65	6.3921	5.40132	5.76877	5.78529	6.5752	5.22088	5.70663	6.48342	6.89134	6.39541	6.5543	7.1849	6.97774	5.97224	6.04133	6.64914	2858.81	2415.69	2580.03	2587.42	2940.7	2334.99	2552.24	2899.65	3082.09	2860.29	2931.35	3213.38	3120.73	2671.03	2701.93	2973.77	0.96554	0.0829815	0.381801	0.17619	0.637371	0.748815
sp|Q2FZD7|RNH3_STAA8	rnhC	Ribonuclease HIII OS=Staphylococcus aureus (strain NCTC 8325 / PS 47) OX=93061 GN=rnhC PE=3 SV=1	57	35	5.94693	6.03144	6.13778	5.67738	5.95206	5.71941	5.86129	6.10472	6.40484	6.80414	6.91454	6.52529	6.62153	6.43124	6.55214	6.31526	1054.16	1069.14	1087.99	1006.38	1055.07	1013.83	1038.98	1082.13	1135.33	1206.11	1225.68	1156.68	1173.74	1140.01	1161.44	1119.45	0.990554	0.000786173	0.00787139	0.000494102	0.00472902	0.533957
sp|Q2FZD9|SYFA_STAA8	pheS	Phenylalanine--tRNA ligase alpha subunit OS=Staphylococcus aureus (strain NCTC 8325 / PS 47) OX=93061 GN=pheS PE=3 SV=1	1050	45	6.16795	7.11217	6.45666	6.25318	6.18088	6.31577	5.99848	5.76168	5.9306	6.87098	6.32576	6.41676	6.02572	5.95443	6.22013	6.00886	2008.24	2315.67	2102.24	2035.99	2012.45	2056.37	1953.06	1875.96	1930.96	2237.14	2059.62	2089.25	1961.93	1938.72	2025.23	1956.44	0.26635	0.958267	0.246708	0.503264	0.999943	0.473935
sp|Q2FZE2|HDOX1_STAA8	isdG	Heme oxygenase (staphylobilin-producing) 1 OS=Staphylococcus aureus (strain NCTC 8325 / PS 47) OX=93061 GN=isdG PE=1 SV=1	1921	2	5.58954	6.5664	6.32609	6.5488	6.75458	5.93975	7.19468	7.1832	5.59161	4.23699	6.52097	5.17864	6.48811	6.3964	6.93997	6.54428	37.4992	44.0528	42.4406	43.9347	45.3153	39.8487	48.2678	48.1908	37.5131	28.4252	43.748	34.7426	43.5276	42.9123	46.559	43.9044	0.653673	0.23632	0.866735	0.0342089	0.976624	0.0687656
sp|Q2FZE3|SRTB_STAA8	srtB	Sortase B OS=Staphylococcus aureus (strain NCTC 8325 / PS 47) OX=93061 GN=srtB PE=1 SV=1	1008	1	6.64748	6.34685	7.12943	6.01355	7.24112	6.76256	6.95584	5.4439	4.39448	4.98348	5.68017	7.27821	5.26552	6.38376	6.35652	7.11712	21.9152	20.9241	23.5041	19.8253	23.8723	22.2946	22.9318	17.9473	14.4876	16.4294	18.7262	23.9946	17.3592	21.0458	20.956	23.4635	0.999512	0.438421	0.974899	0.383234	0.951779	0.673702
sp|Q2FZE6|ISDE_STAA8	isdE	High-affinity heme uptake system protein IsdE OS=Staphylococcus aureus (strain NCTC 8325 / PS 47) OX=93061 GN=isdE PE=1 SV=2	1661	7	7.19792	6.9005	7.03606	7.45186	6.60572	6.00416	7.07546	6.84906	5.69516	5.27738	4.95029	4.47061	5.5512	5.86148	6.09884	6.9743	185.797	178.12	181.619	192.352	170.511	154.983	182.636	176.792	147.007	136.223	127.78	115.398	143.291	151.3	157.427	180.025	0.456163	0.000281853	0.0443406	0.00321494	0.457502	0.0448062
sp|Q2FZE9|ISDA_STAA8	isdA	Iron-regulated surface determinant protein A OS=Staphylococcus aureus (strain NCTC 8325 / PS 47) OX=93061 GN=isdA PE=1 SV=1	435	24	7.48952	8.73874	7.19829	8.31902	6.74271	9.67895	7.0541	7.06587	3.62912	4.14453	4.32857	3.55128	4.18816	6.05961	6.18905	5.62248	1107.4	1292.11	1064.34	1230.05	996.978	1431.13	1043.02	1044.76	536.602	612.81	640.023	525.092	619.262	895.974	915.113	831.34	0.965673	0.000234982	0.0132941	0.000475028	0.0299319	0.116983
sp|Q2FZF0|ISDB_STAA8	isdB	Iron-regulated surface determinant protein B OS=Staphylococcus aureus (strain NCTC 8325 / PS 47) OX=93061 GN=isdB PE=1 SV=1	478	8	6.24407	5.2836	5.97068	5.28153	6.93708	4.80471	6.80274	6.88322	6.92156	5.90185	6.45569	8.71114	6.00728	5.08795	6.42137	6.28555	527.615	446.457	504.514	446.282	586.174	405.991	574.822	581.623	584.862	498.698	545.497	736.079	507.607	429.925	542.597	531.12	0.722036	0.215782	0.976177	0.741016	0.914435	0.380634
sp|Q2FZF4|TMCAL_STAA8	tmcAL	tRNA(Met) cytidine acetate ligase OS=Staphylococcus aureus (strain NCTC 8325 / PS 47) OX=93061 GN=tmcAL PE=3 SV=1	709	14	6.3904	6.26639	6.38321	5.52111	5.7429	6.25067	5.99958	6.04569	6.65723	6.2324	6.12041	5.97776	6.67176	6.27782	6.73298	6.72969	241.021	236.344	240.75	208.235	216.6	235.751	226.281	228.02	251.085	235.062	230.838	225.458	251.633	236.775	253.942	253.818	0.922497	0.955244	0.175519	0.677154	0.0630233	0.364788
sp|Q2FZF5|COAD_STAA8	coaD	Phosphopantetheine adenylyltransferase OS=Staphylococcus aureus (strain NCTC 8325 / PS 47) OX=93061 GN=coaD PE=3 SV=1	124	17	6.53339	6.14199	6.07737	5.56467	5.83356	5.93854	5.97018	6.43891	6.79477	6.568	6.57568	6.23415	7.34624	6.31982	6.02967	5.63308	1208.05	1135.68	1123.73	1028.93	1078.65	1098.06	1103.91	1190.58	1256.38	1214.45	1215.87	1152.72	1358.35	1168.56	1114.91	1041.58	0.999544	0.495504	0.857786	0.437954	0.807132	0.910439
sp|Q2FZF8|Y1072_STAA8	SAOUHSC_01072	UPF0298 protein SAOUHSC_01072 OS=Staphylococcus aureus (strain NCTC 8325 / PS 47) OX=93061 GN=SAOUHSC_01072 PE=3 SV=1	1630	5	5.88539	4.50685	6.2408	5.18013	6.97309	5.07574	6.34002	5.58372	7.30584	6.81655	7.10686	7.35645	6.93966	6.24015	6.2189	6.22985	100.003	76.5793	106.042	88.0194	118.485	86.2456	107.728	94.8771	124.139	115.825	120.758	124.999	117.917	106.031	105.67	105.856	0.604959	0.00912271	0.172597	0.0810755	0.771711	0.355093
sp|Q2FZG8|RPOY_STAA8	rpoY	DNA-directed RNA polymerase subunit epsilon OS=Staphylococcus aureus (strain NCTC 8325 / PS 47) OX=93061 GN=rpoY PE=3 SV=1	1340	27	5.28856	7.15974	6.78711	7.79771	6.78254	7.67753	7.01591	6.76677	6.40621	5.47471	5.23412	5.53283	5.05453	5.74447	5.52583	5.75143	767.04	1038.43	984.386	1130.96	983.722	1113.53	1017.57	981.435	929.141	794.038	759.144	802.467	733.097	833.163	801.452	834.173	0.910451	0.132516	0.079239	0.0436947	0.0253853	0.989012
sp|Q2FZG9|RNJ1_STAA8	rnj1	Ribonuclease J 1 OS=Staphylococcus aureus (strain NCTC 8325 / PS 47) OX=93061 GN=rnj1 PE=1 SV=1	273	118	6.27429	5.82338	6.09952	5.92729	6.47067	5.8881	6.08005	6.54297	6.48821	6.43593	6.4225	6.51951	6.6175	6.13484	6.13434	6.1409	4688.52	4351.57	4557.92	4429.22	4835.26	4399.93	4543.37	4889.29	4848.37	4809.3	4799.27	4871.76	4944.98	4584.31	4583.94	4588.84	0.542507	0.0699164	0.501272	0.518001	0.999853	0.559634
sp|Q2FZI6|PUR9_STAA8	purH	Bifunctional purine biosynthesis protein PurH OS=Staphylococcus aureus (strain NCTC 8325 / PS 47) OX=93061 GN=purH PE=3 SV=1	390	47	9.10775	10.45	6.88524	10.7814	6.00171	9.71878	6.46889	6.20102	3.3596	3.45554	3.67445	3.33088	3.45483	5.85508	5.63465	5.62018	2718.01	3118.58	2054.75	3217.47	1791.08	2900.36	1930.5	1850.56	1002.6	1031.23	1096.56	994.028	1031.02	1747.32	1681.54	1677.22	0.157896	0.000297171	0.004954	0.0126107	0.234821	0.346957
sp|Q2FZI8|PUR5_STAA8	purM	Phosphoribosylformylglycinamidine cyclo-ligase OS=Staphylococcus aureus (strain NCTC 8325 / PS 47) OX=93061 GN=purM PE=3 SV=1	546	10	9.46309	10.5965	6.74087	10.958	6.09286	10.3078	6.2907	6.23898	3.06271	3.36162	3.37094	3.13545	4.0228	5.71292	5.46134	5.18337	1211.75	1356.89	863.17	1403.17	780.192	1319.92	805.525	798.903	392.181	430.456	431.65	401.495	515.12	731.54	699.325	663.732	0.192861	0.000293098	0.00554222	0.00991124	0.213686	0.313908
sp|Q2FZJ0|PURL_STAA8	purL	Phosphoribosylformylglycinamidine synthase subunit PurL OS=Staphylococcus aureus (strain NCTC 8325 / PS 47) OX=93061 GN=purL PE=3 SV=1	374	44	10.4533	11.0884	7.24217	11.7962	5.67015	10.5804	6.5916	6.06436	2.82608	3.04005	2.99977	2.90562	2.79746	5.32243	5.27308	5.34893	3708.61	3933.93	2569.36	4185.01	2011.64	3753.67	2338.55	2151.5	1002.63	1078.54	1064.25	1030.85	992.477	1888.28	1870.77	1897.68	0.107956	0.000230918	0.00248717	0.0141898	0.181489	0.466598
sp|Q2FZJ1|PURQ_STAA8	purQ	Phosphoribosylformylglycinamidine synthase subunit PurQ OS=Staphylococcus aureus (strain NCTC 8325 / PS 47) OX=93061 GN=purQ PE=3 SV=1	500	15	11.1535	12.9712	7.57372	12.5207	5.29081	12.2253	6.87407	5.91476	2.03737	2.55257	2.48881	2.07513	2.12301	5.00063	4.63377	4.56467	1368.52	1591.56	929.289	1536.28	649.178	1500.03	843.443	725.736	249.983	313.198	305.375	254.617	260.491	613.573	568.56	560.081	0.145361	0.000380627	0.00261801	0.0183775	0.142719	0.638031
sp|Q2FZJ3|PUR7_STAA8	purC	Phosphoribosylaminoimidazole-succinocarboxamide synthase OS=Staphylococcus aureus (strain NCTC 8325 / PS 47) OX=93061 GN=purC PE=3 SV=1	719	22	9.6662	10.9013	7.05109	11.1518	5.38925	10.4115	6.61616	6.12195	3.25717	3.53275	3.49239	3.17708	3.06706	5.28823	5.41666	5.45942	1220.96	1376.97	890.64	1408.61	680.729	1315.1	835.703	773.278	411.421	446.23	441.132	401.305	387.407	667.969	684.191	689.592	0.153579	0.000513109	0.00426314	0.024281	0.211527	0.582897
sp|Q2FZJ6|FOLD_STAA8	folD	Bifunctional protein FolD OS=Staphylococcus aureus (strain NCTC 8325 / PS 47) OX=93061 GN=folD PE=3 SV=1	823	59	7.22165	7.62529	6.65236	7.6306	6.15072	7.33418	6.99693	6.18666	4.99011	5.08573	5.25968	5.1254	5.32698	6.3941	6.11154	5.90809	2503.47	2643.4	2306.12	2645.24	2132.22	2542.48	2425.57	2144.68	1729.88	1763.03	1823.33	1776.78	1846.66	2216.59	2118.64	2048.11	0.251741	7.99396e-05	0.0048035	0.00159787	0.14227	0.0896853
sp|Q2FZJ9|QOX2_STAA8	qoxA	Probable quinol oxidase subunit 2 OS=Staphylococcus aureus (strain NCTC 8325 / PS 47) OX=93061 GN=qoxA PE=3 SV=1	491	144	6.05531	5.32834	6.27795	5.4059	6.76772	5.55118	6.72225	6.47817	6.86946	6.22936	6.27478	6.4501	6.46602	6.20259	6.57699	6.34387	4070.44	3581.76	4220.1	3633.9	4549.33	3731.56	4518.76	4354.69	4617.72	4187.44	4217.97	4335.82	4346.52	4169.44	4421.12	4264.41	0.194823	0.128173	0.1773	0.993059	0.999912	0.996794
sp|Q2FZK0|QOX1_STAA8	qoxB	Probable quinol oxidase subunit 1 OS=Staphylococcus aureus (strain NCTC 8325 / PS 47) OX=93061 GN=qoxB PE=3 SV=1	650	33	6.356	5.15662	6.1404	5.51792	6.50492	5.66412	6.36023	6.59994	6.75118	6.78658	5.83644	7.10985	6.37314	6.33421	6.42504	6.08341	1260.31	1022.49	1217.56	1094.13	1289.84	1123.12	1261.15	1308.68	1338.67	1345.69	1157.29	1409.79	1263.71	1255.99	1274	1206.26	0.445619	0.092702	0.410275	0.715804	0.99988	0.753682
sp|Q2FZK3|FMTA_STAA8	fmtA	Teichoic acid D-alanine hydrolase OS=Staphylococcus aureus (strain NCTC 8325 / PS 47) OX=93061 GN=fmtA PE=2 SV=1	1044	42	6.43727	5.57792	6.68919	6.01832	6.89533	5.60071	6.52294	6.80891	6.72974	6.06993	6.09863	6.50155	6.29941	5.82359	5.94948	5.97711	2536.92	2198.25	2636.2	2371.81	2717.44	2207.23	2570.68	2683.38	2652.18	2392.15	2403.46	2562.25	2482.59	2295.07	2344.68	2355.57	0.798657	0.942228	0.943161	0.984117	0.484385	0.687627
sp|Q2FZK7|ATL_STAA8	atl	Bifunctional autolysin OS=Staphylococcus aureus (strain NCTC 8325 / PS 47) OX=93061 GN=atl PE=1 SV=1	80	402	7.59772	6.40671	6.84352	7.76054	7.08045	6.54438	6.62846	7.1279	6.44118	5.36348	5.52396	6.55908	4.90704	4.84049	4.91212	5.46298	15562.1	13122.6	14017.3	15895.6	14502.6	13404.6	13576.8	14599.8	13193.2	10985.8	11314.5	13434.7	10050.9	9914.58	10061.3	11189.6	0.81232	0.0233165	0.000260334	0.106703	0.00103213	0.0769225
sp|Q2FZL3|SSPB_STAA8	sspB	Staphopain B OS=Staphylococcus aureus (strain NCTC 8325 / PS 47) OX=93061 GN=sspB PE=1 SV=1	1025	5	8.56082	7.00081	6.50575	7.34258	5.39194	6.96863	5.70827	5.67392	5.30964	5.25384	5.68022	5.4116	6.11979	6.00482	7.04137	6.02602	89.0317	72.8077	67.6592	76.3621	56.0757	72.4731	59.3655	59.0082	55.2197	54.6394	59.0737	56.2801	63.6452	62.4495	73.2296	62.67	0.0321065	0.00406993	0.130114	0.64564	0.841914	0.236989
sp|Q2FZL7|MEND_STAA8	menD	2-succinyl-5-enolpyruvyl-6-hydroxy-3-cyclohexene-1-carboxylate synthase OS=Staphylococcus aureus (strain NCTC 8325 / PS 47) OX=93061 GN=menD PE=3 SV=1	840	48	6.10537	6.50723	6.25867	5.98389	6.34073	6.09353	6.39935	6.23148	6.08082	6.30881	6.44894	6.30979	6.3837	6.12627	6.41461	6.00684	1872.65	1995.91	1919.67	1835.39	1944.84	1869.02	1962.82	1911.33	1865.12	1935.05	1978.03	1935.35	1958.02	1879.06	1967.5	1842.43	0.975849	0.938742	0.998762	0.998392	0.993474	0.973486
sp|Q2FZP2|HTRAL_STAA8	SAOUHSC_00958	Serine protease HtrA-like OS=Staphylococcus aureus (strain NCTC 8325 / PS 47) OX=93061 GN=SAOUHSC_00958 PE=3 SV=2	255	86	5.8383	5.31556	6.09953	5.43954	6.53707	5.51623	6.29425	6.3684	7.16674	6.15312	6.47569	6.91417	6.7588	5.94816	6.46517	6.70929	2425.3	2208.15	2533.82	2259.65	2715.58	2291.51	2614.71	2645.51	2977.15	2556.08	2690.08	2872.23	2807.69	2470.94	2685.71	2787.12	0.34751	0.0215727	0.0740609	0.359178	0.75161	0.890588
sp|Q2FZP4|RF3_STAA8	prfC	Peptide chain release factor 3 OS=Staphylococcus aureus (strain NCTC 8325 / PS 47) OX=93061 GN=prfC PE=3 SV=1	1380	71	6.82037	5.55918	5.90527	6.16096	6.74906	5.51009	5.8497	6.58036	6.64524	6.04617	6.08374	6.66769	6.70958	6.15237	5.89559	6.66462	2065.92	1683.9	1788.73	1866.18	2044.32	1669.03	1771.9	1993.22	2012.87	1831.41	1842.79	2019.67	2032.36	1863.58	1785.8	2018.74	0.997781	0.878875	0.885153	0.942063	0.946297	0.999999
sp|Q2FZP6|MURE_STAA8	murE	UDP-N-acetylmuramoyl-L-alanyl-D-glutamate--L-lysine ligase OS=Staphylococcus aureus (strain NCTC 8325 / PS 47) OX=93061 GN=murE PE=1 SV=1	153	78	5.92959	6.22941	6.2031	5.96218	6.00779	6.28609	6.13773	5.9241	6.20902	6.58989	6.74077	6.54205	6.31625	6.25722	6.60119	6.0636	2314.07	2431.08	2420.81	2326.79	2344.59	2453.2	2395.3	2311.93	2423.12	2571.76	2630.64	2553.09	2464.97	2441.93	2576.17	2366.37	0.999928	0.0325862	0.378593	0.0360258	0.407064	0.444055
sp|Q2FZP7|UGTP_STAA8	ugtP	Processive diacylglycerol beta-glucosyltransferase OS=Staphylococcus aureus (strain NCTC 8325 / PS 47) OX=93061 GN=ugtP PE=1 SV=1	1443	26	6.21382	4.89896	5.95156	5.89635	6.28186	4.40825	5.68728	6.49123	7.23771	6.84504	6.83425	8.18214	7.16053	5.74676	5.71558	6.44869	907.247	715.271	868.955	860.894	917.181	643.625	830.37	947.75	1056.74	999.408	997.832	1194.63	1045.47	839.053	834.501	941.538	0.999965	0.0466558	0.733154	0.0431468	0.707743	0.250366
sp|Q2FZP8|LTAA_STAA8	ltaA	Proton-coupled antiporter flippase LtaA OS=Staphylococcus aureus (strain NCTC 8325 / PS 47) OX=93061 GN=ltaA PE=1 SV=2	1932	2	5.51991	5.36831	6.17205	5.37669	6.69307	7.14997	6.1615	6.57792	7.0814	6.2106	6.3492	6.18536	7.0799	5.80274	7.30416	4.96724	39.4807	38.3964	44.1451	38.4563	47.8716	51.1396	44.0696	47.048	50.6491	44.4208	45.4121	44.2403	50.6384	41.5036	52.2424	35.5278	0.16596	0.30412	0.482233	0.975761	0.864641	0.982655
sp|Q2FZP9|Y951_STAA8	SAOUHSC_00951	Putative phosphoesterase SAOUHSC_00951 OS=Staphylococcus aureus (strain NCTC 8325 / PS 47) OX=93061 GN=SAOUHSC_00951 PE=3 SV=1	688	23	6.05697	7.02922	5.99588	7.16241	5.6521	7.17898	6.13541	6.30622	5.34015	5.68074	6.12387	5.77725	5.68967	6.55861	6.60129	6.71123	635.802	737.859	629.389	751.84	593.302	753.579	644.035	661.965	560.557	596.309	642.824	606.439	597.246	688.459	692.939	704.479	0.913473	0.172173	0.966875	0.428551	0.997318	0.335068
sp|Q2FZQ3|FABI_STAA8	fabI	Enoyl-[acyl-carrier-protein] reductase [NADPH] FabI OS=Staphylococcus aureus (strain NCTC 8325 / PS 47) OX=93061 GN=fabI PE=1 SV=1	683	192	6.78117	6.13057	6.20384	6.05433	6.28703	5.9405	5.99377	6.42644	6.21785	6.49668	6.15351	6.61144	6.55524	6.39667	5.80977	5.94121	9021.8	8156.23	8253.7	8054.79	8364.39	7903.35	7974.22	8549.86	8272.34	8643.3	8186.74	8795.99	8721.21	8510.25	7729.43	7904.3	0.919164	0.981077	0.940084	0.747227	0.999886	0.783235
sp|Q2FZS0|FABH_STAA8	fabH	3-oxoacyl-[acyl-carrier-protein] synthase 3 OS=Staphylococcus aureus (strain NCTC 8325 / PS 47) OX=93061 GN=fabH PE=1 SV=1	367	142	6.05791	5.91695	6.09897	5.6656	6.1851	5.95467	6.06221	6.04351	6.51111	6.574	6.56294	6.39565	6.73785	6.34657	6.56768	6.31928	5349.49	5225.02	5385.75	5003.06	5461.81	5258.33	5353.29	5336.78	5749.7	5805.23	5795.47	5647.74	5949.92	5604.4	5799.65	5580.3	0.653854	0.000872357	0.00114255	0.00616285	0.00823837	0.998226
sp|Q2FZT4|Y906_STAA8	SAOUHSC_00906	Uncharacterized protein SAOUHSC_00906 OS=Staphylococcus aureus (strain NCTC 8325 / PS 47) OX=93061 GN=SAOUHSC_00906 PE=3 SV=1	75	97	6.25454	7.0307	6.34605	6.81561	6.09695	7.1304	6.0643	6.13088	5.67404	6.13253	6.14923	5.81915	5.67564	6.39982	6.0031	6.27707	2265.84	2547.02	2298.99	2469.1	2208.75	2583.14	2196.92	2221.04	2055.54	2221.64	2227.69	2108.11	2056.12	2318.47	2174.75	2274	0.771843	0.10791	0.252729	0.440298	0.750184	0.945764
sp|Q2FZT5|ADDA_STAA8	addA	ATP-dependent helicase/nuclease subunit A OS=Staphylococcus aureus (strain NCTC 8325 / PS 47) OX=93061 GN=addA PE=3 SV=1	132	71	6.81549	6.53037	6.33854	6.48895	6.00768	6.48407	6.10866	6.06476	5.95152	6.06855	6.12747	5.90698	6.14121	6.20389	6.38193	6.37991	2663.91	2552.47	2477.49	2536.28	2348.17	2534.37	2387.64	2370.48	2326.22	2371.96	2394.99	2308.81	2400.36	2424.86	2494.45	2493.66	0.0341166	0.00361961	0.163773	0.585151	0.787554	0.171524
sp|Q2FZT6|ADDB_STAA8	addB	ATP-dependent helicase/deoxyribonuclease subunit B OS=Staphylococcus aureus (strain NCTC 8325 / PS 47) OX=93061 GN=addB PE=3 SV=1	76	58	6.37343	6.46564	6.28504	6.5141	6.20809	6.29466	6.20686	6.26436	5.9622	6.07648	6.33081	6.08972	5.88803	6.22814	6.39033	6.42211	2021.76	2051.01	1993.72	2066.38	1969.31	1996.77	1968.92	1987.16	1891.31	1927.56	2008.24	1931.76	1867.78	1975.67	2027.12	2037.2	0.458744	0.0804808	0.40481	0.653182	0.99958	0.712741
sp|Q2FZU0|G6PI_STAA8	pgi	Glucose-6-phosphate isomerase OS=Staphylococcus aureus (strain NCTC 8325 / PS 47) OX=93061 GN=pgi PE=3 SV=1	50	211	6.78859	7.28474	6.66331	6.80819	6.17278	7.12289	6.33735	6.20328	5.34819	5.89229	5.88698	5.47957	5.42751	6.4649	6.13559	5.98384	10805	11594.7	10605.6	10836.2	9824.85	11337.1	10086.8	9873.4	8512.41	9378.41	9369.97	8721.51	8638.66	10289.8	9765.67	9524.14	0.393494	0.00231823	0.0237984	0.0396253	0.340615	0.551198
sp|Q2FZU1|ASSY_STAA8	argG	Argininosuccinate synthase OS=Staphylococcus aureus (strain NCTC 8325 / PS 47) OX=93061 GN=argG PE=3 SV=1	499	16	6.45249	6.0516	5.58044	6.26504	6.09216	5.8307	5.50981	5.91497	6.98817	6.91231	7.10088	6.83009	6.23421	5.99161	6.24401	6.00151	461.209	432.554	398.877	447.81	435.453	416.765	393.828	422.788	499.498	494.076	507.554	488.199	445.607	428.266	446.307	428.974	0.485436	0.00129777	0.997874	0.000136419	0.391985	0.00173825
sp|Q2FZU2|ARLY_STAA8	argH	Argininosuccinate lyase OS=Staphylococcus aureus (strain NCTC 8325 / PS 47) OX=93061 GN=argH PE=3 SV=1	1248	7	6.25227	5.39541	5.72402	5.90335	5.91508	5.85324	5.9618	5.37939	7.4337	6.82684	7.62875	7.06322	5.80987	5.81855	6.56112	6.47338	125.27	108.102	114.686	118.279	118.514	117.275	119.45	107.781	148.941	136.782	152.849	141.518	116.406	116.58	131.458	129.7	0.998274	0.000498231	0.52665	0.000385587	0.435678	0.00487884
sp|Q2FZU9|PPI1_STAA8	SAOUHSC_00891	Putative peptidyl-prolyl cis-trans isomerase OS=Staphylococcus aureus (strain NCTC 8325 / PS 47) OX=93061 GN=SAOUHSC_00891 PE=3 SV=1	1402	63	5.60562	6.9594	6.27544	6.74781	5.88495	6.98475	5.40467	6.22554	5.97407	6.19297	5.78548	6.61337	5.10709	9.09715	5.0018	6.13989	3637.5	4515.97	4072.15	4378.67	3818.76	4532.42	3507.1	4039.77	3876.59	4018.63	3754.21	4291.43	3314	5903.16	3245.68	3984.19	0.983307	0.986066	0.999805	0.999996	0.991973	0.993674
sp|Q2FZV1|MNHA1_STAA8	mnhA1	Na(+)/H(+) antiporter subunit A1 OS=Staphylococcus aureus (strain NCTC 8325 / PS 47) OX=93061 GN=mnhA1 PE=3 SV=1	322	16	6.6613	5.26147	6.73259	5.98012	6.80481	5.67382	6.43533	6.22813	6.32144	6.36749	5.96132	7.14267	5.56225	5.80251	6.63034	6.43441	738.339	583.182	746.241	662.837	754.246	628.887	713.293	690.326	700.669	705.773	660.753	791.694	616.52	643.151	734.907	713.191	0.987323	0.876191	0.999112	0.973965	0.966365	0.815142
sp|Q2FZV3|MNHC1_STAA8	mnhC1	Na(+)/H(+) antiporter subunit C1 OS=Staphylococcus aureus (strain NCTC 8325 / PS 47) OX=93061 GN=mnhC1 PE=3 SV=2	1627	1	6.6388	8.4414	4.99995	4.97666	6.6169	6.52947	3.66656	8.09049	7.56438	7.37713	4.32157	8.8219	4.26862	6.61608	4.88967	6.18042	7.12945	9.06527	5.36948	5.34446	7.10593	7.01203	3.93754	8.68842	8.12343	7.92234	4.64096	9.47389	4.58409	7.10505	5.25104	6.63719	0.999987	0.914921	0.909359	0.903167	0.920704	0.575522
sp|Q2FZV7|NDH_STAA8	SAOUHSC_00878	Type II NADH:quinone oxidoreductase OS=Staphylococcus aureus (strain NCTC 8325 / PS 47) OX=93061 GN=SAOUHSC_00878 PE=1 SV=1	452	259	6.39062	6.21357	6.50384	6.27093	6.36346	6.19046	6.20009	6.4018	6.1305	6.30834	6.08292	6.2833	6.24252	6.27076	6.06633	6.08056	7885.55	7667.08	8025.26	7737.86	7852.04	7638.57	7650.45	7899.34	7564.58	7784.02	7505.87	7753.13	7702.81	7737.65	7485.4	7502.96	0.899227	0.331867	0.172907	0.705719	0.450557	0.968853
sp|Q2FZW3|DLTD_STAA8	dltD	Protein DltD OS=Staphylococcus aureus (strain NCTC 8325 / PS 47) OX=93061 GN=dltD PE=1 SV=1	38	110	5.87798	5.29185	6.17467	5.54515	6.40916	5.72415	6.62778	6.63597	6.96418	6.48847	6.19562	6.82194	6.33042	6.21577	6.34856	6.34834	4703.71	4234.67	4941.13	4437.37	5128.77	4580.61	5303.72	5310.27	5572.91	5192.24	4957.89	5459.09	5065.76	4974.02	5080.28	5080.1	0.0897671	0.0128062	0.11718	0.682734	0.998423	0.588937
sp|Q2FZW4|DLTC_STAA8	dltC	D-alanyl carrier protein OS=Staphylococcus aureus (strain NCTC 8325 / PS 47) OX=93061 GN=dltC PE=3 SV=1	895	6	6.37898	7.13151	5.51852	7.16077	5.72572	6.52504	5.78918	5.63777	7.31057	7.69969	4.92066	5.87383	6.81383	6.47413	5.9157	5.12412	162.243	181.383	140.358	182.127	145.628	165.958	147.242	143.391	185.937	195.834	125.152	149.395	173.303	164.663	150.46	130.327	0.735459	0.998515	0.869049	0.818782	0.993007	0.928243
sp|Q2FZW6|DLTA_STAA8	dltA	D-alanine--D-alanyl carrier protein ligase OS=Staphylococcus aureus (strain NCTC 8325 / PS 47) OX=93061 GN=dltA PE=3 SV=1	463	99	6.19824	6.44063	6.23889	6.08479	6.03388	6.09902	6.12883	5.88608	6.30899	6.62756	6.8126	6.18336	6.4526	6.16417	6.34683	5.99351	3210.3	3335.84	3231.35	3151.54	3125.17	3158.91	3174.35	3048.62	3267.66	3432.66	3528.5	3202.59	3342.04	3192.65	3287.26	3104.26	0.494851	0.353197	1	0.0349455	0.50024	0.348722
sp|Q2FZX0|NAGD_STAA8	nagD	Acid sugar phosphatase OS=Staphylococcus aureus (strain NCTC 8325 / PS 47) OX=93061 GN=nagD PE=3 SV=1	492	57	6.26504	6.81569	6.41942	6.6253	6.18478	6.87341	6.48646	6.24994	5.63847	5.99973	6.2554	5.84488	5.888	6.11054	6.27044	6.07249	2124.07	2310.76	2176.41	2246.21	2096.86	2330.33	2199.14	2118.95	1911.64	2034.12	2120.8	1981.62	1996.24	2071.69	2125.9	2058.79	0.9641	0.0237472	0.10371	0.0538912	0.218254	0.825949
sp|Q2FZX4|LIPA_STAA8	lipA	Lipoyl synthase OS=Staphylococcus aureus (strain NCTC 8325 / PS 47) OX=93061 GN=lipA PE=3 SV=1	594	58	6.44059	6.14157	6.11346	5.93429	6.35419	6.01887	6.08782	6.41019	6.37897	6.06876	6.16182	6.45057	6.48465	6.323	6.25012	6.38112	1800.88	1717.27	1709.41	1659.31	1776.72	1682.96	1702.24	1792.38	1783.65	1696.91	1722.93	1803.67	1813.2	1768	1747.62	1784.25	0.960888	0.822076	0.400208	0.980366	0.671541	0.869688
sp|Q2FZX9|NMO_STAA8	SAOUHSC_00855	Probable nitronate monooxygenase OS=Staphylococcus aureus (strain NCTC 8325 / PS 47) OX=93061 GN=SAOUHSC_00855 PE=3 SV=1	11	10	6.27565	6.46809	6.39207	6.85367	5.76991	6.32831	6.0191	5.20687	5.97903	6.66189	6.66203	6.03263	5.59212	6.35915	6.81466	6.58481	533.781	550.149	543.683	582.945	490.765	538.26	511.96	442.875	508.552	566.633	566.645	513.111	475.643	540.883	579.627	560.077	0.170021	0.945503	0.948893	0.373062	0.367003	0.999999
sp|Q2FZY3|Y851_STAA8	SAOUHSC_00851	UPF0051 protein SAOUHSC_00851 OS=Staphylococcus aureus (strain NCTC 8325 / PS 47) OX=93061 GN=SAOUHSC_00851 PE=3 SV=1	624	175	6.33112	6.21217	5.94654	5.81507	6.48724	6.0926	5.89199	5.89052	6.3032	6.45535	6.68803	6.47858	6.53155	6.34121	6.30777	6.22705	4850.14	4759.01	4555.52	4454.8	4969.74	4667.41	4513.73	4512.6	4828.75	4945.31	5123.56	4963.1	5003.68	4857.87	4832.25	4770.41	0.999658	0.0758915	0.296792	0.0892845	0.338502	0.819838
sp|Q2FZY9|Y845_STAA8	SAOUHSC_00845	UPF0337 protein SAOUHSC_00845 OS=Staphylococcus aureus (strain NCTC 8325 / PS 47) OX=93061 GN=SAOUHSC_00845 PE=3 SV=1	1241	7	4.16561	5.53975	5.19219	5.6756	6.5383	6.55712	7.66348	5.59647	7.37098	5.10682	7.2638	6.61126	5.85785	6.46382	7.61489	6.78206	193.669	257.556	241.397	263.872	303.981	304.856	356.293	260.193	342.694	237.428	337.711	307.373	272.345	300.518	354.034	315.314	0.121533	0.121743	0.0944054	1	0.99864	0.998612
sp|Q2FZZ2|METN2_STAA8	metN2	Methionine import ATP-binding protein MetN 2 OS=Staphylococcus aureus (strain NCTC 8325 / PS 47) OX=93061 GN=metN2 PE=3 SV=1	810	9	9.1443	8.81581	5.61411	10.0813	5.76621	9.44479	5.82367	5.9192	3.75837	3.97854	3.91808	3.86072	3.59506	6.52655	6.45803	7.29528	348.167	335.66	213.756	383.842	219.547	359.608	221.735	225.372	143.099	151.482	149.18	146.996	136.881	248.497	245.888	277.766	0.455042	0.00669803	0.172414	0.0938258	0.895315	0.278809
sp|Q2FZZ8|GCSH_STAA8	gcvH	Glycine cleavage system H protein OS=Staphylococcus aureus (strain NCTC 8325 / PS 47) OX=93061 GN=gcvH PE=3 SV=1	1866	8	6.17241	7.31373	7.25269	6.52272	6.7303	7.15217	6.43702	5.28821	6.12683	5.4424	5.26868	5.94909	5.51621	5.67513	6.00265	7.14975	112.132	132.866	131.757	118.496	122.267	129.931	116.939	96.069	111.304	98.8702	95.7142	108.075	100.211	103.098	109.048	129.887	0.801174	0.118727	0.413769	0.441426	0.897529	0.827662
sp|Q2G002|AROD_STAA8	aroD	3-dehydroquinate dehydratase OS=Staphylococcus aureus (strain NCTC 8325 / PS 47) OX=93061 GN=aroD PE=1 SV=1	1484	12	6.65992	6.42582	6.30724	6.3535	5.95291	6.39438	5.84692	5.99165	5.81646	6.1164	6.24186	6.03718	5.95454	6.46893	6.5326	6.89969	502.337	484.679	475.735	479.224	449.009	482.308	441.015	451.931	438.717	461.341	470.804	455.365	449.132	487.931	492.733	520.422	0.195039	0.205911	0.998727	0.999983	0.15449	0.163434
sp|Q2G015|CLFA_STAA8	clfA	Clumping factor A OS=Staphylococcus aureus (strain NCTC 8325 / PS 47) OX=93061 GN=clfA PE=1 SV=1	715	64	5.18672	5.92726	5.71304	5.82821	6.1158	6.40815	5.67265	5.99491	6.93256	6.81942	7.00152	6.77765	6.72089	6.43299	6.40436	6.06387	1505.03	1719.91	1657.75	1691.17	1774.62	1859.45	1646.03	1739.54	2011.62	1978.79	2031.63	1966.67	1950.2	1866.66	1858.35	1759.55	0.228322	0.0001571	0.00926313	0.00395234	0.279618	0.104871
sp|Q2G023|SSRP_STAA8	smpB	SsrA-binding protein OS=Staphylococcus aureus (strain NCTC 8325 / PS 47) OX=93061 GN=smpB PE=3 SV=1	1126	31	5.89251	6.35991	6.09895	5.93236	6.06887	5.85493	5.7757	6.66095	6.39083	6.57176	6.39523	6.67344	6.32008	6.25271	6.24944	6.50232	991.039	1069.65	1025.76	997.741	1020.7	984.719	971.393	1120.28	1074.85	1105.28	1075.59	1122.38	1062.95	1051.62	1051.07	1093.6	0.999481	0.105214	0.463629	0.126168	0.525179	0.739684
sp|Q2G026|SECG_STAA8	SAOUHSC_00801	Protein translocase subunit SecG OS=Staphylococcus aureus (strain NCTC 8325 / PS 47) OX=93061 GN=SAOUHSC_00801 PE=3 SV=1	1612	5	7.12084	5.81184	7.20477	6.77127	6.93561	7.11851	4.40118	6.19794	6.27792	7.76933	6.11246	7.43705	5.57249	6.01358	4.2675	4.98771	146.197	119.322	147.92	139.02	142.394	146.149	90.3599	127.249	128.891	159.511	125.494	152.689	114.408	123.464	87.6155	102.402	0.809449	0.992598	0.130447	0.659721	0.463667	0.0832904
sp|Q2G028|ENO_STAA8	eno	Enolase OS=Staphylococcus aureus (strain NCTC 8325 / PS 47) OX=93061 GN=eno PE=1 SV=1	1	387	5.58428	6.33722	5.7574	6.32189	5.42209	6.2645	6.41201	6.43767	6.89299	5.78756	6.3481	5.92905	6.13973	7.26246	6.29664	6.80641	12164	13804.1	12541.1	13770.7	11810.7	13645.7	13967	14022.9	15014.7	12606.8	13827.8	12915	13373.9	15819.5	13715.7	14826.1	0.977061	0.888057	0.286751	0.988498	0.479511	0.660963
sp|Q2G030|TPIS_STAA8	tpiA	Triosephosphate isomerase OS=Staphylococcus aureus (strain NCTC 8325 / PS 47) OX=93061 GN=tpiA PE=3 SV=1	595	155	5.96395	6.38097	6.33452	6.26657	6.03874	6.53098	5.94955	5.89709	6.42981	6.58562	6.70717	6.22466	6.41992	6.0598	6.37722	5.83344	4328.66	4631.33	4597.62	4548.3	4382.94	4740.21	4318.21	4280.13	4666.78	4779.87	4868.09	4517.88	4659.6	4398.23	4628.61	4233.93	0.868785	0.497268	0.982026	0.175746	0.978068	0.313723
sp|Q2G031|PGK_STAA8	pgk	Phosphoglycerate kinase OS=Staphylococcus aureus (strain NCTC 8325 / PS 47) OX=93061 GN=pgk PE=3 SV=1	112	149	6.20398	6.50529	6.33353	6.23463	6.10212	6.31605	6.11027	5.95384	6.43304	6.7061	6.59068	6.22673	6.27764	6.2697	5.93738	5.79902	7212.27	7562.56	7362.88	7247.91	7093.86	7342.56	7103.34	6921.48	7478.56	7796	7661.82	7238.72	7297.91	7288.67	6902.34	6741.5	0.470634	0.594211	0.29183	0.070396	0.981463	0.0370175
sp|Q2G035|Y792_STAA8	SAOUHSC_00792	Epimerase family protein SAOUHSC_00792 OS=Staphylococcus aureus (strain NCTC 8325 / PS 47) OX=93061 GN=SAOUHSC_00792 PE=3 SV=1	1421	14	6.60868	6.08874	6.35261	6.45905	6.50052	5.8361	6.04811	6.61087	5.9469	5.80393	5.92169	6.43673	5.95587	6.56101	5.89103	6.97815	733.025	675.354	704.623	716.429	721.028	647.332	670.848	733.268	659.622	643.764	656.826	713.953	660.617	727.738	653.425	774.007	0.957796	0.54547	0.999354	0.824433	0.980537	0.614756
sp|Q2G036|CLPP_STAA8	clpP	ATP-dependent Clp protease proteolytic subunit OS=Staphylococcus aureus (strain NCTC 8325 / PS 47) OX=93061 GN=clpP PE=1 SV=1	789	70	6.23137	6.56892	6.20352	6.4025	6.14579	6.45435	6.13675	6.01197	5.96516	6.25828	6.32258	5.97736	6.03068	6.37921	6.55843	6.35314	4075.34	4296.1	4057.13	4187.26	4019.37	4221.17	4013.46	3931.85	3901.24	4092.94	4134.99	3909.22	3944.09	4172.03	4289.24	4154.98	0.631245	0.400415	0.998558	0.974722	0.721376	0.482758
sp|Q2G037|WHIA_STAA8	whiA	Probable cell division protein WhiA OS=Staphylococcus aureus (strain NCTC 8325 / PS 47) OX=93061 GN=whiA PE=3 SV=1	933	36	5.98406	5.75483	6.2713	5.52513	6.24735	5.63451	6.11981	5.94178	6.93972	6.76916	6.87884	6.76768	6.88175	5.95103	6.32561	6.00744	1377.07	1324.32	1443.17	1271.46	1437.66	1296.63	1408.31	1367.34	1596.99	1557.74	1582.98	1557.4	1583.65	1369.47	1455.67	1382.45	0.962118	0.0035511	0.271784	0.00809629	0.501701	0.0976756
sp|Q2G039|Y787_STAA8	SAOUHSC_00787	Nucleotide-binding protein SAOUHSC_00787 OS=Staphylococcus aureus (strain NCTC 8325 / PS 47) OX=93061 GN=SAOUHSC_00787 PE=3 SV=2	831	25	6.98482	6.83167	6.58344	6.7738	6.12433	6.51391	6.21204	6.42201	5.61911	6.07032	5.80286	5.63734	5.72543	6.15189	6.36795	6.17906	1467.69	1435.51	1383.35	1423.35	1286.88	1368.74	1305.31	1349.43	1180.72	1275.53	1219.33	1184.55	1203.06	1292.67	1338.07	1298.38	0.0339681	9.89549e-05	0.00288299	0.0167157	0.509497	0.185951
sp|Q2G044|LGT_STAA8	lgt	Phosphatidylglycerol--prolipoprotein diacylglyceryl transferase OS=Staphylococcus aureus (strain NCTC 8325 / PS 47) OX=93061 GN=lgt PE=3 SV=1	1967	7	7.59169	6.22445	6.56055	6.28076	6.72837	6.15463	5.96364	6.57648	6.19108	6.21751	5.09707	6.35088	6.21232	6.43404	5.13582	6.28072	181.58	148.878	156.917	150.225	160.931	147.208	142.64	157.298	148.08	148.712	121.913	151.902	148.588	153.891	122.84	150.224	0.857923	0.323731	0.384953	0.75135	0.820161	0.999131
sp|Q2G045|HPRK_STAA8	hprK	HPr kinase/phosphorylase OS=Staphylococcus aureus (strain NCTC 8325 / PS 47) OX=93061 GN=hprK PE=3 SV=1	859	44	6.63762	6.93357	6.45238	6.75675	6.15099	6.93619	6.02007	6.3629	5.6457	5.91871	5.77349	5.8112	5.83416	6.38124	6.07395	6.31106	2610.41	2726.8	2537.56	2657.26	2419.03	2727.83	2367.54	2502.37	2220.31	2327.68	2270.57	2285.4	2294.43	2509.58	2388.73	2481.98	0.340236	0.00191003	0.0545488	0.0393362	0.659081	0.261938
sp|Q2G055|HPF_STAA8	hpf	Ribosome hibernation promotion factor OS=Staphylococcus aureus (strain NCTC 8325 / PS 47) OX=93061 GN=hpf PE=1 SV=1	1439	16	7.42596	8.39805	6.60669	7.88977	6.19794	8.10235	6.63292	5.91169	4.85355	4.90719	5.24014	5.00708	4.55305	6.19055	5.97191	6.11117	742.018	839.152	660.155	788.363	619.312	809.605	662.776	590.709	484.977	490.337	523.606	500.319	454.951	618.573	596.727	610.642	0.377775	0.00160538	0.01635	0.0284626	0.264855	0.546839
sp|Q2G061|Y760_STAA8	SAOUHSC_00760	Uncharacterized membrane protein SAOUHSC_00760 OS=Staphylococcus aureus (strain NCTC 8325 / PS 47) OX=93061 GN=SAOUHSC_00760 PE=4 SV=1	815	14	5.1081	4.48865	5.45714	4.93474	6.17064	4.66419	5.94393	6.14756	8.72937	7.52565	7.32355	7.93999	6.88283	5.7102	6.52412	6.44933	478.532	420.501	511.23	462.291	578.071	436.946	556.833	575.909	817.776	705.01	686.077	743.826	644.79	534.937	611.186	604.179	0.312748	6.15163e-05	0.0216489	0.000915063	0.398106	0.0144308
sp|Q2G064|PEPT_STAA8	pepT	Peptidase T OS=Staphylococcus aureus (strain NCTC 8325 / PS 47) OX=93061 GN=pepT PE=3 SV=1	714	44	6.29884	7.63231	6.67041	6.71516	5.83265	8.79021	5.89343	6.94993	5.43989	5.5003	5.76467	5.05089	5.31779	6.10808	6.29689	5.73856	1713.12	2075.79	1814.18	1826.35	1586.33	2390.71	1602.86	1890.2	1479.51	1495.94	1567.84	1373.71	1446.3	1661.24	1712.59	1560.74	0.999887	0.113127	0.354406	0.101336	0.324227	0.869732
sp|Q2G069|MURB_STAA8	murB	UDP-N-acetylenolpyruvoylglucosamine reductase OS=Staphylococcus aureus (strain NCTC 8325 / PS 47) OX=93061 GN=murB PE=3 SV=1	1256	42	6.17504	6.70671	6.54781	6.09007	6.36658	6.33532	5.94483	5.90908	6.10991	6.60762	6.59605	5.97092	6.28822	6.16227	6.40353	5.78602	2007.19	2180.01	2128.36	1979.57	2069.45	2059.29	1932.36	1920.74	1986.02	2147.8	2144.04	1940.84	2043.98	2003.04	2081.46	1880.74	0.64361	0.991013	0.703731	0.804884	0.999572	0.854776
sp|Q2G079|NRDI_STAA8	nrdI	Protein NrdI OS=Staphylococcus aureus (strain NCTC 8325 / PS 47) OX=93061 GN=nrdI PE=3 SV=1	1915	7	6.60187	6.20012	6.18812	6.86156	5.90467	5.7441	5.53584	5.1418	6.60869	5.68488	6.28115	6.29484	6.27276	6.80545	6.60202	7.27213	172.233	161.752	161.439	179.008	154.044	149.855	144.422	134.142	172.411	148.31	163.866	164.223	163.647	177.544	172.237	189.719	0.0239402	0.78192	0.719576	0.120514	0.00380742	0.239818
sp|Q2G081|QUEF_STAA8	queF	NADPH-dependent 7-cyano-7-deazaguanine reductase OS=Staphylococcus aureus (strain NCTC 8325 / PS 47) OX=93061 GN=queF PE=3 SV=1	1549	13	4.43372	5.06784	5.96335	6.34895	5.39648	4.68675	7.07532	4.89044	7.89504	6.18445	7.54704	7.21999	6.33734	6.79877	6.58754	7.56698	281.923	322.244	379.186	403.705	343.141	298.012	449.892	310.964	502.015	393.245	479.887	459.091	402.967	432.307	418.876	481.155	0.999618	0.0475662	0.144388	0.0565372	0.169132	0.908841
sp|Q2G084|Y736_STAA8	SAOUHSC_00736	Putative lipid kinase SAOUHSC_00736 OS=Staphylococcus aureus (strain NCTC 8325 / PS 47) OX=93061 GN=SAOUHSC_00736 PE=3 SV=1	1119	18	6.10141	6.51294	5.80642	6.25764	5.5611	6.49269	5.76319	5.79254	6.4674	6.24445	6.37097	6.77197	6.35851	6.60026	6.49874	6.39977	905.378	966.443	861.605	928.56	825.202	963.439	855.19	859.544	959.686	926.603	945.377	1004.88	943.528	979.401	964.336	949.65	0.553187	0.477041	0.475329	0.0636555	0.0633157	1
sp|Q2G087|HIS8_STAA8	hisC	Histidinol-phosphate aminotransferase OS=Staphylococcus aureus (strain NCTC 8325 / PS 47) OX=93061 GN=hisC PE=3 SV=1	796	8	7.6833	8.22531	6.80452	7.52148	6.28836	7.82389	6.32771	6.36986	4.76913	5.28664	4.85825	4.79712	4.71442	6.42244	6.23572	5.87184	577.408	618.141	511.367	565.247	472.577	587.974	475.534	478.702	358.405	397.297	365.103	360.509	354.294	482.653	468.621	441.275	0.260833	0.000323634	0.00867866	0.00779772	0.232191	0.23851
sp|Q2G093|LTAS_STAA8	ltaS	Lipoteichoic acid synthase OS=Staphylococcus aureus (strain NCTC 8325 / PS 47) OX=93061 GN=ltaS PE=1 SV=1	476	78	6.19113	5.94807	6.34807	5.86505	6.46427	5.84046	6.15678	6.13275	6.54968	6.46661	6.62492	6.59486	6.63993	5.95286	6.27535	5.94921	2429.68	2334.29	2491.27	2301.71	2536.87	2292.06	2416.2	2406.77	2570.39	2537.79	2599.92	2588.12	2605.81	2336.17	2462.73	2334.74	0.983339	0.0670243	0.898659	0.122084	0.986822	0.205566
sp|Q2G0B1|MGRA_STAA8	mgrA	HTH-type transcriptional regulator MgrA OS=Staphylococcus aureus (strain NCTC 8325 / PS 47) OX=93061 GN=mgrA PE=1 SV=3	1393	53	6.12444	6.64887	6.27573	6.30698	6.12564	6.32458	6.41817	6.03159	6.03361	6.64047	6.67159	6.17742	5.91956	5.87268	6.38522	6.04343	2487.46	2700.46	2548.91	2561.6	2487.95	2568.75	2606.76	2449.75	2450.57	2697.05	2709.69	2508.98	2404.25	2385.21	2593.38	2454.56	0.910015	0.994758	0.393042	0.804214	0.761711	0.284612
sp|Q2G0B4|UPPP_STAA8	uppP	Undecaprenyl-diphosphatase OS=Staphylococcus aureus (strain NCTC 8325 / PS 47) OX=93061 GN=uppP PE=3 SV=1	1474	11	5.65915	5.19074	6.98732	5.51517	5.94392	5.79485	6.21847	6.24985	7.12138	6.94523	5.34074	7.23637	6.55171	6.35758	6.7226	6.16491	127.86	117.277	157.868	124.607	134.294	130.926	140.497	141.206	160.897	156.917	120.666	163.495	148.026	143.64	151.887	139.287	0.959821	0.283486	0.521698	0.524227	0.799215	0.960833
sp|Q2G0B6|Y689_STAA8	SAOUHSC_00689	UPF0178 protein SAOUHSC_00689 OS=Staphylococcus aureus (strain NCTC 8325 / PS 47) OX=93061 GN=SAOUHSC_00689 PE=3 SV=1	1592	12	5.5949	6.008	6.33734	5.94062	5.862	5.49316	6.21553	5.62527	6.20135	6.53511	7.22978	6.59633	5.8818	6.30031	7.05269	7.1258	481.689	517.255	545.609	511.454	504.685	472.93	535.122	484.304	533.901	562.636	622.443	567.907	506.39	542.421	607.197	613.491	0.941111	0.177057	0.227754	0.0705453	0.0932996	0.998277
sp|Q2G0D0|Y675_STAA8	SAOUHSC_00675	Probable transcriptional regulatory protein SAOUHSC_00675 OS=Staphylococcus aureus (strain NCTC 8325 / PS 47) OX=93061 GN=SAOUHSC_00675 PE=3 SV=1	43	26	6.11381	6.3443	6.02249	5.9005	6.09067	6.7637	6.21983	6.30064	6.29297	6.67162	6.23804	6.34345	6.49935	6.60677	6.12489	5.467	1003.96	1041.81	988.964	968.932	1000.16	1110.68	1021.37	1034.64	1033.38	1095.56	1024.36	1041.67	1067.27	1084.91	1005.78	897.747	0.70827	0.600518	0.985306	0.99759	0.881245	0.794489
sp|Q2G0D1|SARX_STAA8	sarX	HTH-type transcriptional regulator SarX OS=Staphylococcus aureus (strain NCTC 8325 / PS 47) OX=93061 GN=sarX PE=1 SV=2	556	24	7.39732	7.83698	5.82652	7.22169	6.18777	8.06994	6.46162	6.06033	4.49755	5.23301	4.54606	4.40378	5.84137	7.2371	5.40283	7.77614	1579.39	1673.26	1244.01	1541.89	1321.14	1723	1379.61	1293.93	960.264	1117.29	970.621	940.243	1247.18	1545.18	1153.55	1660.27	0.926843	0.00984125	0.842854	0.028643	0.99644	0.041461
sp|Q2G0D4|SSAAL_STAA8	SAOUHSC_00671	Probable autolysin SsaALP OS=Staphylococcus aureus (strain NCTC 8325 / PS 47) OX=93061 GN=SAOUHSC_00671 PE=1 SV=1	635	4	5.5833	5.48484	5.96542	6.9377	6.3669	5.65972	5.52266	6.20602	6.86694	7.19674	6.7687	7.34034	6.16855	6.11277	5.9133	5.90611	77.4346	76.0691	82.7342	96.2188	88.3023	78.4945	76.5936	86.0711	95.2374	99.8114	93.8749	101.803	85.5514	84.7778	82.0114	81.9116	0.997716	0.0180582	0.999503	0.0131148	0.990875	0.0218788
sp|Q2G0D9|GRAS_STAA8	graS	Sensor histidine kinase GraS OS=Staphylococcus aureus (strain NCTC 8325 / PS 47) OX=93061 GN=graS PE=1 SV=1	1023	36	6.3704	5.35068	6.55331	5.9564	6.60724	5.64626	6.66959	6.63742	6.83376	5.7581	5.60683	6.742	6.16627	5.96276	6.50645	6.63252	1431.48	1202.34	1472.58	1338.45	1484.7	1268.76	1498.71	1491.48	1535.6	1293.89	1259.9	1514.98	1385.61	1339.88	1462.05	1490.38	0.793422	0.959234	0.887329	0.97215	0.996873	0.99564
sp|Q2G0E0|GRAR_STAA8	graR	Response regulator protein GraR OS=Staphylococcus aureus (strain NCTC 8325 / PS 47) OX=93061 GN=graR PE=1 SV=1	1091	13	7.15252	7.20964	6.54645	6.92369	6.16332	6.96424	6.35865	6.36002	5.45676	5.5488	5.60183	6.00916	5.53486	6.51181	5.76662	5.89164	554.314	558.741	507.344	536.58	477.652	539.723	492.79	492.896	422.894	430.027	434.137	465.705	428.947	504.66	446.908	456.597	0.206434	0.000651194	0.00434003	0.0226803	0.160174	0.665496
sp|Q2G0E1|GRAX_STAA8	graX	Auxiliary protein GraX OS=Staphylococcus aureus (strain NCTC 8325 / PS 47) OX=93061 GN=graX PE=1 SV=1	9	6	6.94072	5.8342	6.32177	5.77889	6.49261	6.09264	5.82737	6.06541	6.14526	6.06019	6.34774	5.62256	6.18523	7.31499	6.10441	6.866	180.958	152.109	164.821	150.667	169.275	158.847	151.931	158.137	160.219	158.001	165.498	146.591	161.261	190.716	159.154	179.01	0.988562	0.943236	0.599685	0.994873	0.423824	0.31046
sp|Q2G0F8|SYR_STAA8	argS	Arginine--tRNA ligase OS=Staphylococcus aureus (strain NCTC 8325 / PS 47) OX=93061 GN=argS PE=3 SV=1	311	176	6.18865	6.4598	6.41757	6.25556	5.99443	6.43693	6.16247	6.24127	6.0348	6.41676	6.27111	5.99217	6.3207	6.44063	6.27133	6.09582	6207.04	6478.99	6436.64	6274.15	6012.24	6456.05	6180.78	6259.81	6052.73	6435.82	6289.74	6009.97	6339.48	6459.77	6289.96	6113.93	0.734695	0.587583	0.975763	0.993863	0.922938	0.816402
sp|Q2G0G1|ADH_STAA8	adh	Alcohol dehydrogenase OS=Staphylococcus aureus (strain NCTC 8325 / PS 47) OX=93061 GN=adh PE=3 SV=1	1141	18	7.04456	7.67641	6.75346	7.48824	5.31823	7.9819	6.71362	6.5399	4.66801	5.37944	5.17106	4.85903	5.13868	6.57385	6.31255	6.38106	556.42	606.327	533.427	591.464	420.064	630.456	530.28	516.559	368.706	424.899	408.44	383.794	405.882	519.24	498.601	504.013	0.615209	0.00309837	0.14207	0.0265504	0.693336	0.170971
sp|Q2G0I9|LIPL_STAA8	lipL	Octanoyl-[GcvH]:protein N-octanoyltransferase OS=Staphylococcus aureus (strain NCTC 8325 / PS 47) OX=93061 GN=lipL PE=3 SV=2	531	17	6.52063	6.4405	6.37751	6.18897	5.87044	6.22751	6.11554	6.02481	6.34451	6.4724	6.44088	6.38121	6.40023	5.85621	6.45718	5.88148	546.936	540.215	534.932	519.117	492.4	522.35	512.958	505.348	532.164	542.891	540.247	535.242	536.837	491.206	541.614	493.326	0.142086	0.996892	0.367255	0.102178	0.913941	0.279089
sp|Q2G0J1|CHDC_STAA8	chdC	Coproheme decarboxylase OS=Staphylococcus aureus (strain NCTC 8325 / PS 47) OX=93061 GN=chdC PE=1 SV=1	844	39	6.25873	6.74991	6.5246	6.96437	6.04285	6.72208	6.31211	5.70681	5.94022	6.13141	6.04805	5.69933	5.93626	6.41165	6.39344	6.15819	899.208	969.778	937.407	1000.59	868.193	965.779	906.878	819.912	853.448	880.916	868.939	818.838	852.878	921.179	918.562	884.763	0.235708	0.0364987	0.286595	0.676248	0.999049	0.597029
sp|Q2G0J5|Y567_STAA8	SAOUHSC_00567	UPF0382 membrane protein SAOUHSC_00567 OS=Staphylococcus aureus (strain NCTC 8325 / PS 47) OX=93061 GN=SAOUHSC_00567 PE=3 SV=1	1734	1	4.81117	4.55894	6.14743	6.36852	6.96483	5.19315	6.63777	6.32839	7.25752	6.60751	7.43782	6.21174	6.76742	7.07812	5.88362	5.74606	7.50382	7.11042	9.58793	9.93275	10.8628	8.09957	10.3527	9.87016	11.3193	10.3055	11.6005	9.68823	10.5549	11.0395	9.17648	8.96193	0.44195	0.0805958	0.358246	0.671971	0.998225	0.766202
sp|Q2G0J7|UNG_STAA8	ung	Uracil-DNA glycosylase OS=Staphylococcus aureus (strain NCTC 8325 / PS 47) OX=93061 GN=ung PE=3 SV=1	575	13	6.03362	5.83239	6.23577	6.18715	5.5805	5.43128	5.53894	5.76314	7.02327	6.74797	6.95778	6.64841	6.17244	6.31148	6.80185	6.73401	248.953	240.65	257.294	255.288	230.257	224.1	228.542	237.793	289.787	278.428	287.085	274.32	254.681	260.418	280.651	277.852	0.0281275	0.0011714	0.0571245	1.09925e-05	0.000235363	0.160427
sp|Q2G0K7|HPS_STAA8	SAOUHSC_00553	3-hexulose-6-phosphate synthase OS=Staphylococcus aureus (strain NCTC 8325 / PS 47) OX=93061 GN=SAOUHSC_00553 PE=3 SV=1	48	61	5.9584	6.69008	5.97008	6.4992	5.73332	7.2124	5.89527	6.29416	5.80681	6.1852	6.01855	6.0427	5.95574	6.58739	6.60579	6.54491	2188.47	2457.21	2192.76	2387.1	2105.8	2649.05	2165.28	2311.79	2132.79	2271.77	2210.56	2219.43	2187.49	2419.49	2426.25	2403.89	0.999999	0.80512	0.960526	0.797635	0.963761	0.530038
sp|Q2G0K8|NAGB_STAA8	nagB	Glucosamine-6-phosphate deaminase OS=Staphylococcus aureus (strain NCTC 8325 / PS 47) OX=93061 GN=nagB PE=3 SV=1	1897	8	6.9246	7.22843	6.08419	7.17885	6.37368	6.90756	6.05726	6.11932	5.42034	5.69681	5.79939	5.28247	5.55286	6.35192	6.45945	6.56287	337.305	352.105	296.368	349.69	310.469	336.475	295.056	298.079	264.031	277.498	282.495	257.315	270.486	309.409	314.647	319.685	0.387292	0.00409728	0.207019	0.0723621	0.968691	0.151415
sp|Q2G0L1|GCH4_STAA8	folE2	GTP cyclohydrolase FolE2 OS=Staphylococcus aureus (strain NCTC 8325 / PS 47) OX=93061 GN=folE2 PE=3 SV=1	748	50	6.19602	6.38929	6.25682	5.93786	6.0126	6.14404	6.18484	6.0862	6.27336	6.31845	6.54026	5.99484	6.5648	6.19008	6.70581	6.20473	1573.48	1622.56	1588.92	1507.92	1526.9	1560.28	1570.64	1545.59	1593.12	1604.57	1660.9	1522.39	1667.13	1571.97	1702.94	1575.69	0.922097	0.925233	0.429767	0.614894	0.179717	0.776521
sp|Q2G0L4|SDRD_STAA8	sdrD	Serine-aspartate repeat-containing protein D OS=Staphylococcus aureus (strain NCTC 8325 / PS 47) OX=93061 GN=sdrD PE=1 SV=1	623	377	7.843	8.60031	7.35665	7.57542	7.81682	8.85178	7.61823	7.33574	3.90389	4.1024	3.90349	3.655	5.37027	5.41783	5.30164	5.34753	15039.4	16491.6	14106.8	14526.3	14989.2	16973.8	14608.4	14066.7	7485.94	7866.59	7485.16	7008.68	10297.8	10389	10166.2	10254.2	0.997024	1.27144e-07	1.88457e-05	1.06673e-07	1.46624e-05	0.00232688
sp|Q2G0L5|SDRC_STAA8	sdrC	Serine-aspartate repeat-containing protein C OS=Staphylococcus aureus (strain NCTC 8325 / PS 47) OX=93061 GN=sdrC PE=1 SV=1	623	63	6.33813	11.0435	5.53191	6.43302	7.27827	7.36457	6.18679	6.95102	4.42005	4.73936	4.52792	4.24429	7.60168	5.52728	6.10858	5.70364	1669.32	2908.6	1456.98	1694.31	1916.93	1939.66	1629.46	1830.74	1164.14	1248.24	1192.55	1117.85	2002.11	1455.76	1608.86	1502.21	0.976599	0.0517147	0.674229	0.102593	0.881727	0.315036
sp|Q2G0L7|AZO1_STAA8	azo1	FMN-dependent NADPH-azoreductase OS=Staphylococcus aureus (strain NCTC 8325 / PS 47) OX=93061 GN=azo1 PE=3 SV=1	1876	22	6.29913	6.50052	6.49779	6.19615	6.60525	6.71763	6.14595	6.28665	5.66327	6.55156	5.83421	5.98422	6.02745	6.28346	6.27395	6.13281	655.729	676.693	676.409	645.009	687.596	699.294	639.783	654.43	589.537	682.007	607.332	622.948	627.448	654.098	653.108	638.415	0.982602	0.229318	0.707168	0.130196	0.497008	0.77743
sp|Q2G0M5|Y535_STAA8	SAOUHSC_00535	Uncharacterized epimerase/dehydratase SAOUHSC_00535 OS=Staphylococcus aureus (strain NCTC 8325 / PS 47) OX=93061 GN=SAOUHSC_00535 PE=3 SV=1	898	39	6.96751	6.36424	6.29135	6.68901	6.19788	6.27142	5.90103	6.43245	6.02248	5.99237	6.16957	6.27806	5.59841	6.484	5.65508	6.68515	1279.91	1169.09	1155.7	1228.75	1138.53	1152.04	1084	1181.62	1106.31	1100.78	1133.33	1153.26	1028.41	1191.09	1038.82	1228.04	0.443454	0.281428	0.265603	0.984795	0.979093	0.999974
sp|Q2G0M6|ARAB_STAA8	araB	Ribulokinase OS=Staphylococcus aureus (strain NCTC 8325 / PS 47) OX=93061 GN=araB PE=3 SV=1	515	29	6.2852	5.89976	6.10702	6.67109	6.35909	5.74125	5.87518	6.31167	6.29731	6.29026	6.25312	6.80363	6.10029	6.066	6.26278	6.67638	629.278	590.687	611.438	667.913	636.676	574.817	588.226	631.928	630.49	629.784	626.066	681.183	610.765	607.331	627.033	668.443	0.849805	0.846863	0.99815	0.403851	0.764599	0.915745
sp|Q2G0M7|HCHA_STAA8	hchA	Protein/nucleic acid deglycase HchA OS=Staphylococcus aureus (strain NCTC 8325 / PS 47) OX=93061 GN=hchA PE=1 SV=1	161	61	6.90831	7.19031	6.98031	6.99172	6.22705	7.53549	6.52696	6.24621	5.36119	5.34759	5.64919	5.52559	5.00292	6.30846	6.03827	6.16043	3094.29	3220.6	3126.54	3131.65	2789.15	3375.21	2923.48	2797.73	2401.32	2395.23	2530.32	2474.96	2240.85	2825.61	2704.59	2759.31	0.615637	0.00153514	0.014414	0.0126651	0.121415	0.572614
sp|Q2G0N0|EFTU_STAA8	tuf	Elongation factor Tu OS=Staphylococcus aureus (strain NCTC 8325 / PS 47) OX=93061 GN=tuf PE=3 SV=1	203	792	5.90223	6.11027	6.22904	5.99979	6.05411	6.09227	6.17294	5.90615	6.34855	6.5434	6.81089	6.44371	6.40147	6.13484	6.58459	6.26575	18526	19179	19551.8	18832.2	19002.7	19122.5	19375.7	18538.3	19926.9	20538.5	21378.1	20225.6	20093	19256.1	20667.8	19667	0.999985	0.00721394	0.119555	0.00680224	0.1131	0.401042
sp|Q2G0N1|EFG_STAA8	fusA	Elongation factor G OS=Staphylococcus aureus (strain NCTC 8325 / PS 47) OX=93061 GN=fusA PE=1 SV=3	101	659	5.93473	6.04851	6.26646	5.86962	6.1159	6.03884	6.1273	6.04214	6.38325	6.67353	6.78127	6.39067	6.59771	6.17562	6.44591	6.10855	18167.1	18515.4	19182.6	17967.8	18721.7	18485.8	18756.6	18495.9	19540.1	20428.7	20758.5	19562.8	20196.6	18904.5	19731.9	18699.2	0.975965	0.00579178	0.128067	0.0117681	0.240861	0.321522
sp|Q2G0N5|RPOC_STAA8	rpoC	DNA-directed RNA polymerase subunit beta' OS=Staphylococcus aureus (strain NCTC 8325 / PS 47) OX=93061 GN=rpoC PE=3 SV=2	307	872	6.14575	6.09335	6.11473	5.80011	6.19352	5.98442	6.1229	6.11706	6.37319	6.49444	6.60222	6.39731	6.71508	6.17718	6.45857	6.21017	33767.7	33479.8	33597.3	31868.6	34030.2	32881.3	33642.2	33610.1	35017.4	35683.6	36275.8	35149.9	36895.9	33940.4	35486.5	34121.7	0.938876	0.0138158	0.0439779	0.0375302	0.115602	0.90923
sp|Q2G0N9|RL10_STAA8	rplJ	50S ribosomal protein L10 OS=Staphylococcus aureus (strain NCTC 8325 / PS 47) OX=93061 GN=rplJ PE=3 SV=1	300	158	5.7929	5.9418	6.03269	5.63669	6.20729	5.81504	6.09829	6.20756	6.54762	6.83667	6.58427	6.92302	6.74641	6.31521	6.23607	6.07846	5073.52	5203.93	5283.53	4936.71	5436.45	5092.91	5340.98	5436.68	5734.51	5987.67	5766.61	6063.3	5908.62	5530.97	5461.65	5323.62	0.446717	0.000422403	0.0289772	0.00521149	0.344623	0.106452
sp|Q2G0P0|RL1_STAA8	rplA	50S ribosomal protein L1 OS=Staphylococcus aureus (strain NCTC 8325 / PS 47) OX=93061 GN=rplA PE=3 SV=1	308	327	5.92004	5.79251	6.10767	5.57703	6.28739	5.73755	5.88852	6.2828	6.7201	6.69685	6.94307	6.93973	6.97993	6.03419	6.16072	5.93188	12399.2	12132.1	12792.2	11680.8	13168.6	12017	12333.2	13159	14074.9	14026.2	14541.9	14534.9	14619.1	12638.3	12903.3	12424	0.793219	0.00344698	0.250034	0.0170289	0.723494	0.104454
sp|Q2G0P2|NUSG_STAA8	nusG	Transcription termination/antitermination protein NusG OS=Staphylococcus aureus (strain NCTC 8325 / PS 47) OX=93061 GN=nusG PE=3 SV=1	1377	114	5.61661	6.16008	6.03898	5.87448	5.90778	6.11623	6.05475	6.08479	6.35509	6.60027	6.78502	6.63885	6.52079	6.31791	6.5821	6.34628	2518.46	2762.15	2707.85	2634.09	2649.02	2742.49	2714.92	2728.39	2849.59	2959.53	3042.37	2976.83	2923.89	2832.92	2951.38	2845.64	0.753332	0.000520659	0.00429973	0.00262037	0.0243887	0.585442
sp|Q2G0P5|CLPC_STAA8	clpC	ATP-dependent Clp protease ATP-binding subunit ClpC OS=Staphylococcus aureus (strain NCTC 8325 / PS 47) OX=93061 GN=clpC PE=1 SV=1	26	278	6.01702	6.23224	6.12837	6.26567	6.06793	6.24367	6.23567	6.03824	5.94321	6.25893	6.28494	5.97822	6.4286	6.65839	6.84008	6.37884	8894.97	9213.14	9059.58	9262.56	8970.24	9230.03	9218.2	8926.34	8785.86	9252.59	9291.04	8837.61	9503.41	9843.11	10111.7	9429.86	0.999215	0.978493	0.0147246	0.993116	0.01178	0.00742389
sp|Q2G0P6|MCSB_STAA8	mcsB	Protein-arginine kinase OS=Staphylococcus aureus (strain NCTC 8325 / PS 47) OX=93061 GN=mcsB PE=1 SV=1	1567	19	6.61317	6.08231	5.73694	6.48369	6.00275	6.12828	5.63003	6.69109	6.15347	6.45409	5.77172	6.406	5.95226	6.81707	6.08197	6.99515	819.052	753.304	710.53	803.016	743.451	758.997	697.289	828.703	762.117	799.35	714.837	793.393	737.197	844.305	753.262	866.361	0.979488	0.99951	0.864348	0.992151	0.66099	0.813288
sp|Q2G0P7|MCSA_STAA8	mcsA	Protein-arginine kinase activator protein OS=Staphylococcus aureus (strain NCTC 8325 / PS 47) OX=93061 GN=mcsA PE=1 SV=2	869	12	5.21976	6.81627	6.30659	8.06783	6.04122	7.05568	7.20275	5.88007	5.94929	4.9795	5.04506	5.47974	5.63067	7.02896	6.58624	6.71036	432.435	564.699	522.474	668.385	500.489	584.533	596.717	487.139	492.873	412.53	417.962	453.973	466.477	582.319	545.642	555.925	0.999564	0.164794	0.996722	0.193795	0.999604	0.225787
sp|Q2G0P8|CTSR_STAA8	ctsR	Transcriptional regulator CtsR OS=Staphylococcus aureus (strain NCTC 8325 / PS 47) OX=93061 GN=ctsR PE=1 SV=1	1371	16	6.92126	5.08382	6.19606	6.50029	7.22522	5.4614	6.1006	6.63723	6.87726	5.68407	5.60574	6.18909	6.62141	5.79756	6.36696	6.73205	303.095	222.63	271.337	284.66	316.406	239.165	267.157	290.657	301.168	248.916	245.486	271.032	289.964	253.886	278.821	294.809	0.978627	0.997542	0.969803	0.936466	0.99995	0.920453
sp|Q2G0Q0|PDXT_STAA8	pdxT	Pyridoxal 5'-phosphate synthase subunit PdxT OS=Staphylococcus aureus (strain NCTC 8325 / PS 47) OX=93061 GN=pdxT PE=3 SV=1	1556	45	7.48874	7.51694	7.07762	7.18326	6.54665	7.21785	7.03532	6.58633	4.87639	5.41638	5.2499	5.26519	5.03116	5.91757	5.86317	5.72753	3946.4	3961.26	3729.75	3785.42	3449.94	3803.65	3707.46	3470.85	2569.75	2854.31	2766.58	2774.64	2651.31	3118.43	3089.76	3018.28	0.190393	2.5871e-06	2.79507e-05	3.49725e-05	0.000616646	0.24578
sp|Q2G0Q1|PDXS_STAA8	pdxS	Pyridoxal 5'-phosphate synthase subunit PdxS OS=Staphylococcus aureus (strain NCTC 8325 / PS 47) OX=93061 GN=pdxS PE=3 SV=1	40	157	6.71128	7.31037	6.81922	7.07781	6.39693	6.94817	6.47899	6.19025	5.48571	5.79291	5.89224	5.47854	5.5565	5.96128	5.96257	5.93723	4885.78	5321.91	4964.36	5152.61	4656.93	5058.23	4716.67	4506.47	3993.57	4217.21	4289.52	3988.35	4045.1	4339.78	4340.72	4322.27	0.0869785	4.77362e-05	0.000215884	0.00262006	0.0164598	0.715305
sp|Q2G0Q3|SYK_STAA8	lysS	Lysine--tRNA ligase OS=Staphylococcus aureus (strain NCTC 8325 / PS 47) OX=93061 GN=lysS PE=3 SV=1	292	236	6.25931	6.34481	6.32354	5.94391	6.19965	6.3526	6.39951	6.27483	6.03437	6.3691	6.37486	6.16819	6.35422	6.23883	6.41959	5.94267	8712.67	8831.69	8802.08	8273.65	8629.63	8842.53	8907.83	8734.27	8399.56	8865.49	8873.51	8585.84	8844.78	8684.17	8935.78	8271.92	0.878201	0.998551	0.997984	0.934545	0.939962	0.999998
sp|Q2G0Q9|HSLO_STAA8	hslO	33 kDa chaperonin OS=Staphylococcus aureus (strain NCTC 8325 / PS 47) OX=93061 GN=hslO PE=3 SV=1	39	134	6.00617	6.37556	6.23344	5.90678	6.28744	6.04849	6.24694	6.09786	6.16206	6.45264	6.47766	6.16988	6.37008	6.40663	6.49703	6.26133	3397.86	3606.83	3526.43	3341.63	3556.98	3421.8	3534.07	3449.73	3486.05	3650.44	3664.59	3490.47	3603.73	3624.41	3675.55	3542.21	0.983453	0.378911	0.155573	0.572518	0.267204	0.924993
sp|Q2G0R8|MFD_STAA8	mfd	Transcription-repair-coupling factor OS=Staphylococcus aureus (strain NCTC 8325 / PS 47) OX=93061 GN=mfd PE=3 SV=1	448	99	7.04019	5.25921	5.76184	6.26324	7.30804	5.17063	6.01681	7.23449	6.54935	5.47892	5.7925	6.89152	6.58521	5.9047	5.79802	6.94534	4236.78	3164.99	3467.47	3769.21	4397.97	3111.68	3620.91	4353.71	3941.39	3297.21	3485.92	4147.31	3962.97	3553.44	3489.24	4179.7	0.914851	0.997871	0.974351	0.964697	0.99557	0.994901
sp|Q2G0R9|PTH_STAA8	pth	Peptidyl-tRNA hydrolase OS=Staphylococcus aureus (strain NCTC 8325 / PS 47) OX=93061 GN=pth PE=1 SV=1	1427	33	6.92208	6.0549	6.41053	6.54357	6.4565	5.95115	6.25815	6.58907	6.05257	5.67134	5.88687	6.21039	6.02739	6.17076	6.28371	6.511	896.42	784.119	830.174	847.403	836.127	770.684	810.44	853.295	783.818	734.448	762.359	804.256	780.557	799.123	813.751	843.185	0.818752	0.0761533	0.632046	0.298544	0.986029	0.460637
sp|Q2G0S3|GLMU_STAA8	glmU	Bifunctional protein GlmU OS=Staphylococcus aureus (strain NCTC 8325 / PS 47) OX=93061 GN=glmU PE=3 SV=1	1373	59	6.29483	6.56507	6.24937	6.3071	5.84748	6.43339	6.10008	6.14535	5.95215	6.61797	6.31389	6.10884	6.10678	6.43491	6.42216	6.10063	1955.24	2039.18	1941.12	1959.05	1816.29	1998.28	1894.75	1908.81	1848.8	2055.61	1961.16	1897.47	1896.83	1998.75	1994.79	1894.92	0.510398	0.904	0.941407	0.876953	0.825135	0.999433
sp|Q2G0S5|SP5G_STAA8	spoVG	Putative septation protein SpoVG OS=Staphylococcus aureus (strain NCTC 8325 / PS 47) OX=93061 GN=spoVG PE=3 SV=1	962	28	4.67662	6.09891	6.64681	7.6001	6.46514	6.48031	8.36501	6.31844	6.83259	5.19861	5.85922	5.97181	5.06922	6.19358	5.71151	6.51212	703.835	917.891	1000.35	1143.82	973.008	975.291	1258.94	950.93	1028.31	782.394	881.817	898.762	762.921	932.138	859.586	980.079	0.743262	0.967874	0.930408	0.484125	0.40663	0.998812
sp|Q2G0S8|ISPE_STAA8	SAOUHSC_00466	Putative 4-diphosphocytidyl-2-C-methyl-D-erythritol kinase OS=Staphylococcus aureus (strain NCTC 8325 / PS 47) OX=93061 GN=SAOUHSC_00466 PE=3 SV=1	1279	10	7.30255	5.80032	6.23567	6.31428	6.63623	5.43007	5.90035	6.31142	6.3671	5.80719	6.42374	6.51247	6.01687	5.44135	6.59411	6.90627	313.422	248.947	267.632	271.006	284.824	233.056	253.24	270.883	273.273	249.242	275.704	279.512	258.241	233.54	283.016	296.414	0.810681	0.984479	0.968586	0.947944	0.970303	0.99964
sp|Q2G0T0|RSMA_STAA8	rsmA	Ribosomal RNA small subunit methyltransferase A OS=Staphylococcus aureus (strain NCTC 8325 / PS 47) OX=93061 GN=rsmA PE=3 SV=1	965	27	6.22634	6.11876	6.30857	6.06473	6.47186	6.38009	6.36063	6.16304	5.98154	6.15744	6.19898	6.03006	6.32456	6.17374	6.70916	6.33052	1023.81	1006.12	1037.33	997.235	1064.18	1049.09	1045.89	1013.4	983.556	1012.48	1019.31	991.534	1039.96	1015.16	1103.2	1040.94	0.447669	0.844378	0.272237	0.13965	0.980501	0.0746038
sp|Q2G0T1|RNM5_STAA8	rnmV	Ribonuclease M5 OS=Staphylococcus aureus (strain NCTC 8325 / PS 47) OX=93061 GN=rnmV PE=3 SV=1	1196	18	6.26907	6.5541	5.95228	6.48254	5.77096	6.0566	6.25453	6.28439	6.29572	6.46605	6.21927	6.38838	6.05578	6.52338	6.35602	6.07095	627.964	656.515	596.232	649.347	578.069	606.681	626.508	629.499	630.634	647.695	622.976	639.915	606.599	653.438	636.674	608.119	0.501705	0.997824	0.976362	0.405941	0.735102	0.934505
sp|Q2G0T3|RECR_STAA8	recR	Recombination protein RecR OS=Staphylococcus aureus (strain NCTC 8325 / PS 47) OX=93061 GN=recR PE=3 SV=1	371	46	6.24673	6.6012	6.42647	6.20706	6.21997	6.50343	6.34621	6.06293	6.12753	5.97581	6.32694	5.80926	6.48734	6.12241	6.57025	5.96647	2476.55	2617.08	2547.81	2460.82	2465.94	2578.32	2515.99	2403.68	2429.29	2369.14	2508.35	2303.11	2571.94	2427.26	2604.81	2365.44	0.944229	0.253843	0.950116	0.515435	0.999996	0.503078
sp|Q2G0T4|Y444_STAA8	SAOUHSC_00444	Nucleoid-associated protein SAOUHSC_00444 OS=Staphylococcus aureus (strain NCTC 8325 / PS 47) OX=93061 GN=SAOUHSC_00444 PE=3 SV=1	106	117	5.75465	7.13025	6.50338	7.10666	6.09989	7.2967	6.56171	6.30317	5.88019	5.72877	5.61711	5.8576	5.37562	6.21963	6.18917	6.37552	2828.35	3504.44	3196.34	3492.85	2998.03	3586.25	3225.01	3097.94	2890.05	2815.63	2760.75	2878.95	2642.06	3056.88	3041.91	3133.5	0.998056	0.105629	0.351309	0.139939	0.436845	0.854337
sp|Q2G0U9|SLE1_STAA8	sle1	N-acetylmuramoyl-L-alanine amidase sle1 OS=Staphylococcus aureus (strain NCTC 8325 / PS 47) OX=93061 GN=sle1 PE=1 SV=1	1834	22	6.24968	4.99262	5.24039	5.47427	5.96716	4.98341	5.52399	5.66894	8.43653	7.8893	7.00384	8.73323	6.22883	5.7921	5.69259	6.12313	366.76	292.99	307.53	321.255	350.18	292.449	324.173	332.679	495.094	462.98	411.017	512.506	365.536	339.907	334.067	359.333	0.999257	9.9199e-05	0.602032	0.000118537	0.674966	0.000654219
sp|Q2G0W1|DABA_STAA8	dabA	Probable inorganic carbon transporter subunit DabA OS=Staphylococcus aureus (strain NCTC 8325 / PS 47) OX=93061 GN=dabA PE=3 SV=1	520	15	6.84731	5.80543	6.29768	6.04054	6.49606	5.89607	6.16325	6.35345	6.37229	5.9771	5.42127	6.37751	6.25024	6.43175	6.2424	7.02765	618.986	524.802	569.3	546.055	587.233	532.995	557.148	574.342	576.045	540.32	490.074	576.517	565.012	581.42	564.303	635.288	0.999843	0.868947	0.819398	0.899082	0.781415	0.396622
sp|Q2G0W9|Y405_STAA8	SAOUHSC_00405	Uncharacterized lipoprotein SAOUHSC_00405 OS=Staphylococcus aureus (strain NCTC 8325 / PS 47) OX=93061 GN=SAOUHSC_00405 PE=3 SV=2	707	43	6.35476	6.25033	6.13013	6.4133	6.10298	6.49389	6.17105	6.39523	6.21149	6.34636	6.0915	6.10697	5.9447	6.30204	6.31054	6.37473	1832.39	1802.28	1767.62	1849.27	1759.79	1872.51	1779.42	1844.06	1791.08	1829.97	1756.48	1760.94	1714.15	1817.19	1819.64	1838.15	0.999987	0.819301	0.961838	0.803028	0.954234	0.978865
sp|Q2G0X1|Y402_STAA8	SAOUHSC_00402	Uncharacterized lipoprotein SAOUHSC_00402 OS=Staphylococcus aureus (strain NCTC 8325 / PS 47) OX=93061 GN=SAOUHSC_00402 PE=3 SV=2	707	3	7.38594	6.32267	7.20936	5.92665	7.16023	5.68754	5.81343	5.53789	5.67495	7.38432	5.51416	6.26497	7.44064	6.01229	5.70146	4.9635	85.2369	72.9663	83.199	68.396	82.6321	65.6366	67.0894	63.9096	65.4913	85.2182	63.6357	72.3004	85.8681	69.3844	65.7972	57.2809	0.691237	0.834191	0.67162	0.992911	0.999985	0.989943
sp|Q2G0Y6|GUAA_STAA8	guaA	GMP synthase [glutamine-hydrolyzing] OS=Staphylococcus aureus (strain NCTC 8325 / PS 47) OX=93061 GN=guaA PE=3 SV=1	776	156	6.49179	6.45757	6.4739	6.42253	6.01465	6.77916	6.18747	6.18358	5.82999	6.22198	6.01716	5.72869	6.06171	6.47815	6.33261	6.31905	4398.96	4375.77	4386.84	4352.03	4075.64	4593.69	4192.75	4190.11	3950.51	4216.13	4077.34	3881.87	4107.53	4389.72	4291.1	4281.91	0.69433	0.0272119	0.718902	0.174281	0.999969	0.16291
sp|Q2G0Y7|IMDH_STAA8	guaB	Inosine-5'-monophosphate dehydrogenase OS=Staphylococcus aureus (strain NCTC 8325 / PS 47) OX=93061 GN=guaB PE=3 SV=1	323	299	6.61234	7.16199	6.41319	6.87006	6.04322	7.13248	6.44513	6.21213	5.3696	5.75312	5.7423	5.52225	5.57075	6.61829	6.35535	6.1778	15216.9	16481.8	14758.6	15810	13907.2	16413.9	14832.1	14295.9	12357	13239.6	13214.7	12708.3	12819.9	15230.6	14625.5	14216.9	0.667257	0.00424332	0.180167	0.0314009	0.728324	0.180292
sp|Q2G0Y9|XPT_STAA8	xpt	Xanthine phosphoribosyltransferase OS=Staphylococcus aureus (strain NCTC 8325 / PS 47) OX=93061 GN=xpt PE=3 SV=1	469	73	6.76417	7.05242	6.31467	6.94535	5.97714	7.23502	6.37149	6.35399	5.33334	5.81178	5.6482	5.50245	5.53655	6.64424	6.28791	6.22127	3513.87	3663.61	3280.36	3607.99	3105.02	3758.47	3309.88	3300.79	2770.58	3019.12	2934.14	2858.43	2876.14	3451.57	3266.46	3231.84	0.750945	0.00576484	0.207636	0.0331467	0.697264	0.205565
sp|Q2G0Z5|NRFA_STAA8	nfrA	NADPH-dependent oxidoreductase OS=Staphylococcus aureus (strain NCTC 8325 / PS 47) OX=93061 GN=nfrA PE=1 SV=1	1791	11	6.89462	7.30285	6.31241	6.93887	6.6298	7.32866	6.11823	5.98719	5.38554	5.61879	5.63746	5.90909	5.75384	6.09591	5.82819	6.25855	723.673	766.521	662.563	728.317	695.877	769.23	642.181	628.427	565.277	589.759	591.719	620.229	603.934	639.838	611.738	656.91	0.623799	0.00465883	0.0393855	0.039341	0.28573	0.623421
sp|Q2G111|RS18_STAA8	rpsR	30S ribosomal protein S18 OS=Staphylococcus aureus (strain NCTC 8325 / PS 47) OX=93061 GN=rpsR PE=1 SV=1	1128	73	4.81581	4.39371	5.68741	4.31117	5.99154	4.65097	5.89466	5.94689	8.13408	7.91979	8.5925	7.95648	8.12264	5.59865	6.61114	5.37258	5001.02	4562.69	5906.14	4476.97	6221.97	4829.84	6121.36	6175.6	8446.91	8224.38	8922.96	8262.48	8435.03	5813.97	6865.4	5579.21	0.483278	0.000307682	0.0547451	0.00325971	0.496929	0.0400998
sp|Q2G113|RS6_STAA8	rpsF	30S ribosomal protein S6 OS=Staphylococcus aureus (strain NCTC 8325 / PS 47) OX=93061 GN=rpsF PE=1 SV=1	699	125	5.29225	6.89935	6.85596	6.65279	6.26498	7.12258	6.80662	6.0328	6.53338	6.04968	5.68176	6.12782	5.42767	6.07861	5.88185	6.2919	4985.13	6498.97	6458.1	6266.72	5901.41	6709.25	6411.62	5682.71	6154.24	5698.61	5352.04	5772.21	5112.69	5725.86	5540.52	5926.77	0.983635	0.811703	0.539612	0.612651	0.352467	0.961359
sp|Q2G122|METE_STAA8	metE	5-methyltetrahydropteroyltriglutamate--homocysteine methyltransferase OS=Staphylococcus aureus (strain NCTC 8325 / PS 47) OX=93061 GN=metE PE=3 SV=1	398	37	7.01431	7.25383	6.38715	7.60446	5.74199	7.18523	6.24538	6.02564	5.39632	5.67776	6.02072	5.27961	5.55068	6.44713	6.13957	6.03022	1270.09	1313.46	1156.53	1376.95	1039.71	1301.04	1130.86	1091.07	977.119	1028.08	1090.18	955.986	1005.07	1167.39	1111.7	1091.9	0.157405	0.00426917	0.0436239	0.206881	0.867444	0.559489
sp|Q2G124|THLA_STAA8	SAOUHSC_00336	Probable acetyl-CoA acyltransferase OS=Staphylococcus aureus (strain NCTC 8325 / PS 47) OX=93061 GN=SAOUHSC_00336 PE=3 SV=1	658	53	6.00742	5.94517	6.03194	5.82319	6.02675	6.06383	6.07519	6.14573	6.62507	6.76232	6.68911	6.47719	6.57395	6.06894	6.50217	6.18203	1305.66	1292.13	1310.99	1265.62	1309.86	1317.92	1320.39	1335.72	1439.9	1469.73	1453.82	1407.76	1428.79	1319.03	1413.19	1343.61	0.628121	0.000122772	0.014643	0.000772544	0.11899	0.0503862
sp|Q2G140|MEPA_STAA8	mepA	Multidrug export protein MepA OS=Staphylococcus aureus (strain NCTC 8325 / PS 47) OX=93061 GN=mepA PE=1 SV=1	890	7	6.06164	4.55229	6.90722	4.69861	6.35297	5.14035	6.54993	6.12237	8.0085	6.45386	5.80002	6.59536	6.39461	6.22212	7.08405	7.0561	83.9296	63.0312	95.6376	65.0571	87.9634	71.1735	90.6905	84.7705	110.886	89.3603	80.3072	91.3195	88.54	86.1516	98.086	97.699	0.837914	0.246379	0.26224	0.666051	0.690964	0.999969
sp|Q2G155|LIP2_STAA8	lip2	Lipase 2 OS=Staphylococcus aureus (strain NCTC 8325 / PS 47) OX=93061 GN=lip2 PE=1 SV=1	1455	3	6.30197	7.82287	6.83678	7.60671	5.96822	7.67052	7.14279	6.32073	4.03209	4.77375	6.07446	4.63741	5.54429	6.06417	6.63412	6.56913	90.7562	112.659	98.4581	109.546	85.9497	110.465	102.865	91.0263	58.0671	68.7479	87.4798	66.7845	79.8446	87.3316	95.5396	94.6036	0.888231	0.00394422	0.303365	0.0136488	0.684135	0.0950043
sp|Q2G157|NANE_STAA8	nanE	Putative N-acetylmannosamine-6-phosphate 2-epimerase OS=Staphylococcus aureus (strain NCTC 8325 / PS 47) OX=93061 GN=nanE PE=1 SV=1	1157	6	6.41533	6.67696	6.37054	6.42143	6.00919	6.84223	5.71329	5.62612	6.87426	6.63273	5.9195	6.29853	6.15425	6.17995	5.65585	6.20985	114.584	119.257	113.784	114.693	107.33	122.209	102.045	100.488	122.781	118.467	105.728	112.498	109.921	110.38	101.019	110.914	0.420571	0.998744	0.424959	0.500814	1	0.505566
sp|Q2G178|ESSG_STAA8	essG	Type VII secretion system protein EsaG OS=Staphylococcus aureus (strain NCTC 8325 / PS 47) OX=93061 GN=essG PE=1 SV=1	1260	13	5.68241	6.03717	6.52576	7.10953	5.71897	6.68369	7.07185	5.9993	5.96776	6.38298	5.62149	5.96478	5.68608	6.70105	6.54963	6.29754	198.04	210.404	227.432	247.777	199.314	232.936	246.464	209.084	207.985	222.456	195.917	207.881	198.168	233.541	228.264	219.478	0.999794	0.767685	0.999786	0.72283	0.998336	0.810628
sp|Q2G179|ESSD_STAA8	essD	Type VII secretion system protein EssD OS=Staphylococcus aureus (strain NCTC 8325 / PS 47) OX=93061 GN=essD PE=1 SV=1	971	22	6.79499	7.56149	6.59126	7.75747	6.2353	7.59901	6.54485	6.34027	5.13771	5.33848	5.32802	4.85452	5.28628	6.26572	6.28219	6.08245	759.436	845.103	736.666	867.007	696.883	849.297	731.479	708.615	574.211	596.65	595.481	542.561	590.816	700.283	702.123	679.799	0.516067	0.000481597	0.0234211	0.00485244	0.243834	0.14873
sp|Q2G181|ESSE_STAA8	essE	Type VII secretion system protein EsaE OS=Staphylococcus aureus (strain NCTC 8325 / PS 47) OX=93061 GN=essE PE=1 SV=1	896	5	7.30451	7.05725	6.77126	7.17981	6.03454	7.02957	6.02397	6.6677	5.12914	5.65173	5.3365	5.50168	6.23118	6.96553	5.58889	5.52674	150.666	145.566	139.667	148.094	124.471	144.995	124.253	137.531	105.796	116.575	110.073	113.48	128.527	143.674	115.279	113.997	0.233415	0.000943596	0.0356556	0.029541	0.672334	0.198646
sp|Q2G182|ESXB_STAA8	esxB	Type VII secretion system extracellular protein B OS=Staphylococcus aureus (strain NCTC 8325 / PS 47) OX=93061 GN=esxB PE=1 SV=1	1155	3	7.47044	7.78767	7.7948	9.53539	6.45738	8.588	6.65227	6.71657	4.44075	3.78832	4.39009	3.6964	4.52914	6.07364	5.76657	6.31255	64.5887	67.3314	67.3931	82.442	55.8299	74.251	57.5149	58.0708	38.3943	32.7534	37.9563	31.9587	39.1585	52.5121	49.8572	54.5777	0.314585	6.72255e-05	0.00491554	0.00100798	0.112521	0.0710354
sp|Q2G184|ESSC_STAA8	essC	Type VII secretion system protein EssC OS=Staphylococcus aureus (strain NCTC 8325 / PS 47) OX=93061 GN=essC PE=1 SV=1	298	36	6.85398	6.1455	6.61129	6.82411	6.47447	6.37825	6.33936	6.52395	5.92984	5.89456	5.42536	5.89717	6.10062	6.0277	6.347	6.22685	951.381	853.039	917.693	947.235	898.702	885.346	879.948	905.57	823.103	818.206	753.078	818.569	846.809	836.687	881.008	864.331	0.662304	0.000933543	0.0675842	0.0064657	0.397156	0.109162
sp|Q2G185|ESSB_STAA8	essB	Type VII secretion system protein EssB OS=Staphylococcus aureus (strain NCTC 8325 / PS 47) OX=93061 GN=essB PE=1 SV=1	937	9	7.03213	6.0813	7.16375	6.54047	6.26479	6.34844	6.8435	6.71827	5.82814	5.45749	5.26453	5.65024	5.46671	6.38548	6.6903	6.26447	308.167	266.499	313.935	286.621	274.54	278.206	299.901	294.413	255.405	239.162	230.706	247.609	239.566	279.829	293.187	274.526	0.941535	0.00777203	0.338779	0.0207337	0.640904	0.157944
sp|Q2G188|ESAA_STAA8	esaA	Type VII secretion system accessory factor EsaA OS=Staphylococcus aureus (strain NCTC 8325 / PS 47) OX=93061 GN=esaA PE=1 SV=1	244	40	7.02323	7.04534	6.81452	6.82888	6.47159	6.88407	6.49445	6.78523	5.82457	5.65654	5.28416	5.49656	5.71117	5.83996	5.85776	5.98199	1222.88	1226.73	1186.54	1189.04	1126.83	1198.65	1130.81	1181.44	1014.17	984.914	920.075	957.058	994.425	1016.85	1019.95	1041.58	0.187898	6.90286e-07	8.26516e-06	7.28844e-06	0.000143416	0.159474
sp|Q2G189|ESXA_STAA8	esxA	Type VII secretion system extracellular protein A OS=Staphylococcus aureus (strain NCTC 8325 / PS 47) OX=93061 GN=esxA PE=1 SV=1	1436	10	3.53014	4.73678	6.90252	16.5002	6.27089	4.18278	11.9208	4.58319	8.35037	3.61157	3.68944	5.28951	3.54409	5.05164	5.15132	6.68476	303.563	407.324	593.559	1418.88	539.244	359.684	1025.09	394.116	718.062	310.565	317.261	454.854	304.762	434.399	442.971	574.834	0.96768	0.734415	0.706834	0.9365	0.921061	0.999955
sp|Q2G1A5|RBSD_STAA8	rbsD	D-ribose pyranase OS=Staphylococcus aureus (strain NCTC 8325 / PS 47) OX=93061 GN=rbsD PE=1 SV=1	1674	4	6.56225	7.26271	6.55964	7.04869	5.76793	7.83379	5.18999	7.20499	6.18243	5.9974	5.77811	5.19519	5.39291	5.9904	5.8053	6.22826	83.0079	91.8682	82.9748	89.161	72.9603	99.0919	65.6497	91.138	78.2034	75.8629	73.089	65.7155	68.2165	75.7744	73.433	78.7831	0.883729	0.186507	0.228236	0.498793	0.575022	0.999095
sp|Q2G1B8|TARL_STAA8	tarL	Teichoic acid ribitol-phosphate polymerase TarL OS=Staphylococcus aureus (strain NCTC 8325 / PS 47) OX=93061 GN=tarL PE=1 SV=1	403	67	5.71657	4.91422	6.01838	5.49055	6.31144	5.04326	6.19162	6.24815	7.20217	6.38073	6.30065	7.36744	6.54385	6.26131	7.05741	6.95226	2505.66	2153.98	2637.95	2406.59	2766.4	2210.54	2713.88	2738.66	3156.82	2796.77	2761.67	3229.26	2868.27	2744.43	3093.37	3047.28	0.663602	0.0174312	0.0297372	0.126683	0.204406	0.98966
sp|Q2G1B9|TARJ1_STAA8	tarJ	Ribulose-5-phosphate reductase 1 OS=Staphylococcus aureus (strain NCTC 8325 / PS 47) OX=93061 GN=tarJ PE=1 SV=1	875	63	5.79912	5.90222	5.55195	6.24305	5.81989	6.08818	5.55139	6.84087	6.34948	6.79607	6.37613	7.19034	6.32405	6.583	5.94842	6.63585	1658.09	1687.57	1587.42	1785.02	1664.03	1740.74	1587.26	1955.95	1815.45	1943.14	1823.07	2055.87	1808.18	1882.22	1700.78	1897.33	0.892669	0.0640245	0.340879	0.202083	0.726683	0.711979
sp|Q2G1C0|TARI1_STAA8	tarI	Ribitol-5-phosphate cytidylyltransferase 1 OS=Staphylococcus aureus (strain NCTC 8325 / PS 47) OX=93061 GN=tarI PE=1 SV=1	1092	103	6.53789	6.39909	6.25648	6.1749	5.98254	6.49028	6.12166	6.43084	5.96468	6.4513	6.07477	6.0659	6.16972	6.48086	6.37393	6.02517	5308.41	5195.71	5079.92	5013.68	4857.49	5269.75	4970.45	5221.49	4842.99	5238.1	4932.38	4925.18	5009.47	5262.1	5175.28	4892.11	0.935004	0.532928	0.946799	0.854091	0.999973	0.834888
sp|Q2G1C1|TARF_STAA8	tarF	Teichoic acid glycerol-phosphate transferase OS=Staphylococcus aureus (strain NCTC 8325 / PS 47) OX=93061 GN=tarF PE=1 SV=1	784	49	6.23171	5.34082	6.26063	5.6265	6.50657	5.43976	6.56903	6.47542	6.62465	6.1245	5.83489	6.56628	6.33607	6.48368	6.69008	6.88943	1930.54	1654.55	1939.5	1743.05	2015.69	1685.2	2035.04	2006.04	2052.27	1897.33	1807.61	2034.19	1962.87	2008.6	2072.54	2134.3	0.582692	0.505496	0.112805	0.99907	0.643184	0.720833
sp|Q2G1C2|TARK_STAA8	tarK	Teichoic acid ribitol-phosphate polymerase TarK OS=Staphylococcus aureus (strain NCTC 8325 / PS 47) OX=93061 GN=tarK PE=1 SV=1	403	21	9.2599	7.85464	7.30799	8.68907	6.65571	7.61101	6.58478	6.98907	4.35511	4.38523	4.10862	4.49096	4.5925	6.36265	5.0431	5.70966	1822.51	1545.93	1438.34	1710.16	1309.96	1497.98	1296	1375.57	857.161	863.09	808.648	883.9	903.883	1252.28	992.569	1123.76	0.0516572	7.06301e-06	0.000177443	0.000378241	0.022292	0.120923
sp|Q2G1C4|TARJ2_STAA8	tarJ'	Ribulose-5-phosphate reductase 2 OS=Staphylococcus aureus (strain NCTC 8325 / PS 47) OX=93061 GN=tarJ' PE=1 SV=1	875	2	9.51795	7.61382	7.70417	7.92912	6.57311	6.18725	7.08598	7.28155	4.1974	4.14184	4.77919	5.08436	5.01253	6.00244	5.41814	5.47115	45.6346	36.5051	36.9383	38.0168	31.5153	29.6653	33.9743	34.912	20.1248	19.8584	22.9142	24.3774	24.033	28.7792	25.9777	26.2319	0.0260274	8.84942e-06	0.000162525	0.00094291	0.0399423	0.179618
sp|Q2G1D7|PFLA_STAA8	pflA	Pyruvate formate-lyase-activating enzyme OS=Staphylococcus aureus (strain NCTC 8325 / PS 47) OX=93061 GN=pflA PE=3 SV=1	1649	2	6.88127	6.08351	3.78355	4.043	6.60513	6.04994	7.91654	5.76101	5.6868	5.96954	7.03598	5.83991	6.31787	7.72161	7.80659	6.49777	11.9915	10.6013	6.59332	7.04546	11.5103	10.5428	13.7956	10.0393	9.90998	10.4027	12.2611	10.1768	11.0097	13.4559	13.604	11.3232	0.27606	0.58772	0.0939301	0.923931	0.898255	0.573599
sp|Q2G1D8|PFLB_STAA8	pflB	Formate acetyltransferase OS=Staphylococcus aureus (strain NCTC 8325 / PS 47) OX=93061 GN=pflB PE=3 SV=1	288	15	6.43156	5.60243	6.42948	6.83547	6.05885	6.01985	5.6055	5.74689	6.58523	7.55783	6.02406	5.4423	6.60111	5.98682	6.55437	6.51824	259.913	226.406	259.829	276.236	244.851	243.275	226.53	232.244	266.123	305.428	243.445	219.935	266.765	241.94	264.876	263.416	0.637837	0.997025	0.995331	0.522366	0.503878	0.999986
sp|Q2G1E0|HPTS_STAA8	hptS	Sensor protein kinase HptS OS=Staphylococcus aureus (strain NCTC 8325 / PS 47) OX=93061 GN=hptS PE=1 SV=1	973	1	6.06989	4.81628	7.17255	6.18359	5.91703	5.72185	6.87853	7.24438	6.1473	6.13023	6.29345	6.93413	6.44332	6.0724	6.0581	5.91697	38.1558	30.2755	45.0872	38.8705	37.1949	35.968	43.239	45.5387	38.6424	38.5351	39.5611	43.5885	40.5032	38.1716	38.0817	37.1945	0.838677	0.898612	0.999051	0.998954	0.896902	0.943413
sp|Q2G1E1|HPTR_STAA8	hptR	Transcriptional regulatory protein HptR OS=Staphylococcus aureus (strain NCTC 8325 / PS 47) OX=93061 GN=hptR PE=1 SV=1	304	7	7.11669	6.35797	6.74749	6.77841	6.56239	6.34135	6.22479	6.61641	5.69216	5.78842	5.50926	5.86378	6.13227	6.351	5.70619	6.21142	277.821	248.202	263.408	264.615	256.182	247.553	243.003	258.291	222.21	225.968	215.07	228.91	239.391	247.93	222.758	242.481	0.299729	0.000269187	0.0112091	0.00532796	0.249206	0.158327
sp|Q2G1F2|AZOR_STAA8	azoR	FMN-dependent NADH:quinone oxidoreductase OS=Staphylococcus aureus (strain NCTC 8325 / PS 47) OX=93061 GN=azoR PE=3 SV=1	230	15	6.10692	6.50915	5.96506	5.86434	6.60704	7.02252	6.31559	6.35858	5.46642	5.83108	6.25916	5.68022	5.9469	6.50944	7.17487	6.38271	765.889	816.334	748.097	735.466	828.61	880.717	792.059	797.45	685.561	731.295	784.982	712.375	745.82	816.37	899.824	800.476	0.336628	0.66975	0.474124	0.0555326	0.992365	0.0885571
sp|Q2G1F3|Y172_STAA8	SAOUHSC_00172	Uncharacterized protein SAOUHSC_00172 OS=Staphylococcus aureus (strain NCTC 8325 / PS 47) OX=93061 GN=SAOUHSC_00172 PE=3 SV=1	1363	5	5.59328	5.92889	5.98441	6.27757	5.72482	6.07296	5.84939	5.89166	7.21383	6.66321	6.67026	6.99798	6.68546	5.98057	6.52713	5.93857	125.444	132.971	134.216	140.791	128.394	136.202	131.188	132.136	161.789	149.44	149.598	156.948	149.939	134.13	146.388	133.188	0.989258	0.00235524	0.366849	0.00141343	0.239211	0.0443107
sp|Q2G1G6|MURQ_STAA8	murQ	N-acetylmuramic acid 6-phosphate etherase OS=Staphylococcus aureus (strain NCTC 8325 / PS 47) OX=93061 GN=murQ PE=3 SV=2	434	1	4.89433	6.86108	4.33499	3.12949	4.63953	5.02261	5.94785	11.4624	5.27477	6.34076	4.51692	4.24327	22.1284	3.66121	3.63991	3.9025	28.3387	39.7264	25.1001	18.1201	26.8634	29.0815	34.4387	66.3684	30.5415	36.7137	26.1535	24.569	128.126	21.1988	21.0755	22.5959	0.94174	0.999786	0.747914	0.962452	0.968931	0.792046
sp|Q2G1G8|PTG3C_STAA8	ptsG	PTS system glucose-specific EIICBA component OS=Staphylococcus aureus (strain NCTC 8325 / PS 47) OX=93061 GN=ptsG PE=3 SV=2	951	73	5.76916	5.04802	6.27713	5.36774	6.28513	5.23508	6.14391	6.32108	7.21256	7.04411	6.735	7.07395	6.70581	5.76406	6.65976	6.35751	1832.58	1603.51	1993.94	1705.07	1996.48	1662.93	1951.62	2007.9	2291.08	2237.57	2139.38	2247.05	2130.11	1830.96	2115.48	2019.47	0.624015	0.00347054	0.123418	0.0290786	0.633971	0.216462
sp|Q2G1J0|ALDA_STAA8	aldA	Putative aldehyde dehydrogenase AldA OS=Staphylococcus aureus (strain NCTC 8325 / PS 47) OX=93061 GN=aldA PE=3 SV=1	1133	9	6.1	6.69233	6.48312	5.43564	6.0143	5.57594	5.37123	5.73167	7.29425	6.3818	7.80408	5.91951	6.39036	5.9541	6.42535	6.42631	183.084	200.862	194.583	163.144	180.512	167.355	161.211	172.029	218.928	191.542	234.23	177.667	191.799	178.705	192.849	192.878	0.566464	0.336059	0.988296	0.04077	0.393595	0.497288
sp|Q2G1J2|HDOX2_STAA8	isdI	Heme oxygenase (staphylobilin-producing) 2 OS=Staphylococcus aureus (strain NCTC 8325 / PS 47) OX=93061 GN=isdI PE=1 SV=1	1872	2	6.66951	8.22531	7.98977	8.16892	5.31937	7.39484	6.80906	5.99472	5.78963	5.15574	5.20804	5.54322	4.79944	5.79321	5.56634	5.57287	65.6544	80.9696	78.651	80.4145	52.3637	72.7945	67.0281	59.0118	56.9929	50.7529	51.2677	54.5672	47.2455	57.0281	54.7948	54.8591	0.0436175	0.00118622	0.00122417	0.206601	0.212723	0.999997
sp|Q2G1L8|PHNC_STAA8	phnC	Phosphonates import ATP-binding protein PhnC OS=Staphylococcus aureus (strain NCTC 8325 / PS 47) OX=93061 GN=phnC PE=3 SV=1	1899	1	5.26654	5.76486	6.40342	5.18013	5.67724	6.38554	5.36074	6.60979	8.90355	5.42283	5.0912	6.83465	7.48212	6.95344	6.29799	6.36595	14.9008	16.3107	18.1174	14.6563	16.0628	18.0668	15.1673	18.7013	25.1911	15.343	14.4047	19.3375	21.1694	19.6736	17.8191	18.0114	0.956811	0.585895	0.419413	0.85898	0.703432	0.990087
sp|Q2G1M5|SBNI_STAA8	sbnI	L-serine kinase SbnI OS=Staphylococcus aureus (strain NCTC 8325 / PS 47) OX=93061 GN=sbnI PE=1 SV=1	1032	3	5.968	5.10696	4.80089	7.05403	4.95944	5.86564	5.15063	6.24794	5.05298	8.11215	9.00051	5.91662	6.59945	5.90057	6.35704	7.90714	20.9071	17.8907	16.8185	24.7117	17.3739	20.5485	18.0437	21.8878	17.7016	28.4185	31.5306	20.7271	23.1192	20.6709	22.27	27.7003	0.996424	0.440611	0.665541	0.336587	0.542176	0.977921
sp|Q2G1M6|SBNH_STAA8	sbnH	2-[(L-alanin-3-ylcarbamoyl)methyl]-2-hydroxybutanedioate decarboxylase OS=Staphylococcus aureus (strain NCTC 8325 / PS 47) OX=93061 GN=sbnH PE=1 SV=1	1691	1	4.80107	0	4.41759	6.85668	3.36628	8.53936	6.39087	6.07293	7.0369	9.12078	6.82164	7.3266	3.50055	5.84784	12.6173	7.2836	3.33428	0	3.06796	4.76188	2.33784	5.93048	4.43838	4.21757	4.88704	6.33427	4.73754	5.08823	2.43109	4.06125	8.76256	5.05837	0.701085	0.289316	0.349503	0.86149	0.916243	0.998985
sp|Q2G1M8|SBNF_STAA8	sbnF	2-[(L-alanin-3-ylcarbamoyl)methyl]-3-(2-aminoethylcarbamoyl)-2-hydroxypropanoate synthase OS=Staphylococcus aureus (strain NCTC 8325 / PS 47) OX=93061 GN=sbnF PE=1 SV=1	1407	4	6.93897	5.95123	6.20388	4.69394	6.70016	6.63081	5.7244	4.77793	6.42088	5.62518	7.56042	6.25039	5.68951	5.93907	7.46252	7.43072	41.3236	35.4413	36.9459	27.9538	39.9014	39.4884	34.0905	28.454	38.2382	33.4996	45.0245	37.2229	33.8827	35.3689	44.4415	44.2521	0.999998	0.847325	0.71109	0.855408	0.721143	0.99342
sp|Q2G1M9|SBNE_STAA8	sbnE	L-2,3-diaminopropanoate--citrate ligase OS=Staphylococcus aureus (strain NCTC 8325 / PS 47) OX=93061 GN=sbnE PE=1 SV=1	1036	4	6.00656	6.21189	6.24901	7.17819	6.57784	5.77411	5.46461	6.85072	5.94618	6.82203	6.19122	5.54736	6.34033	6.36533	6.06975	6.40486	75.6832	78.2703	78.738	90.4458	82.8813	72.7543	68.8546	86.3196	74.9224	85.9582	78.0099	69.8972	79.8887	80.2037	76.4794	80.7018	0.89946	0.852398	0.987257	0.999454	0.983111	0.963388
sp|Q2G1N1|SBNC_STAA8	sbnC	Staphyloferrin B synthase OS=Staphylococcus aureus (strain NCTC 8325 / PS 47) OX=93061 GN=sbnC PE=1 SV=1	1113	4	7.63949	5.87536	6.75099	5.61444	5.32958	6.40446	5.50773	6.32882	6.22652	6.27219	6.48695	6.54455	7.03426	7.0693	5.43591	5.47943	219.771	169.021	194.211	161.515	153.32	184.242	158.445	182.066	179.123	180.437	186.615	188.272	202.36	203.368	156.379	157.631	0.668266	0.998018	0.972481	0.766168	0.887171	0.993922
sp|Q2G1N2|SBNB_STAA8	sbnB	N-((2S)-2-amino-2-carboxyethyl)-L-glutamate dehydrogenase OS=Staphylococcus aureus (strain NCTC 8325 / PS 47) OX=93061 GN=sbnB PE=1 SV=1	1504	5	5.9532	5.93322	7.1835	5.78419	5.84676	5.81128	5.89095	6.26271	6.57565	6.59309	6.52691	6.08346	5.70912	6.06624	6.43969	7.34001	63.1604	62.9484	76.2132	61.3672	62.0311	61.6547	62.4999	66.4441	69.7642	69.9493	69.2471	64.5424	60.5708	64.3597	68.3218	77.8737	0.882921	0.914083	0.95953	0.534469	0.625442	0.998541
sp|Q2G1N7|SARS_STAA8	sarS	HTH-type transcriptional regulator SarS OS=Staphylococcus aureus (strain NCTC 8325 / PS 47) OX=93061 GN=sarS PE=1 SV=1	958	29	7.61472	7.85544	7.28298	7.22493	6.57553	7.87243	7.22638	7.07195	5.20588	5.16438	4.79566	4.77623	4.89882	5.93828	5.35058	5.1458	1366.88	1410.09	1307.33	1296.91	1180.34	1413.14	1297.17	1269.45	934.48	927.032	860.844	857.356	879.362	1065.95	960.456	923.697	0.694613	5.86136e-06	2.72216e-05	2.2633e-05	0.000122704	0.61167
sp|Q2G1Q0|Y053_STAA8	SAOUHSC_00053	Uncharacterized lipoprotein SAOUHSC_00053 OS=Staphylococcus aureus (strain NCTC 8325 / PS 47) OX=93061 GN=SAOUHSC_00053 PE=1 SV=1	707	7	6.3659	6.04504	6.62586	6.41925	5.74036	5.70905	5.81168	6.07976	6.39312	6.11882	6.46357	6.0681	5.7582	6.11237	7.39011	6.89881	145.21	137.891	151.14	146.427	130.941	130.227	132.568	138.683	145.831	139.574	147.438	138.417	131.348	139.427	168.573	157.366	0.310085	0.983865	0.928162	0.485037	0.124056	0.77307
sp|Q2G1Q1|Y052_STAA8	SAOUHSC_00052	Uncharacterized lipoprotein SAOUHSC_00052 OS=Staphylococcus aureus (strain NCTC 8325 / PS 47) OX=93061 GN=SAOUHSC_00052 PE=1 SV=2	707	3	7.04521	5.84706	5.44639	6.99376	5.16487	5.50729	6.92064	6.91757	7.26539	6.11958	5.86471	5.77679	6.26785	5.85541	6.15553	6.85195	65.9129	54.7034	50.9548	65.4316	48.321	51.5246	64.7475	64.7188	67.9729	57.253	54.8685	54.046	58.6402	54.7815	57.5894	64.1049	0.978039	0.998795	0.999653	0.994323	0.990264	0.999952
sp|Q2G1T3|OHRL_STAA8	SAOUHSC_00831	Organic hydroperoxide resistance protein-like OS=Staphylococcus aureus (strain NCTC 8325 / PS 47) OX=93061 GN=SAOUHSC_00831 PE=3 SV=1	481	1	3.99463	7.8019	4.73417	10.0264	3.7527	8.81046	3.53249	4.13514	6.68019	7.88965	5.56348	7.31994	3.17844	6.64934	6.96074	8.9703	5.54068	10.8215	6.56645	13.907	5.20512	12.2204	4.89968	5.73557	9.26565	10.9432	7.71673	10.153	4.4086	9.22286	9.65477	12.4421	0.764206	0.998996	0.999289	0.686681	0.827532	0.993364
sp|Q2G1T6|GTAB_STAA8	gtaB	UTP--glucose-1-phosphate uridylyltransferase OS=Staphylococcus aureus (strain NCTC 8325 / PS 47) OX=93061 GN=gtaB PE=1 SV=2	299	38	6.10546	6.32641	6.07782	6.35666	5.80446	6.15066	5.81081	5.63563	6.3409	6.81044	6.55683	6.32699	6.43458	6.24838	6.56346	6.45051	1057.79	1096.07	1053	1101.31	1005.64	1065.62	1006.74	976.39	1098.58	1179.93	1135.99	1096.17	1114.81	1082.55	1137.14	1117.57	0.0661805	0.167999	0.419205	0.00141358	0.0041749	0.914294
sp|Q2G1T9|RPOZ_STAA8	rpoZ	DNA-directed RNA polymerase subunit omega OS=Staphylococcus aureus (strain NCTC 8325 / PS 47) OX=93061 GN=rpoZ PE=3 SV=1	490	22	3.86632	5.83623	6.09935	10.3173	6.25903	6.45062	9.62	5.58719	8.71128	5.07642	4.44983	5.80587	3.9081	5.97517	5.13579	6.90149	456.314	688.808	719.863	1217.68	738.708	761.32	1135.38	659.416	1028.13	599.133	525.182	685.225	461.245	705.206	606.14	814.533	0.988085	0.981938	0.875957	0.899069	0.714646	0.980738
sp|Q2G1U0|KGUA_STAA8	gmk	Guanylate kinase OS=Staphylococcus aureus (strain NCTC 8325 / PS 47) OX=93061 GN=gmk PE=3 SV=1	827	34	6.28275	6.47615	6.23459	6.1333	6.17401	6.16345	6.39539	6.05849	6.10504	6.46875	6.57271	6.07467	6.05765	6.13463	6.45296	6.21545	1129.55	1164.32	1120.89	1102.68	1110	1108.1	1149.8	1089.23	1097.6	1162.99	1181.68	1092.14	1089.08	1102.92	1160.15	1117.45	0.914127	0.997722	0.954084	0.838953	0.99909	0.896398
sp|Q2G1U5|MECA_STAA8	mecA	Adapter protein MecA OS=Staphylococcus aureus (strain NCTC 8325 / PS 47) OX=93061 GN=mecA PE=1 SV=1	1216	39	6.35726	6.73124	6.22803	6.81169	6.02659	6.62022	6.12695	6.2807	5.69387	6.02993	5.63076	5.73568	5.94264	6.7604	6.46598	6.55807	1522.07	1611.61	1491.13	1630.87	1442.9	1585.03	1466.93	1503.74	1363.24	1443.7	1348.13	1373.25	1422.8	1618.59	1548.1	1570.15	0.531088	0.00951335	0.953294	0.104473	0.821216	0.0235288
sp|Q2G1U6|SPX_STAA8	spx	Global transcriptional regulator Spx OS=Staphylococcus aureus (strain NCTC 8325 / PS 47) OX=93061 GN=spx PE=3 SV=1	783	21	6.74783	8.49882	5.75875	7.48392	5.20639	6.93441	5.61041	5.00602	5.08145	5.60201	5.99736	5.46991	5.10037	6.99817	7.33368	7.1705	772.317	972.725	659.113	856.566	595.893	793.672	642.135	572.96	581.593	641.173	686.423	626.054	583.759	800.97	839.37	820.693	0.17207	0.118209	0.882506	0.995165	0.471764	0.352708
sp|Q2G1W2|PCKA_STAA8	pckA	Phosphoenolpyruvate carboxykinase (ATP) OS=Staphylococcus aureus (strain NCTC 8325 / PS 47) OX=93061 GN=pckA PE=3 SV=1	93	21	6.70627	6.76458	6.34491	5.93883	5.87168	6.50019	6.153	6.09387	5.8436	6.17858	6.26841	6.32518	6.37364	6.3015	6.41825	5.91752	991.201	999.818	937.791	877.771	867.846	960.741	909.426	900.686	863.696	913.207	926.484	934.874	942.037	931.374	948.631	874.621	0.50121	0.499119	0.783644	1	0.958337	0.957457
sp|Q2G1W4|METK_STAA8	metK	S-adenosylmethionine synthase OS=Staphylococcus aureus (strain NCTC 8325 / PS 47) OX=93061 GN=metK PE=3 SV=1	365	58	6.21986	6.45252	6.35625	5.944	6.16813	6.1868	6.26789	6.07873	6.03086	6.43441	6.49809	6.04329	6.42092	6.13954	6.45379	6.30492	2351.71	2439.68	2403.28	2247.41	2332.15	2339.21	2369.87	2298.35	2280.25	2432.83	2456.91	2284.95	2427.73	2321.34	2440.16	2383.87	0.953265	0.999896	0.909434	0.935458	0.6505	0.931152
sp|Q2G1X6|QUEC_STAA8	queC	7-cyano-7-deazaguanine synthase OS=Staphylococcus aureus (strain NCTC 8325 / PS 47) OX=93061 GN=queC PE=3 SV=1	918	24	5.79434	5.76435	6.05648	5.7562	6.11527	5.69849	5.78902	5.96516	6.80614	6.82493	6.6293	7.18151	6.90655	6.2364	6.22489	6.25097	961.988	957.01	1005.51	955.657	1015.27	946.076	961.105	990.349	1129.97	1133.09	1100.61	1192.29	1146.64	1035.38	1033.47	1037.8	0.990517	0.000258491	0.0242759	0.000404944	0.0407038	0.0733928
sp|Q2G1Y0|DNLJ_STAA8	ligA	DNA ligase OS=Staphylococcus aureus (strain NCTC 8325 / PS 47) OX=93061 GN=ligA PE=3 SV=1	282	93	6.4142	6.18734	6.22141	6.22038	6.22899	6.25846	6.05743	6.23631	6.43717	6.36745	6.03982	6.43537	6.4093	6.12988	6.12685	6.22962	5086.59	4906.69	4933.71	4932.89	4939.72	4963.09	4803.67	4945.52	5104.81	5049.52	4789.7	5103.38	5082.71	4861.12	4858.72	4940.22	0.900075	0.923781	0.979386	0.576119	0.990134	0.748597
sp|Q2G1Y5|LDH2_STAA8	ldh2	L-lactate dehydrogenase 2 OS=Staphylococcus aureus (strain NCTC 8325 / PS 47) OX=93061 GN=ldh2 PE=3 SV=1	146	22	6.82185	7.89142	6.49128	7.69287	6.22136	7.72071	6.36145	6.51409	5.0873	5.53525	5.26823	4.83414	5.1335	6.32279	6.12524	5.97853	690.573	798.846	657.11	778.746	629.786	781.565	643.967	659.419	514.985	560.331	533.301	489.358	519.662	640.054	620.056	605.204	0.582944	0.00131451	0.026977	0.0118354	0.231312	0.335133
sp|Q2G1Z4|SYP_STAA8	proS	Proline--tRNA ligase OS=Staphylococcus aureus (strain NCTC 8325 / PS 47) OX=93061 GN=proS PE=3 SV=1	202	161	7.06362	6.0897	6.25682	6.58042	6.71202	5.90232	6.00222	6.78983	6.00383	5.93154	5.85819	6.19981	6.32068	6.12205	5.93422	6.23272	6486.09	5591.8	5745.26	6042.4	6163.24	5419.74	5511.47	6234.69	5512.95	5446.57	5379.22	5692.91	5803.89	5621.5	5449.03	5723.13	0.924745	0.205129	0.490142	0.471537	0.833979	0.913284
sp|Q2G1Z8|DPO3_STAA8	polC	DNA polymerase III PolC-type OS=Staphylococcus aureus (strain NCTC 8325 / PS 47) OX=93061 GN=polC PE=3 SV=1	334	157	6.18565	5.88374	5.82523	5.99077	6.19337	5.76108	5.64454	6.24844	6.481	6.70005	6.48642	6.80813	6.69533	6.46695	6.20392	6.42538	6589.42	6267.8	6205.48	6381.82	6597.65	6137.14	6012.99	6656.31	6904.05	7137.4	6909.83	7252.54	7132.37	6889.08	6608.89	6844.8	0.999907	0.00520565	0.0371306	0.00467656	0.0332954	0.680755
sp|Q2G1Z9|NADK_STAA8	nadK	NAD kinase OS=Staphylococcus aureus (strain NCTC 8325 / PS 47) OX=93061 GN=nadK PE=3 SV=1	1883	24	7.06615	6.56088	5.96055	6.53197	5.85765	6.2732	5.70734	5.97607	6.13201	6.3305	5.85461	6.05789	6.08467	6.41307	6.68658	6.50686	1026.91	953.48	866.236	949.279	851.281	911.672	829.437	868.491	891.154	919.999	850.84	880.382	884.274	931.999	971.748	945.63	0.0789458	0.22588	0.95705	0.911012	0.178526	0.444452
sp|Q2G200|Y941_STAA8	SAOUHSC_00941	UPF0738 protein SAOUHSC_00941 OS=Staphylococcus aureus (strain NCTC 8325 / PS 47) OX=93061 GN=SAOUHSC_00941 PE=3 SV=1	1240	5	4.70698	5.78915	6.60829	10.4884	5.64802	5.64086	9.78726	5.25023	6.83365	4.27352	4.22989	5.57044	4.36643	7.60522	5.03848	8.16321	366.551	450.824	514.613	816.77	439.833	439.276	762.172	408.856	532.163	332.796	329.398	433.792	340.031	592.248	392.366	635.701	0.995812	0.648355	0.97253	0.774572	0.996827	0.872941
sp|Q2G203|SPXH_STAA8	spxH	ClpXP adapter protein SpxH OS=Staphylococcus aureus (strain NCTC 8325 / PS 47) OX=93061 GN=spxH PE=1 SV=1	1212	14	7.63473	6.22638	6.0966	6.76525	6.36124	5.60382	5.80577	6.79908	6.24078	5.65548	5.75467	6.8004	6.00398	6.29576	5.65566	6.3004	808.343	659.231	645.49	716.285	673.509	593.316	614.698	719.866	660.755	598.785	609.287	720.006	635.684	666.576	598.804	667.068	0.51198	0.468776	0.401409	0.999819	0.996687	0.999191
sp|Q2G210|MNHE2_STAA8	mnhE2	Putative antiporter subunit mnhE2 OS=Staphylococcus aureus (strain NCTC 8325 / PS 47) OX=93061 GN=mnhE2 PE=3 SV=1	1070	5	6.15366	4.95326	6.13721	5.59515	6.01215	5.23763	5.91472	5.50065	7.77397	6.77021	6.70225	7.98416	6.32899	5.92438	6.63498	6.37661	99.2482	79.8878	98.9828	90.2403	96.9659	84.4742	95.3945	88.7162	125.381	109.192	108.096	128.771	102.076	95.5503	107.011	102.844	0.999275	0.00316396	0.35097	0.00256707	0.296668	0.0635661
sp|Q2G212|MNHD2_STAA8	mnhD2	Putative antiporter subunit mnhD2 OS=Staphylococcus aureus (strain NCTC 8325 / PS 47) OX=93061 GN=mnhD2 PE=3 SV=1	1945	1	3.33673	3.90902	9.2314	7.86467	8.8232	9.36908	7.71066	4.49838	6.44094	3.84873	8.86718	7.13203	5.50795	6.21385	0	7.24615	1.89521	2.22026	5.24329	4.46701	5.01144	5.32149	4.37953	2.55501	3.65835	2.18602	5.03642	4.05088	3.12843	3.52937	0	4.1157	0.848997	0.993512	0.888243	0.945023	0.45286	0.764535
sp|Q2G218|LDH1_STAA8	ldh1	L-lactate dehydrogenase 1 OS=Staphylococcus aureus (strain NCTC 8325 / PS 47) OX=93061 GN=ldh1 PE=3 SV=2	644	43	4.12897	8.80257	7.96021	7.10679	4.86258	9.33633	7.29169	6.76441	5.31164	5.45271	4.78639	5.5433	5.64641	5.84838	5.57648	5.58112	668.586	1425.36	1288.96	1150.77	787.375	1511.79	1180.71	1095.33	860.09	882.933	775.039	897.602	914.298	947.001	902.974	903.725	0.999893	0.335539	0.54187	0.307006	0.504772	0.977634
sp|Q2G222|Y2979_STAA8	SAOUHSC_02979	N-acetylmuramoyl-L-alanine amidase domain-containing protein SAOUHSC_02979 OS=Staphylococcus aureus (strain NCTC 8325 / PS 47) OX=93061 GN=SAOUHSC_02979 PE=1 SV=1	726	23	6.99741	7.37521	6.3223	7.85096	5.70362	7.37041	6.23967	6.41797	4.88474	5.43006	5.75489	5.21103	4.95914	6.31301	6.69958	6.47001	632.236	666.371	571.238	709.357	515.338	665.938	563.772	579.882	441.35	490.621	519.971	470.831	448.072	570.398	605.326	584.584	0.440343	0.00823352	0.162283	0.119517	0.891003	0.346056
sp|Q2G227|DEOB_STAA8	deoB	Phosphopentomutase OS=Staphylococcus aureus (strain NCTC 8325 / PS 47) OX=93061 GN=deoB PE=3 SV=1	930	103	6.55143	6.70319	6.50225	6.39074	6.20299	6.67862	6.43679	6.29326	5.78145	5.86621	6.26066	5.73005	5.89833	6.23308	6.48383	5.98713	2745.48	2809.08	2724.87	2678.14	2599.46	2798.78	2697.44	2637.29	2422.81	2458.33	2623.63	2401.27	2471.79	2612.07	2717.15	2509	0.81714	0.0069357	0.105917	0.0320405	0.389656	0.427126
sp|Q2G230|KTHY_STAA8	tmk	Thymidylate kinase OS=Staphylococcus aureus (strain NCTC 8325 / PS 47) OX=93061 GN=tmk PE=3 SV=1	1169	33	6.48912	6.64098	6.41479	6.28463	5.9213	6.13075	6.0867	5.87048	6.40034	6.20655	6.29719	6.00693	6.09568	6.23679	6.70884	6.20892	1504.16	1539.36	1486.93	1456.76	1372.54	1421.09	1410.88	1360.76	1483.58	1438.66	1459.67	1392.39	1412.96	1445.67	1555.09	1439.21	0.0217231	0.346917	0.697962	0.361647	0.14087	0.916188
sp|Q2G236|NADE_STAA8	nadE	NH(3)-dependent NAD(+) synthetase OS=Staphylococcus aureus (strain NCTC 8325 / PS 47) OX=93061 GN=nadE PE=1 SV=1	817	87	6.75595	6.92918	6.53849	6.56898	5.91497	7.01146	6.31789	6.13173	5.782	6.08004	6.02337	5.94906	5.83731	6.71898	5.47738	5.9632	4000.3	4102.87	3871.54	3889.59	3502.34	4151.59	3740.92	3630.69	3423.61	3600.08	3566.53	3522.53	3456.36	3978.41	3243.24	3530.9	0.548982	0.0637939	0.0829952	0.481747	0.569574	0.998591
sp|Q2G241|SYE_STAA8	gltX	Glutamate--tRNA ligase OS=Staphylococcus aureus (strain NCTC 8325 / PS 47) OX=93061 GN=gltX PE=3 SV=1	610	126	6.11383	6.37688	6.26593	6.13986	6.06596	6.14881	6.31832	6.01558	6.1365	6.37739	6.50907	6.22238	6.32751	6.30631	6.52197	6.1537	3909.79	4078.01	4007.06	3926.44	3879.18	3932.16	4040.56	3846.96	3924.29	4078.34	4162.55	3979.21	4046.44	4032.88	4170.8	3935.29	0.826801	0.825588	0.743207	0.35825	0.289315	0.998517
sp|Q2G247|Y1855_STAA8	SAOUHSC_01855	UPF0478 protein SAOUHSC_01855 OS=Staphylococcus aureus (strain NCTC 8325 / PS 47) OX=93061 GN=SAOUHSC_01855 PE=3 SV=1	613	75	5.97589	5.19223	5.95591	5.29573	6.53484	5.59682	6.49746	6.21743	6.90926	6.02762	5.96753	6.74063	6.96347	6.59666	6.72151	6.80702	2315.2	2011.59	2307.46	2051.69	2531.75	2168.34	2517.27	2408.78	2676.81	2335.24	2311.96	2611.48	2697.81	2555.7	2604.07	2637.2	0.184631	0.0568529	0.0059492	0.888634	0.23694	0.582675
sp|Q2G252|RLMH_STAA8	rlmH	Ribosomal RNA large subunit methyltransferase H OS=Staphylococcus aureus (strain NCTC 8325 / PS 47) OX=93061 GN=rlmH PE=3 SV=1	1673	19	7.31704	7.11671	6.23586	6.93931	6.10905	6.89183	6.47118	6.24602	5.46353	5.56585	5.56286	5.68875	6.13371	6.10297	6.29253	5.86278	678.868	660.281	578.557	643.822	566.792	639.417	600.39	579.5	506.901	516.394	516.117	527.797	569.08	566.228	583.815	543.943	0.185874	0.000260087	0.0139993	0.00899976	0.454101	0.124534
sp|Q2G260|Y094_STAA8	SAOUHSC_00094	Uncharacterized protein SAOUHSC_00094 OS=Staphylococcus aureus (strain NCTC 8325 / PS 47) OX=93061 GN=SAOUHSC_00094 PE=1 SV=1	1861	3	4.26813	6.96969	4.08674	9.24995	5.35109	10.6353	5.25934	5.84931	5.36127	5.85582	4.04946	5.00195	3.95651	9.1387	6.23057	8.73613	63.2642	103.308	60.5756	137.107	79.3164	157.642	77.9564	86.7012	79.4672	86.7977	60.023	74.1412	58.6452	135.458	92.3524	129.491	0.976095	0.896517	0.940866	0.693949	0.99856	0.603124
sp|Q2G261|SODM2_STAA8	sodM	Superoxide dismutase [Mn/Fe] 2 OS=Staphylococcus aureus (strain NCTC 8325 / PS 47) OX=93061 GN=sodM PE=1 SV=1	666	23	6.46793	6.96907	6.57588	6.23578	6.7658	7.06673	6.63768	6.31371	5.7622	5.87444	5.99895	5.65291	5.87898	6.18246	5.83856	5.77891	826.71	890.764	840.508	797.037	864.782	903.247	848.407	806.998	736.506	750.852	766.766	722.537	751.432	790.222	746.266	738.642	0.869016	0.00560027	0.0147543	0.00154774	0.00393142	0.942777
sp|Q2G272|URED_STAA8	ureD	Urease accessory protein UreD OS=Staphylococcus aureus (strain NCTC 8325 / PS 47) OX=93061 GN=ureD PE=3 SV=1	1989	4	7.37395	5.97333	5.93466	4.49612	6.90574	5.65705	4.96564	7.13263	6.47871	6.48292	6.89076	6.72642	6.49048	6.64642	5.89337	5.9518	72.4646	58.7005	58.3205	44.1838	67.8634	55.5924	48.7979	70.0931	63.667	63.7083	67.7162	66.1012	63.7826	65.3151	57.9148	58.489	0.979639	0.625321	0.951271	0.836016	0.998962	0.896333
sp|Q2G273|UREG_STAA8	ureG	Urease accessory protein UreG OS=Staphylococcus aureus (strain NCTC 8325 / PS 47) OX=93061 GN=ureG PE=3 SV=1	1328	12	5.86659	5.59529	5.95461	5.83192	5.70964	5.79782	6.09605	6.3185	6.55266	6.39523	6.70895	6.79272	6.64211	6.06721	6.81056	6.86016	328.45	313.261	333.378	326.509	319.663	324.6	341.297	353.751	366.861	358.047	375.611	380.301	371.869	339.682	381.3	384.077	0.792192	0.00417217	0.00491198	0.0208074	0.024598	0.99967
sp|Q2G275|RECF_STAA8	recF	DNA replication and repair protein RecF OS=Staphylococcus aureus (strain NCTC 8325 / PS 47) OX=93061 GN=recF PE=3 SV=1	1434	19	6.53183	5.22934	5.81724	6.30099	7.21283	5.13278	5.864	6.92774	6.57543	5.88456	6.10026	7.01377	6.7605	5.57481	5.92496	7.14895	594.436	475.902	529.404	573.429	656.412	467.114	533.66	630.467	598.404	535.531	555.161	638.296	615.247	507.342	539.208	650.598	0.922908	0.835294	0.872013	0.996239	0.99908	0.999794
sp|Q2G282|PERR_STAA8	perR	Peroxide-responsive repressor PerR OS=Staphylococcus aureus (strain NCTC 8325 / PS 47) OX=93061 GN=perR PE=1 SV=1	1753	2	6.47127	4.97986	6.65395	6.37884	6.54183	5.74222	6.75634	5.70267	7.25456	6.20127	6.2951	6.07274	6.25935	5.62293	6.37171	6.69536	93.4364	71.9025	96.0741	92.1019	94.4552	82.9099	97.5525	82.3389	104.746	89.5379	90.8927	87.6821	90.3766	81.1875	91.9989	96.6719	0.99857	0.850165	0.991919	0.913355	0.999275	0.95105
sp|Q2G283|GSA2_STAA8	hemL2	Glutamate-1-semialdehyde 2,1-aminomutase 2 OS=Staphylococcus aureus (strain NCTC 8325 / PS 47) OX=93061 GN=hemL2 PE=3 SV=2	16	107	6.46606	6.25294	6.21608	6.25215	6.19641	6.28487	6.06742	6.28393	6.15729	6.40997	6.44986	6.07181	6.4062	6.188	6.23135	6.06567	3373.49	3262.3	3243.07	3261.89	3232.81	3278.96	3165.51	3278.47	3212.4	3344.23	3365.04	3167.8	3342.26	3228.42	3251.04	3164.6	0.80638	0.9943	0.875298	0.913992	0.99877	0.957431
sp|Q2G296|FTHS_STAA8	fhs	Formate--tetrahydrofolate ligase OS=Staphylococcus aureus (strain NCTC 8325 / PS 47) OX=93061 GN=fhs PE=3 SV=1	309	88	7.16134	7.96933	6.98425	7.63985	6.02485	7.14433	6.56841	6.36248	4.99478	5.31979	5.53877	5.16215	4.80537	6.23429	6.13511	5.95489	4379.26	4873.36	4270.97	4671.88	3684.28	4368.86	4016.68	3890.75	3054.38	3253.13	3387.04	3156.73	2938.55	3812.36	3751.71	3641.5	0.0787081	0.000157398	0.00179004	0.012531	0.179182	0.433187
sp|Q2G2A2|Y1044_STAA8	SAOUHSC_01044	UPF0223 protein SAOUHSC_01044 OS=Staphylococcus aureus (strain NCTC 8325 / PS 47) OX=93061 GN=SAOUHSC_01044 PE=3 SV=1	1284	8	5.34237	7.10725	7.45334	7.88713	6.72882	7.40159	6.06867	6.84316	5.91094	6.43342	5.2465	5.58588	4.96556	5.40437	5.77028	5.85072	198.108	263.554	276.388	292.474	249.521	274.469	225.041	253.761	219.192	238.567	194.553	207.138	184.135	200.407	213.976	216.959	0.980844	0.146093	0.0538954	0.259312	0.102023	0.93067
sp|Q2G2A7|POTA_STAA8	potA	Spermidine/putrescine import ATP-binding protein PotA OS=Staphylococcus aureus (strain NCTC 8325 / PS 47) OX=93061 GN=potA PE=3 SV=1	163	34	6.63973	5.95403	6.44253	5.80067	6.36519	5.52278	6.09197	6.5182	6.28801	6.26826	6.46887	6.39441	6.96442	5.9408	6.20177	6.13835	1149.48	1030.77	1115.34	1004.22	1101.95	956.112	1054.65	1128.44	1088.59	1085.17	1119.9	1107.01	1205.69	1028.48	1073.66	1062.68	0.988077	0.944643	0.979562	0.819755	0.892781	0.998322
sp|Q2G2B1|SART_STAA8	sarT	HTH-type transcriptional regulator SarT OS=Staphylococcus aureus (strain NCTC 8325 / PS 47) OX=93061 GN=sarT PE=1 SV=2	989	4	5.91627	5.60053	6.27751	5.8923	6.33059	5.18121	6.31311	5.5142	7.57215	5.6891	6.71172	7.24277	5.71874	6.05691	6.97906	7.00384	203.397	192.542	215.816	202.573	217.641	178.126	217.04	189.574	260.325	195.587	230.744	249.001	196.606	208.232	239.935	240.787	0.997024	0.231607	0.643977	0.171044	0.528317	0.835919
sp|Q2G2B2|SASG_STAA8	sasG	Surface protein G OS=Staphylococcus aureus (strain NCTC 8325 / PS 47) OX=93061 GN=sasG PE=1 SV=1	974	78	7.51313	8.62052	7.21241	7.75415	6.39501	8.29247	6.94638	6.74793	4.51389	4.8422	4.43433	4.25728	5.23966	6.00353	5.63194	5.59516	3489.01	4003.27	3349.36	3600.94	2969.77	3850.93	3225.82	3133.66	2096.2	2248.66	2059.25	1977.03	2433.24	2787.97	2615.41	2598.33	0.344228	1.2116e-05	0.000637549	0.000123116	0.0118045	0.0624719
sp|Q2G2B9|COXX_STAA8	ctaB	Protoheme IX farnesyltransferase OS=Staphylococcus aureus (strain NCTC 8325 / PS 47) OX=93061 GN=ctaB PE=3 SV=1	1315	2	4.39617	4.28865	5.27562	4.14693	4.97523	3.96692	5.01966	4.3683	8.99644	9.69465	8.80251	9.50267	9.46217	5.02383	6.24186	5.83839	28.5525	27.8542	34.2644	26.9337	32.3134	25.7646	32.602	28.3715	58.4306	62.9654	57.1711	61.7185	61.4555	32.6291	40.54	37.9195	0.999844	0.000198096	0.0640658	0.000221139	0.0727111	0.0204022
sp|Q2G2C0|CTAA_STAA8	ctaA	Heme A synthase OS=Staphylococcus aureus (strain NCTC 8325 / PS 47) OX=93061 GN=ctaA PE=3 SV=2	2016	2	6.49864	4.7028	8.22167	5.2652	7.02687	5.54076	5.18271	6.64255	7.27263	6.32087	6.30454	6.83768	6.69986	6.29136	5.90405	5.28781	74.8763	54.185	94.7288	60.6648	80.9625	63.8398	59.7144	76.5344	83.7941	72.8281	72.64	78.7827	77.1948	72.4881	68.0256	60.9254	0.999529	0.876982	0.997668	0.828512	0.999831	0.790215
sp|Q2G2C3|Y1062_STAA8	SAOUHSC_01062	UPF0358 protein SAOUHSC_01062 OS=Staphylococcus aureus (strain NCTC 8325 / PS 47) OX=93061 GN=SAOUHSC_01062 PE=3 SV=1	816	4	6.04728	5.73468	5.71865	5.77178	5.75963	5.19159	5.60288	5.45338	7.46493	7.26896	7.28231	7.4358	7.40076	5.3157	6.55254	5.99911	447.924	424.77	423.582	427.518	426.618	384.543	415.007	403.934	552.93	538.414	539.403	550.772	548.177	393.736	485.349	444.356	0.774627	0.00256929	0.460405	0.000543677	0.115793	0.035214
sp|Q2G2C4|TARI2_STAA8	tarI'	Ribitol-5-phosphate cytidylyltransferase 2 OS=Staphylococcus aureus (strain NCTC 8325 / PS 47) OX=93061 GN=tarI' PE=1 SV=2	1092	21	7.77931	8.51454	7.16462	8.28201	6.15876	7.73271	6.78031	6.34233	4.97503	5.00841	4.92417	4.54108	4.50877	5.5942	5.73533	5.95842	555.047	607.505	511.189	590.914	439.422	551.722	483.769	452.52	354.964	357.346	351.335	324.002	321.697	399.141	409.211	425.128	0.0548894	3.35345e-05	0.000256925	0.00264709	0.0324583	0.495687
sp|Q2G2D0|IF2_STAA8	infB	Translation initiation factor IF-2 OS=Staphylococcus aureus (strain NCTC 8325 / PS 47) OX=93061 GN=infB PE=3 SV=1	584	228	5.90539	5.54382	6.06614	5.59364	6.26327	5.70629	5.91708	6.37005	6.75557	6.70082	6.70664	6.87284	6.8898	6.24105	6.25951	6.2081	6212.57	5832.19	6381.68	5884.6	6589.07	6003.11	6224.87	6701.4	7106.97	7049.38	7055.5	7230.35	7248.19	6565.69	6585.11	6531.03	0.435151	0.000879215	0.0242614	0.0121702	0.30959	0.257856
sp|Q2G2D3|RIMP_STAA8	rimP	Ribosome maturation factor RimP OS=Staphylococcus aureus (strain NCTC 8325 / PS 47) OX=93061 GN=rimP PE=3 SV=1	1348	15	5.02721	5.84107	5.75182	5.79917	5.9927	6.56271	6.43532	6.47842	5.97078	6.37227	6.43552	6.4827	6.94526	6.7663	6.83706	6.30169	257.345	299.007	294.438	296.862	306.769	335.948	329.427	331.633	305.647	326.199	329.437	331.852	355.531	346.37	349.992	322.586	0.0153475	0.0237244	0.000940219	0.99432	0.389061	0.278764
sp|Q2G2D5|LACG_STAA8	lacG	6-phospho-beta-galactosidase OS=Staphylococcus aureus (strain NCTC 8325 / PS 47) OX=93061 GN=lacG PE=3 SV=1	23	8	5.89906	6.28368	6.45264	6.35619	6.54519	5.9281	5.79883	6.13007	6.25474	6.26585	6.34613	6.0141	6.38447	6.17201	6.79513	6.37379	178.34	189.968	195.076	192.16	197.874	179.218	175.31	185.324	189.093	189.429	191.856	181.818	193.015	186.592	205.43	192.692	0.840913	0.998588	0.736261	0.905934	0.296295	0.647417
sp|Q2G2E1|MNHG2_STAA8	mnhG2	Putative antiporter subunit mnhG2 OS=Staphylococcus aureus (strain NCTC 8325 / PS 47) OX=93061 GN=mnhG2 PE=3 SV=2	1489	1	6.61317	3.47097	6.74942	4.55568	5.60013	7.90849	5.28792	6.00209	7.5884	7.39258	6.66994	9.96217	5.62468	5.25998	4.81582	6.49856	18.8856	9.91225	19.2747	13.0099	15.9926	22.5847	15.101	17.1405	21.6706	21.1114	19.0477	28.4495	16.0627	15.0212	13.7528	18.5583	0.781716	0.062982	0.995788	0.28268	0.886959	0.0920491
sp|Q2G2F3|TRAP_STAA8	traP	Signal transduction protein TRAP OS=Staphylococcus aureus (strain NCTC 8325 / PS 47) OX=93061 GN=traP PE=1 SV=1	842	64	6.72678	7.34002	6.39635	7.0478	6.14119	7.17405	6.66665	6.18962	5.06646	5.36239	5.43964	5.39746	5.41803	6.537	6.54351	6.55305	3647.63	3980.16	3468.45	3821.7	3330.09	3890.16	3615.02	3356.35	2747.31	2907.78	2949.67	2926.8	2937.95	3544.72	3548.25	3553.42	0.6978	0.00125759	0.236009	0.00799895	0.796197	0.0397577
sp|Q2G2F4|ATP6_STAA8	atpB	ATP synthase subunit a OS=Staphylococcus aureus (strain NCTC 8325 / PS 47) OX=93061 GN=atpB PE=3 SV=1	961	12	6.34254	5.07328	6.34643	5.55491	6.14482	6.13417	6.7255	6.03243	6.82954	5.90668	6.54004	6.45913	8.21809	5.67157	6.62516	5.3957	243.062	194.421	243.211	212.878	235.485	235.077	257.738	231.178	261.725	226.359	250.631	247.53	314.938	217.349	253.893	206.777	0.84942	0.675316	0.627448	0.987183	0.975609	0.999788
sp|Q2G2F6|ATPL_STAA8	atpE	ATP synthase subunit c OS=Staphylococcus aureus (strain NCTC 8325 / PS 47) OX=93061 GN=atpE PE=3 SV=1	1984	2	5.60622	5.14392	7.31515	7.59643	6.78096	5.05268	7.1126	7.22028	8.94831	4.82335	5.19774	5.84158	5.76565	5.97139	4.35201	7.27175	178.747	164.007	233.234	242.202	216.202	161.098	226.776	230.209	285.305	153.786	165.723	186.251	183.83	190.39	138.758	231.85	0.999158	0.996026	0.931547	0.984468	0.884851	0.981137
sp|Q2G2F8|ATPF_STAA8	atpF	ATP synthase subunit b OS=Staphylococcus aureus (strain NCTC 8325 / PS 47) OX=93061 GN=atpF PE=3 SV=1	369	28	6.89547	5.86392	7.49836	6.10152	6.51723	6.40728	5.57036	7.15154	6.01761	6.89719	5.89048	6.75316	5.45818	5.47633	5.77179	5.7296	746.426	634.762	811.688	660.482	705.482	693.58	602.985	774.146	651.399	746.612	637.637	731.021	590.841	592.806	624.789	620.222	0.968893	0.956925	0.117547	0.999936	0.236028	0.255792
sp|Q2G2G2|SAER_STAA8	saeR	Response regulator SaeR OS=Staphylococcus aureus (strain NCTC 8325 / PS 47) OX=93061 GN=saeR PE=1 SV=1	1331	31	6.77682	6.60392	6.65914	6.43108	6.27896	6.25848	6.3512	6.21956	5.8891	5.9971	5.91016	5.88657	6.33578	6.18152	6.14645	6.07416	1393.05	1357.51	1368.86	1321.98	1290.71	1286.5	1305.56	1278.5	1210.57	1232.77	1214.9	1210.05	1302.39	1270.68	1263.47	1248.61	0.00177992	1.81414e-06	0.000219972	0.00123121	0.561201	0.0117802
sp|Q2G2G7|Y1054_STAA8	SAOUHSC_01054	UPF0637 protein SAOUHSC_01054 OS=Staphylococcus aureus (strain NCTC 8325 / PS 47) OX=93061 GN=SAOUHSC_01054 PE=3 SV=1	248	34	6.82392	6.97977	6.59731	7.12384	6.46183	6.89885	6.59985	6.26091	5.53555	5.45582	5.5768	5.4428	5.54709	6.2103	6.34003	6.14533	1933.55	1977.71	1869.34	2018.53	1830.95	1954.78	1870.06	1774.02	1568.49	1545.9	1580.18	1542.21	1571.76	1759.68	1796.44	1741.27	0.302232	2.55173e-05	0.00277904	0.000339243	0.0673434	0.0363383
sp|Q2G2G9|RECX_STAA8	recX	Regulatory protein RecX OS=Staphylococcus aureus (strain NCTC 8325 / PS 47) OX=93061 GN=recX PE=3 SV=1	442	12	7.29125	7.425	6.78641	6.73244	5.95564	6.50491	6.15524	6.16939	5.72706	5.71715	5.89673	5.56049	5.8709	6.34188	6.19358	5.67192	387.876	394.991	361.02	358.149	316.825	346.045	327.443	328.196	304.665	304.138	313.691	295.804	312.317	337.372	329.483	301.732	0.00315624	6.84541e-05	0.000684066	0.112182	0.787307	0.437324
sp|Q2G2H5|DNAA_STAA8	dnaA	Chromosomal replication initiator protein DnaA OS=Staphylococcus aureus (strain NCTC 8325 / PS 47) OX=93061 GN=dnaA PE=3 SV=1	988	76	6.80323	6.22555	6.50194	6.14192	6.5834	6.21377	6.14002	6.46757	6.04815	5.99888	6.19491	5.94778	6.38828	6.16074	6.05955	6.12433	3907.68	3575.87	3734.62	3527.83	3781.41	3569.1	3526.74	3714.88	3473.97	3445.67	3558.27	3416.32	3669.34	3538.64	3480.52	3517.73	0.965032	0.0965434	0.396426	0.203172	0.656086	0.78155
sp|Q2G2H6|MNHF1_STAA8	mnhF1	Na(+)/H(+) antiporter subunit F1 OS=Staphylococcus aureus (strain NCTC 8325 / PS 47) OX=93061 GN=mnhF1 PE=3 SV=1	1996	3	8.05781	7.23358	6.54029	7.51041	7.06656	8.97817	2.60663	5.19842	7.37581	7.22849	6.10016	6.60886	6.21276	5.3197	3.15906	4.80329	57.6022	51.7101	46.754	53.689	50.5161	64.1815	18.6338	37.1615	52.7268	51.6737	43.6077	47.2442	44.4126	38.0285	22.5829	34.3369	0.613779	0.966593	0.171088	0.860595	0.760548	0.333871
sp|Q2G2H7|MNHD1_STAA8	mnhD1	Na(+)/H(+) antiporter subunit D1 OS=Staphylococcus aureus (strain NCTC 8325 / PS 47) OX=93061 GN=mnhD1 PE=3 SV=1	274	11	7.31348	5.0239	6.74405	6.12613	6.06172	5.66532	6.13894	6.15953	6.4783	7.10306	5.93625	7.45418	5.91452	6.0344	5.7682	6.07802	456.041	313.271	420.533	382.002	377.986	353.268	382.801	384.085	403.962	442.92	370.162	464.814	368.807	376.282	359.683	379.002	0.900573	0.739423	0.844269	0.360957	0.999098	0.301641
sp|Q2G2H8|MNHE1_STAA8	mnhE1	Na(+)/H(+) antiporter subunit E1 OS=Staphylococcus aureus (strain NCTC 8325 / PS 47) OX=93061 GN=mnhE1 PE=3 SV=1	602	9	6.11756	5.81929	7.22467	5.94003	6.70664	5.42359	6.53331	6.08918	6.1789	6.41073	5.81223	6.76362	5.98195	6.3208	6.23077	6.44674	196.589	187.004	232.166	190.884	215.519	174.288	209.949	195.677	198.56	206.01	186.777	217.35	192.231	203.12	200.227	207.167	0.993924	0.999962	0.999738	0.990054	0.998284	0.999071
sp|Q2G2H9|MNHG1_STAA8	mnhG1	Na(+)/H(+) antiporter subunit G1 OS=Staphylococcus aureus (strain NCTC 8325 / PS 47) OX=93061 GN=mnhG1 PE=3 SV=1	1795	2	6.72591	5.57892	7.06978	5.68453	6.59856	5.57062	5.49854	5.50655	6.65882	6.84067	6.35135	7.85	5.70668	5.20535	6.89558	6.25813	56.6782	47.0127	59.576	47.9027	55.6051	46.9428	46.3354	46.4029	56.1129	57.6453	53.5219	66.1508	48.0893	43.8647	58.108	52.7363	0.755044	0.525724	0.951539	0.132202	0.964129	0.271067
sp|Q2G2I1|TCAA_STAA8	tcaA	Membrane-associated protein TcaA OS=Staphylococcus aureus (strain NCTC 8325 / PS 47) OX=93061 GN=tcaA PE=2 SV=1	1006	40	5.60982	4.87068	6.01358	5.28036	6.23903	5.0645	6.37921	6.2376	7.26035	6.74418	6.75555	7.20857	6.44941	6.22396	6.914	6.74917	1135.4	985.801	1217.12	1068.72	1262.75	1025.03	1291.12	1262.46	1469.46	1364.99	1367.29	1458.98	1305.33	1259.7	1399.36	1366	0.359913	0.00167765	0.015535	0.031845	0.268012	0.579125
sp|Q2G2J2|SSAA2_STAA8	ssaA2	Staphylococcal secretory antigen ssaA2 OS=Staphylococcus aureus (strain NCTC 8325 / PS 47) OX=93061 GN=ssaA2 PE=1 SV=1	277	38	4.49553	3.61357	5.97463	4.29983	6.83426	4.14033	6.10692	6.65605	8.95056	7.61074	8.58947	8.57395	8.58947	4.809	5.44601	5.30967	559.003	449.335	742.924	534.669	849.816	514.835	759.374	827.656	1112.97	946.369	1068.07	1066.14	1068.07	597.982	677.192	660.239	0.429689	0.00349938	0.36871	0.0535036	0.999309	0.0659688
sp|Q2G2J8|Y1413_STAA8	SAOUHSC_01413	Uncharacterized protein SAOUHSC_01413 OS=Staphylococcus aureus (strain NCTC 8325 / PS 47) OX=93061 GN=SAOUHSC_01413 PE=3 SV=1	501	49	6.19598	6.44859	6.25545	5.99865	6.36726	6.30324	6.35329	6.08928	6.0304	6.28717	6.29144	5.92203	6.21328	6.45187	6.39066	6.40139	1564.9	1628.7	1579.92	1515.06	1608.16	1591.99	1604.63	1537.95	1523.08	1587.93	1589.01	1495.71	1569.27	1629.53	1614.07	1616.78	0.960261	0.835967	0.596474	0.56544	0.860457	0.205114
sp|Q2G2K5|URE1_STAA8	ureC	Urease subunit alpha OS=Staphylococcus aureus (strain NCTC 8325 / PS 47) OX=93061 GN=ureC PE=3 SV=1	1168	6	5.1492	4.59581	5.19305	5.69745	5.39789	5.07479	4.78013	5.86007	6.73427	6.83197	7.54842	7.91101	7.88149	6.41616	8.17332	6.75497	100.504	89.7028	101.36	111.205	105.358	99.0517	93.3004	114.379	131.442	133.349	147.333	154.41	153.834	125.233	159.53	131.846	0.992032	0.00178883	0.00147565	0.00284793	0.00234069	0.999394
sp|Q2G2K6|URE2_STAA8	ureB	Urease subunit beta OS=Staphylococcus aureus (strain NCTC 8325 / PS 47) OX=93061 GN=ureB PE=3 SV=1	1403	3	4.76701	4.74749	5.68606	6.14439	6.2547	4.88042	5.41141	5.95406	7.26867	6.83116	7.24582	7.92149	7.24661	6.45447	6.45119	6.73504	103.063	102.641	122.933	132.842	135.227	105.515	116.995	128.727	157.149	147.69	156.655	171.263	156.672	139.546	139.475	145.612	0.875769	0.00123315	0.0169794	0.00429366	0.0624548	0.445494
sp|Q2G2K7|UREF_STAA8	ureF	Urease accessory protein UreF OS=Staphylococcus aureus (strain NCTC 8325 / PS 47) OX=93061 GN=ureF PE=3 SV=1	432	2	5.84685	5.53355	5.30827	4.59387	5.60725	5.36355	5.8491	5.24065	7.69372	7.66758	6.67623	6.95304	6.98182	6.291	7.45917	6.93435	28.0067	26.506	25.4269	22.0049	26.859	25.6917	28.0175	25.103	36.8533	36.7281	31.9795	33.3054	33.4433	30.1342	35.7298	33.2159	0.931052	0.000357219	0.00179693	0.000908515	0.00491207	0.743494
sp|Q2G2K8|UREE_STAA8	ureE	Urease accessory protein UreE OS=Staphylococcus aureus (strain NCTC 8325 / PS 47) OX=93061 GN=ureE PE=3 SV=1	1975	3	4.05631	5.15189	7.04371	7.66327	6.04564	4.38011	9.01238	4.20607	7.55444	4.63571	5.62899	6.77567	6.21652	7.4495	6.0793	8.10048	99.0306	125.778	171.965	187.091	147.598	106.936	220.028	102.687	184.434	113.176	137.426	165.421	151.77	181.872	148.42	197.765	0.99992	0.998742	0.822939	0.996592	0.792961	0.889358
sp|Q2G2L1|TAGH_STAA8	tagH	Teichoic acids export ATP-binding protein TagH OS=Staphylococcus aureus (strain NCTC 8325 / PS 47) OX=93061 GN=tagH PE=3 SV=1	791	31	6.1184	5.24536	6.22701	5.71647	6.89311	5.52915	6.14456	6.37665	6.38334	5.85444	6.40876	6.85701	6.76244	6.03345	6.65017	6.79966	813.641	697.542	828.085	760.192	916.665	735.282	817.121	847.984	848.874	778.539	852.255	911.864	899.288	802.345	884.358	904.238	0.590486	0.355452	0.151965	0.97053	0.741124	0.935751
sp|Q2G2L3|TARA_STAA8	tarA	N-acetylglucosaminyldiphosphoundecaprenol N-acetyl-beta-D-mannosaminyltransferase OS=Staphylococcus aureus (strain NCTC 8325 / PS 47) OX=93061 GN=tarA PE=1 SV=1	1664	12	6.2695	6.01377	6.17886	6.18682	6.79153	5.59601	6.02166	6.41417	6.26249	6.41115	5.95367	6.50463	5.75416	6.33164	6.17403	7.13591	620.192	594.895	611.226	612.013	671.832	553.569	595.675	634.503	619.499	634.204	588.95	643.452	569.214	626.339	610.748	705.899	0.998706	0.974366	0.914955	0.99299	0.958677	0.995582
sp|Q2G2M2|MPRF_STAA8	mprF	Phosphatidylglycerol lysyltransferase OS=Staphylococcus aureus (strain NCTC 8325 / PS 47) OX=93061 GN=mprF PE=1 SV=1	630	39	6.90607	5.78449	6.85761	6.32516	6.53416	5.88523	6.55871	6.62083	6.69782	6.36611	5.64538	6.62652	5.42981	5.75949	6.16848	5.83411	1663.06	1392.97	1651.39	1523.17	1573.5	1417.23	1579.41	1594.37	1612.91	1533.03	1359.47	1595.74	1307.56	1386.95	1485.44	1404.92	0.995544	0.968712	0.168671	0.996064	0.238603	0.325146
sp|Q2G2M4|MRNC_STAA8	mrnC	Mini-ribonuclease 3 OS=Staphylococcus aureus (strain NCTC 8325 / PS 47) OX=93061 GN=mrnC PE=3 SV=1	1702	9	7.01698	6.26992	6.34792	6.15192	6.27324	6.15129	5.95345	6.26859	6.05147	6.58818	6.05253	6.46238	6.50867	6.39203	5.69707	5.81435	729.02	651.405	659.509	639.146	651.75	639.08	618.526	651.267	628.709	684.47	628.82	671.4	676.21	664.092	591.89	604.074	0.609328	0.897832	0.463556	0.942898	0.99373	0.846851
sp|Q2G2M6|SYC_STAA8	cysS	Cysteine--tRNA ligase OS=Staphylococcus aureus (strain NCTC 8325 / PS 47) OX=93061 GN=cysS PE=3 SV=1	104	95	6.03281	6.67242	6.29806	6.33274	6.40969	6.68569	5.93927	6.05527	5.76317	6.79389	6.36802	6.29692	6.18054	6.22181	6.11344	5.83626	3545.98	3921.93	3701.89	3722.27	3767.5	3929.73	3491	3559.18	3387.49	3993.33	3743.01	3701.22	3632.81	3657.07	3593.37	3430.45	0.992158	0.999198	0.691225	0.998756	0.838621	0.76304
sp|Q2G2M8|Y2004_STAA8	SAOUHSC_02004	UPF0374 protein SAOUHSC_02004 OS=Staphylococcus aureus (strain NCTC 8325 / PS 47) OX=93061 GN=SAOUHSC_02004 PE=1 SV=1	1763	12	6.77087	6.5372	6.339	6.21007	5.87934	6.35253	6.02723	6.50403	5.7776	6.06756	6.41602	5.94658	6.04803	6.82006	6.22818	6.07569	407.834	393.759	381.821	374.055	354.134	382.636	363.042	391.761	348.006	365.471	386.46	358.184	364.295	410.797	375.146	365.961	0.570559	0.246624	0.841901	0.907022	0.9594	0.661512
sp|Q2G2M9|Y2003_STAA8	SAOUHSC_02003	Putative multidrug export ATP-binding/permease protein SAOUHSC_02003 OS=Staphylococcus aureus (strain NCTC 8325 / PS 47) OX=93061 GN=SAOUHSC_02003 PE=3 SV=1	910	31	5.60618	4.78321	6.00954	5.08786	6.31217	5.4028	6.69986	6.4199	7.63814	5.96622	6.57808	6.68658	7.56414	6.00512	6.43509	6.80511	589.955	503.351	632.402	535.41	664.248	568.552	705.046	675.585	803.784	627.843	692.231	703.648	795.997	631.936	677.183	716.122	0.272052	0.0411865	0.0436973	0.659033	0.678781	0.999985
sp|Q2G2N4|GLCT_STAA8	glcT	Protein GlcT OS=Staphylococcus aureus (strain NCTC 8325 / PS 47) OX=93061 GN=glcT PE=3 SV=1	1249	16	7.07939	7.04623	6.95655	7.61211	5.78902	7.19239	6.17245	6.00028	5.87683	5.99292	5.60613	5.60578	5.3371	6.13875	5.8764	5.71769	575.208	572.514	565.227	618.492	470.364	584.39	501.518	487.529	477.499	486.931	455.504	455.476	433.645	498.78	477.464	464.569	0.0357459	0.00148627	0.001461	0.298108	0.293804	1
sp|Q2G2P5|NIKA_STAA8	nikA	Nickel-binding protein NikA OS=Staphylococcus aureus (strain NCTC 8325 / PS 47) OX=93061 GN=nikA PE=1 SV=2	607	31	5.23185	4.8788	5.52931	5.29742	5.73424	5.28874	5.81595	6.35253	6.97758	6.56725	7.36188	7.17047	7.11075	6.57133	7.61202	6.49986	846.241	789.137	894.355	856.848	927.502	855.443	940.718	1027.51	1128.61	1062.24	1190.77	1159.81	1150.15	1062.9	1231.23	1051.34	0.248481	0.000209341	0.00030366	0.00500343	0.00768376	0.994304
sp|Q2G2P7|HUTH_STAA8	hutH	Histidine ammonia-lyase OS=Staphylococcus aureus (strain NCTC 8325 / PS 47) OX=93061 GN=hutH PE=3 SV=1	1677	3	6.67312	6.52811	6.64254	7.54589	6.28991	7.26831	5.48094	5.15829	6.38173	6.46546	6.4702	6.13689	5.32493	5.85826	5.82981	5.94561	56.2066	54.9852	55.949	63.5578	52.9789	61.2198	46.1651	43.4474	53.7523	54.4575	54.4974	51.69	44.851	49.3432	49.1035	50.0789	0.223627	0.612903	0.0616368	0.84968	0.854914	0.412668
sp|Q2G2P8|NNRD_STAA8	nnrD	ADP-dependent (S)-NAD(P)H-hydrate dehydratase OS=Staphylococcus aureus (strain NCTC 8325 / PS 47) OX=93061 GN=nnrD PE=3 SV=2	1078	17	5.53722	5.88114	6.0967	5.35786	6.08474	5.82873	6.12415	5.6758	6.48967	6.34315	7.48913	6.84207	6.80775	6.14761	6.99981	6.29445	408.711	434.096	450.007	395.472	449.124	430.228	452.033	418.94	479.013	468.198	552.784	505.024	502.491	453.765	516.667	464.603	0.862422	0.00858706	0.0378045	0.0335498	0.140645	0.830927
sp|Q2G2Q0|GYRA_STAA8	gyrA	DNA gyrase subunit A OS=Staphylococcus aureus (strain NCTC 8325 / PS 47) OX=93061 GN=gyrA PE=1 SV=1	349	203	6.19425	6.38028	6.14286	6.1508	6.07132	6.14381	6.21199	6.18429	6.13443	6.37846	6.51386	6.1884	6.24104	6.27255	6.42876	6.36289	9863.56	10159.8	9781.74	9794.38	9667.81	9783.25	9891.82	9847.7	9768.31	10156.9	10372.5	9854.25	9938.07	9988.25	10237	10132.1	0.861403	0.721312	0.562673	0.303927	0.204295	0.992417
sp|Q2G2Q1|RS15_STAA8	rpsO	30S ribosomal protein S15 OS=Staphylococcus aureus (strain NCTC 8325 / PS 47) OX=93061 GN=rpsO PE=1 SV=1	1304	31	5.63652	5.42062	6.05961	5.35013	5.98322	6.04996	5.88233	6.14405	6.93849	7.02811	6.7941	6.77837	7.28359	6.05478	6.63374	5.96239	559.051	537.637	601.015	530.646	593.438	600.058	583.432	609.39	688.185	697.074	673.864	672.304	722.414	600.536	657.959	591.372	0.419224	0.00136386	0.0211045	0.0206705	0.289349	0.413161
sp|Q2G2Q3|TRUB_STAA8	truB	tRNA pseudouridine synthase B OS=Staphylococcus aureus (strain NCTC 8325 / PS 47) OX=93061 GN=truB PE=3 SV=1	790	91	6.17876	6.41215	6.40789	5.73498	6.12446	6.3418	6.13175	6.4826	6.13891	6.41948	6.29671	6.20873	6.55962	6.32338	6.22838	6.0104	3261.05	3384.23	3381.98	3026.83	3232.39	3347.1	3236.24	3421.41	3240.02	3388.1	3323.3	3276.87	3462.06	3337.38	3287.24	3172.19	0.944437	0.951497	0.92479	0.999993	0.999893	0.999704
sp|Q2G2Q4|RBFA_STAA8	rbfA	Ribosome-binding factor A OS=Staphylococcus aureus (strain NCTC 8325 / PS 47) OX=93061 GN=rbfA PE=3 SV=1	1309	82	5.31633	6.25177	5.78486	5.94869	5.70814	6.23978	6.39199	6.45215	6.34062	6.04244	6.46743	6.19485	6.13288	8.54376	5.73095	6.45337	2918.17	3431.64	3175.35	3265.28	3133.24	3425.06	3508.61	3541.63	3480.41	3316.74	3550.02	3400.4	3366.38	4689.73	3145.76	3542.3	0.866494	0.804782	0.303472	0.999154	0.714124	0.78565
sp|Q2G2R8|SSPP_STAA8	sspP	Staphopain A OS=Staphylococcus aureus (strain NCTC 8325 / PS 47) OX=93061 GN=sspP PE=1 SV=1	693	4	7.87185	6.72236	6.60242	6.84036	6.10913	7.25291	6.76619	7.22813	4.87234	5.07306	5.11166	4.66064	5.56009	6.82115	6.09393	6.41378	182.318	155.695	152.917	158.428	141.492	167.983	156.71	167.409	112.847	117.496	118.39	107.944	128.776	157.983	141.14	148.548	0.95919	0.000302382	0.157561	0.000646864	0.325665	0.0128975
sp|Q2G2R9|Y2131_STAA8	SAOUHSC_02131	UPF0316 protein SAOUHSC_02131 OS=Staphylococcus aureus (strain NCTC 8325 / PS 47) OX=93061 GN=SAOUHSC_02131 PE=3 SV=1	231	14	6.18535	5.44263	5.96527	6.05966	6.4878	5.90298	6.88716	6.15617	6.43709	6.18988	5.919	6.37468	5.92529	6.45842	6.78559	6.82304	495.854	436.313	478.211	485.778	520.1	473.218	552.115	493.515	516.035	496.217	474.502	511.032	475.006	517.745	543.973	546.975	0.339588	0.609507	0.151196	0.956088	0.944733	0.721119
sp|Q2G2S0|PUR8_STAA8	purB	Adenylosuccinate lyase OS=Staphylococcus aureus (strain NCTC 8325 / PS 47) OX=93061 GN=purB PE=3 SV=1	576	128	6.86153	7.19587	6.53676	6.94614	6.15956	7.03409	6.55424	6.06342	5.36936	5.59286	5.64025	5.3429	5.51747	6.47034	6.42181	6.2934	5347.1	5607.64	5094.01	5413.03	4800.06	5481.57	5107.63	4725.14	4184.27	4358.44	4395.37	4163.65	4299.69	5042.25	5004.43	4904.36	0.344107	0.0005384	0.0598524	0.00978328	0.685414	0.0686582
sp|Q2G2S6|PRSA_STAA8	prsA	Foldase protein PrsA OS=Staphylococcus aureus (strain NCTC 8325 / PS 47) OX=93061 GN=prsA PE=3 SV=1	128	94	6.69457	6.43823	6.84488	6.35951	6.79546	6.53975	7.14132	6.79073	5.78968	5.63998	5.45132	5.667	5.46652	6.06952	6.22178	6.08975	5110.93	4915.23	5225.68	4855.13	5187.95	4992.73	5452	5184.34	4420.1	4305.81	4161.78	4326.44	4173.38	4633.74	4749.98	4649.18	0.563295	0.000778323	0.0179018	0.000105438	0.00183275	0.295783
sp|Q2G2T3|RL9_STAA8	rplI	50S ribosomal protein L9 OS=Staphylococcus aureus (strain NCTC 8325 / PS 47) OX=93061 GN=rplI PE=3 SV=1	1372	84	5.63076	6.88741	6.33682	6.36914	6.2605	6.74511	6.25797	6.28653	6.0006	6.08165	6.18248	5.93112	5.83143	6.33089	6.66111	6.20649	2307.95	2823.03	2597.35	2610.6	2566.07	2764.7	2565.03	2576.74	2459.54	2492.76	2534.09	2431.06	2390.2	2594.92	2730.27	2543.93	0.98548	0.707112	0.996819	0.509332	0.945641	0.816726
sp|Q2G2U1|SAES_STAA8	saeS	Histidine protein kinase SaeS OS=Staphylococcus aureus (strain NCTC 8325 / PS 47) OX=93061 GN=saeS PE=1 SV=1	1286	19	5.83173	5.48746	6.3356	5.68018	6.69084	5.14872	6.49749	6.57301	6.93237	5.98179	5.96648	6.74425	6.50335	6.16372	6.40174	7.06126	860.1	809.326	934.414	837.749	986.807	759.366	958.291	969.429	1022.43	882.233	879.975	994.685	959.156	909.065	944.169	1041.44	0.705101	0.426511	0.268944	0.959344	0.834565	0.984839
sp|Q2G2U4|WALK_STAA8	walK	Sensor protein kinase WalK OS=Staphylococcus aureus (strain NCTC 8325 / PS 47) OX=93061 GN=walK PE=1 SV=1	558	45	6.1491	5.25208	6.24908	5.93431	6.59593	5.49397	6.48515	6.40488	6.74595	5.92611	5.91104	6.57683	6.73775	5.94241	6.59763	6.99779	1297.72	1108.41	1318.82	1252.39	1392.02	1159.46	1368.64	1351.7	1423.68	1250.66	1247.48	1387.99	1421.95	1254.1	1392.38	1476.83	0.712878	0.633139	0.219048	0.999004	0.755443	0.826827
sp|Q2G2U6|WALR_STAA8	walR	Transcriptional regulatory protein WalR OS=Staphylococcus aureus (strain NCTC 8325 / PS 47) OX=93061 GN=walR PE=1 SV=1	1010	42	6.60301	6.46877	6.25477	6.37101	5.99161	6.57367	6.39354	6.20904	5.88001	6.15502	5.99493	6.21773	6.19161	6.21652	6.07946	6.3993	1192.83	1168.58	1129.92	1150.92	1082.38	1187.53	1154.99	1121.66	1062.22	1111.9	1082.98	1123.23	1118.51	1123.01	1098.25	1156.03	0.719704	0.0565098	0.404215	0.303152	0.941543	0.593106
sp|Q2G2U9|SARA_STAA8	sarA	Transcriptional regulator SarA OS=Staphylococcus aureus (strain NCTC 8325 / PS 47) OX=93061 GN=sarA PE=1 SV=3	987	113	6.05391	5.87114	6.14834	5.77283	5.99012	5.83826	5.91809	6.11432	6.2204	6.58468	6.61842	6.63381	6.95886	6.47552	6.4673	6.334	3442.78	3338.84	3496.48	3282.93	3406.5	3320.14	3365.54	3477.13	3537.46	3744.62	3763.81	3772.56	3957.41	3682.54	3677.87	3602.06	0.999993	0.00905992	0.0052244	0.00947917	0.00546298	0.988267
sp|Q2G2V3|MENE_STAA8	menE	2-succinylbenzoate--CoA ligase OS=Staphylococcus aureus (strain NCTC 8325 / PS 47) OX=93061 GN=menE PE=3 SV=1	753	19	6.23091	6.53908	6.24265	6.44251	6.23274	6.73231	6.34215	5.93773	5.77267	5.73585	6.37794	5.90684	6.19585	6.23318	6.37532	6.70228	447.621	469.759	448.464	462.822	447.752	483.641	455.612	426.559	414.701	412.056	458.183	424.34	445.102	447.784	457.995	481.483	0.991485	0.163787	0.99987	0.25205	0.983908	0.146674
sp|Q2G2V4|YIDD_STAA8	SAOUHSC_01914	Putative membrane protein insertion efficiency factor OS=Staphylococcus aureus (strain NCTC 8325 / PS 47) OX=93061 GN=SAOUHSC_01914 PE=3 SV=1	1193	4	6.59868	5.29414	6.46842	6.12548	6.49958	5.42825	6.28344	6.59948	6.35513	6.04826	5.47775	6.39006	6.23665	6.59159	6.7133	6.8898	288.658	231.591	282.96	267.958	284.323	237.458	274.868	288.693	278.004	264.58	239.623	279.532	272.821	288.348	293.672	301.393	0.994623	0.998393	0.487087	0.976352	0.626849	0.40146
sp|Q2G2W7|Y458_STAA8	SAOUHSC_00458	UPF0213 protein SAOUHSC_00458 OS=Staphylococcus aureus (strain NCTC 8325 / PS 47) OX=93061 GN=SAOUHSC_00458 PE=3 SV=1	1868	2	4.43335	4.19046	6.74422	5.28361	5.92711	5.05194	6.87575	4.09076	7.22555	7.6261	7.00985	8.36184	6.40299	5.53107	8.03491	7.2105	15.38	14.5374	23.3968	18.3297	20.5621	17.526	23.8531	14.1915	25.0666	26.4562	24.3183	29.0086	22.213	19.1882	27.8744	25.0144	0.969668	0.0291245	0.168521	0.0628004	0.322749	0.728557
sp|Q2G2X2|TARD_STAA8	tarD	Glycerol-3-phosphate cytidylyltransferase OS=Staphylococcus aureus (strain NCTC 8325 / PS 47) OX=93061 GN=tarD PE=1 SV=1	1323	9	6.9631	6.39287	6.32458	6.48711	6.50776	6.46248	5.78569	6.57561	6.2605	6.12309	5.9114	6.26932	6.00424	6.02757	5.70605	6.19865	720.829	661.798	654.729	671.554	673.692	669.005	598.942	680.716	648.095	633.87	611.956	649.008	621.567	623.982	590.698	641.693	0.695641	0.204313	0.0527281	0.746638	0.304023	0.840837
sp|Q2G2X4|TARB_STAA8	tarB	Teichoic acid glycerol-phosphate primase OS=Staphylococcus aureus (strain NCTC 8325 / PS 47) OX=93061 GN=tarB PE=1 SV=1	430	21	6.26011	5.21965	6.53048	5.75578	5.93611	5.5106	6.44005	6.39067	7.03784	6.30275	5.96342	6.61345	6.36487	6.2262	6.89582	6.55219	885.247	738.114	923.48	813.929	839.43	779.258	910.692	903.709	995.226	891.276	843.292	935.212	900.061	880.452	975.143	926.55	0.977377	0.373844	0.329886	0.590402	0.535542	0.999674
sp|Q2G2X7|SSL10_STAA8	ssl10	Staphylococcal superantigen-like 10 OS=Staphylococcus aureus (strain NCTC 8325 / PS 47) OX=93061 GN=ssl10 PE=1 SV=1	1982	1	6.53623	6.45233	8.13876	5.98698	5.93454	5.50914	5.28356	5.57309	7.23086	5.0734	5.6874	7.00702	5.9141	6.27996	5.58397	7.80866	23.559	23.2566	29.3351	21.5793	21.3903	19.857	19.0439	20.0875	26.0627	18.2864	20.4995	25.2559	21.3166	22.6353	20.1267	28.1453	0.253524	0.823083	0.92247	0.695227	0.555844	0.994866
sp|Q53700|NPD_STAA8	cobB	NAD-dependent protein deacetylase OS=Staphylococcus aureus (strain NCTC 8325 / PS 47) OX=93061 GN=cobB PE=3 SV=1	1524	4	5.79812	5.84014	6.58812	6.81527	4.78652	6.74499	6.58862	6.7927	6.17402	5.87436	6.16971	5.41669	5.65045	7.101	6.91164	6.74764	45.255	45.5829	51.421	53.1939	37.3593	52.6454	51.4249	53.0178	48.1889	45.85	48.1553	42.2779	44.1024	55.4241	53.9461	52.6661	0.999876	0.874192	0.882566	0.9016	0.852925	0.476208
sp|Q53705|LYTS_STAA8	lytS	Sensor histidine kinase/phosphatase LytS OS=Staphylococcus aureus (strain NCTC 8325 / PS 47) OX=93061 GN=lytS PE=1 SV=2	772	11	5.38948	5.46287	6.60365	5.28259	6.45441	5.50247	6.38762	6.29284	6.26498	6.54955	6.34664	6.84711	6.41296	6.01116	7.20782	6.98384	192.041	194.656	235.305	188.232	229.987	196.067	227.607	224.23	223.237	233.377	226.147	243.98	228.51	214.193	256.833	248.852	0.531193	0.133206	0.0636962	0.752349	0.498462	0.969713
sp|Q53726|PCRB_STAA8	pcrB	Heptaprenylglyceryl phosphate synthase OS=Staphylococcus aureus (strain NCTC 8325 / PS 47) OX=93061 GN=pcrB PE=1 SV=2	618	3	7.20076	5.55276	5.03446	6.49473	5.25028	5.19572	6.15152	4.36227	6.25095	6.82171	7.17469	7.47203	6.16461	6.24784	8.52644	6.09924	20.1919	15.5707	14.1173	18.2121	14.7225	14.5695	17.2497	12.2324	17.5285	19.129	20.1188	20.9526	17.2864	17.5198	23.9093	17.1031	0.564281	0.538176	0.695915	0.0791687	0.124273	0.992583
sp|Q53727|PCRA_STAA8	pcrA	ATP-dependent DNA helicase PcrA OS=Staphylococcus aureus (strain NCTC 8325 / PS 47) OX=93061 GN=pcrA PE=1 SV=3	171	109	6.63544	5.2688	6.02261	5.91629	6.51537	5.3766	5.85954	6.5487	6.69438	6.10231	6.29348	6.78607	6.96236	6.10448	6.17337	6.74019	3392.05	2693.42	3078.77	3024.42	3330.67	2748.53	2995.41	3347.71	3422.18	3119.51	3217.24	3469.05	3559.17	3120.62	3155.84	3445.6	0.986046	0.465358	0.424589	0.658509	0.613603	0.999826
sp|Q59801|HYSA_STAA8	hysA	Hyaluronate lyase OS=Staphylococcus aureus (strain NCTC 8325 / PS 47) OX=93061 GN=hysA PE=3 SV=1	839	22	6.58633	6.94109	6.68383	6.50155	6.89429	7.31894	6.85604	7.16853	5.4467	5.91304	5.31615	5.24823	5.82648	5.6192	6.04539	5.63421	598.796	631.049	607.66	591.088	626.794	665.401	623.317	651.727	495.187	537.584	483.318	477.143	529.714	510.869	549.616	512.234	0.146697	4.87913e-05	0.000714084	2.83322e-06	2.53967e-05	0.306605
sp|Q7BHL7|MSRR_STAA8	msrR	Regulatory protein MsrR OS=Staphylococcus aureus (strain NCTC 8325 / PS 47) OX=93061 GN=msrR PE=2 SV=1	1014	36	5.8985	5.40975	5.9	5.51034	6.18518	5.30887	5.76507	5.64912	7.09426	6.72441	6.75248	7.01074	7.01781	6.13875	6.91996	6.71474	909.695	834.318	909.927	849.831	953.908	818.76	889.117	871.235	1094.11	1037.07	1041.4	1081.23	1082.32	946.748	1067.23	1035.58	0.996247	0.000641318	0.00277943	0.000903531	0.00400548	0.805053
sp|Q7X2S2|ARCC2_STAA8	arcC2	Carbamate kinase 2 OS=Staphylococcus aureus (strain NCTC 8325 / PS 47) OX=93061 GN=arcC2 PE=3 SV=1	1431	4	6.19526	7.20123	5.77294	6.09491	5.47831	5.88896	5.54704	5.83604	6.95118	6.76803	6.43394	6.11667	5.98176	6.35188	6.44823	6.93361	63.5521	73.8716	59.2199	62.5227	56.1975	60.4101	56.9026	59.8672	71.3065	69.4277	66.0006	62.746	61.362	65.1588	66.1472	71.1263	0.206011	0.833482	0.980746	0.0518182	0.113416	0.965445
sp|Q8KQR1|ISDC_STAA8	isdC	Iron-regulated surface determinant protein C OS=Staphylococcus aureus (strain NCTC 8325 / PS 47) OX=93061 GN=isdC PE=1 SV=2	1676	2	11.6609	7.67249	7.46624	6.17957	7.32683	8.11134	7.47924	5.96278	3.92506	5.82491	4.91704	4.30904	4.92865	4.79624	5.19403	4.24563	162.432	106.875	104.002	86.0791	102.06	112.988	104.183	83.0593	54.6747	81.1388	68.4925	60.0234	68.6543	66.8099	72.3509	59.1401	0.711187	0.0147407	0.0160726	0.0944743	0.102542	0.999954
sp|Q93Q23|MGT_STAA8	mgt	Monofunctional glycosyltransferase OS=Staphylococcus aureus (strain NCTC 8325 / PS 47) OX=93061 GN=mgt PE=1 SV=2	504	25	6.65811	6.05203	6.2663	6.25751	6.6989	5.956	6.47041	6.45636	6.31739	5.95703	5.98574	6.19971	6.11026	6.04807	6.03504	6.53115	913.496	830.342	859.74	858.533	919.093	817.166	887.743	885.816	866.749	817.307	821.246	850.603	838.331	829.799	828.011	896.077	0.958934	0.696431	0.885779	0.417767	0.628051	0.981028
sp|Q93T05|MUTL_STAA8	mutL	DNA mismatch repair protein MutL OS=Staphylococcus aureus (strain NCTC 8325 / PS 47) OX=93061 GN=mutL PE=3 SV=2	419	58	6.22766	6.02166	6.27772	6.27374	6.08448	6.08257	5.92901	6.36035	6.08773	6.57831	6.43402	6.53891	6.4088	6.23768	6.19202	6.26533	2050.03	1982.22	2066.51	2065.2	2002.9	2002.27	1951.72	2093.71	2003.97	2165.46	2117.96	2152.49	2109.66	2053.33	2038.3	2062.43	0.875057	0.309169	0.910074	0.0976465	0.517256	0.658678
sp|Q9EZ08|ALR2_STAA8	alr2	Alanine racemase 2 OS=Staphylococcus aureus (strain NCTC 8325 / PS 47) OX=93061 GN=alr2 PE=3 SV=2	364	6	7.43729	6.76046	5.51466	7.16182	5.8209	7.38563	5.21463	6.17042	6.31872	6.49465	6.70737	5.08109	6.05784	6.75388	5.47228	5.64836	102.641	93.3001	76.107	98.8392	80.3334	101.928	71.9663	85.1571	87.2038	89.6318	92.5675	70.1234	83.6034	93.2094	75.5222	77.9522	0.731067	0.733672	0.55787	1	0.990143	0.989688
sp|Q9EZ11|DAPB_STAA8	dapB	4-hydroxy-tetrahydrodipicolinate reductase OS=Staphylococcus aureus (strain NCTC 8325 / PS 47) OX=93061 GN=dapB PE=3 SV=3	728	13	7.67946	8.88049	5.52229	9.43964	5.2702	8.10278	5.57264	5.69305	4.88945	5.01313	5.24571	4.9171	4.81798	6.52021	6.12949	6.30638	214.157	247.65	154	263.243	146.97	225.962	155.404	158.762	136.352	139.801	146.287	137.123	134.359	181.829	170.933	175.866	0.205625	0.0195473	0.136024	0.52262	0.993161	0.675907
sp|Q9EZ12|DAPA_STAA8	dapA	4-hydroxy-tetrahydrodipicolinate synthase OS=Staphylococcus aureus (strain NCTC 8325 / PS 47) OX=93061 GN=dapA PE=3 SV=1	1382	10	7.79545	9.63119	5.59932	9.34316	5.38985	9.23464	5.50559	5.80212	4.61627	5.07503	4.87162	4.90579	4.68354	5.87755	5.72823	5.94065	317.366	392.102	227.958	380.376	219.43	375.958	224.142	236.214	187.936	206.613	198.332	199.723	190.675	239.285	233.206	241.854	0.366486	0.0235123	0.0827402	0.363168	0.765192	0.883972
sp|Q9F0R1|SARR_STAA8	sarR	HTH-type transcriptional regulator SarR OS=Staphylococcus aureus (strain NCTC 8325 / PS 47) OX=93061 GN=sarR PE=1 SV=3	1813	22	6.1375	6.53175	6.28613	6.51933	6.40653	6.40419	6.09738	6.28037	6.06035	6.49837	6.41438	6.00095	5.77179	6.28598	6.24893	6.05606	631.449	672.011	646.741	670.734	659.128	658.888	627.322	646.148	623.512	668.577	659.936	617.401	593.824	646.726	642.914	623.071	0.961316	0.831878	0.287146	0.982964	0.525651	0.734379
sp|Q9F1K0|DPO3A_STAA8	dnaE	DNA polymerase III subunit alpha OS=Staphylococcus aureus (strain NCTC 8325 / PS 47) OX=93061 GN=dnaE PE=3 SV=1	900	57	6.75809	6.56941	6.37254	6.28545	6.07442	6.2962	5.95416	6.35411	5.88386	6.29457	5.90225	6.09926	6.4463	6.26838	6.16141	6.27958	1947.74	1893.36	1836.62	1811.52	1750.7	1814.62	1716.04	1831.31	1695.78	1814.15	1701.08	1757.86	1857.88	1806.6	1775.77	1809.83	0.100893	0.0187647	0.403059	0.765545	0.788516	0.27536
sp|Q9KJN3|ARLS_STAA8	arlS	Signal transduction histidine-protein kinase ArlS OS=Staphylococcus aureus (strain NCTC 8325 / PS 47) OX=93061 GN=arlS PE=1 SV=1	1700	9	6.84168	5.48558	6.65031	5.49071	6.59365	5.67645	6.88494	7.11438	6.64446	5.45982	5.27129	6.81509	6.37866	6.04587	6.3556	6.29152	149.477	119.849	145.296	119.961	144.058	124.019	150.422	155.435	145.168	119.286	115.167	148.896	139.361	132.09	138.857	137.457	0.746135	0.998573	0.985953	0.657467	0.905468	0.958775
sp|Q9KJN4|ARLR_STAA8	arlR	Response regulator ArlR OS=Staphylococcus aureus (strain NCTC 8325 / PS 47) OX=93061 GN=arlR PE=1 SV=1	984	9	6.12343	6.03072	6.72002	6.02286	6.60122	6.13629	5.97041	6.13029	6.16495	6.38783	6.22202	5.83079	6.5199	6.24374	6.40947	6.48607	318.011	313.196	348.994	312.788	342.824	318.679	310.064	318.367	320.167	331.742	323.131	302.813	338.601	324.259	332.866	336.844	0.999788	0.976036	0.715081	0.987473	0.66787	0.480873
sp|Q9RFJ6|ROT_STAA8	rot	HTH-type transcriptional regulator rot OS=Staphylococcus aureus (strain NCTC 8325 / PS 47) OX=93061 GN=rot PE=3 SV=2	697	17	6.53641	7.14261	7.01448	6.99562	5.98112	6.582	6.60737	6.04236	6.08649	5.52745	6.83046	5.11118	5.14945	5.71316	6.46594	6.21389	681.556	744.765	731.405	729.438	623.656	686.31	688.955	630.041	634.643	576.351	712.217	532.946	536.937	595.715	674.208	647.927	0.371295	0.0649449	0.0639598	0.679416	0.674245	1
sp|Q9RQQ0|ICAR_STAA8	icaR	Biofilm operon icaADBC HTH-type negative transcriptional regulator IcaR OS=Staphylococcus aureus (strain NCTC 8325 / PS 47) OX=93061 GN=icaR PE=3 SV=1	684	15	6.01894	6.0883	5.48969	5.75421	5.25889	6.18648	5.73557	6.25405	6.08549	6.66788	6.10741	6.23281	6.85142	7.33244	7.16301	6.77344	869.985	880.011	793.486	831.72	760.126	894.201	829.026	903.968	879.604	963.783	882.772	900.898	990.313	1059.84	1035.35	979.041	0.999719	0.286659	0.0012016	0.324671	0.00139226	0.0299004
sp|Q9ZAH5|ALR1_STAA8	alr1	Alanine racemase 1 OS=Staphylococcus aureus (strain NCTC 8325 / PS 47) OX=93061 GN=alr1 PE=3 SV=1	284	46	6.97446	7.01426	6.49538	6.80074	5.94774	6.88255	6.19283	6.41263	5.55003	5.95725	5.81266	5.63724	5.76091	6.36392	6.08982	6.1076	2831.98	2848.14	2637.45	2761.44	2415.08	2794.66	2514.6	2603.85	2253.59	2418.94	2360.23	2289	2339.22	2584.07	2472.77	2479.99	0.139384	0.000662998	0.0122116	0.0359557	0.51183	0.34672
sp|Q9ZAH6|ACPS_STAA8	acpS	Holo-[acyl-carrier-protein] synthase OS=Staphylococcus aureus (strain NCTC 8325 / PS 47) OX=93061 GN=acpS PE=3 SV=1	512	21	7.14468	6.37753	6.27585	6.48902	6.49448	6.37807	6.23184	6.40402	6.23439	5.91311	6.0293	6.15017	6.03762	6.0097	5.74699	6.08323	1202.91	1073.75	1056.63	1092.52	1093.44	1073.84	1049.22	1078.21	1049.65	995.557	1015.12	1035.47	1016.52	1011.82	967.589	1024.2	0.634011	0.0442596	0.0130846	0.30616	0.105322	0.896314
tr|Q2FUP6|Q2FUP6_STAA8	SAOUHSC_02069	Phi PV83 orf 20-like protein OS=Staphylococcus aureus (strain NCTC 8325 / PS 47) OX=93061 GN=SAOUHSC_02069 PE=4 SV=1	1206	14	6.96948	5.58638	5.95561	6.40636	6.57212	5.56185	5.62847	6.05697	6.70295	6.5735	7.38128	7.52854	6.24257	5.73052	5.6788	5.42458	333.004	266.919	284.561	306.098	314.018	265.747	268.93	289.404	320.269	314.084	352.68	359.716	298.272	273.806	271.335	259.188	0.848583	0.127879	0.546671	0.0323151	0.945365	0.0123798
tr|Q2FUP7|Q2FUP7_STAA8	SAOUHSC_02067	Bacteriophage L54a, DnaB-like helicase family protein OS=Staphylococcus aureus (strain NCTC 8325 / PS 47) OX=93061 GN=SAOUHSC_02067 PE=4 SV=1	597	6	6.80787	6.41975	5.94201	6.36665	6.39355	5.49044	5.9002	6.2572	6.4709	6.63294	5.79029	6.94347	6.51547	6.28402	5.6834	6.10183	209.104	197.183	182.509	195.552	196.378	168.639	181.225	192.19	198.754	203.731	177.849	213.269	200.123	193.014	174.566	187.418	0.573717	0.993194	0.837202	0.427292	0.96286	0.696996
tr|Q2FUP9|Q2FUP9_STAA8	SAOUHSC_02068	Conserved hypothetical phage protein OS=Staphylococcus aureus (strain NCTC 8325 / PS 47) OX=93061 GN=SAOUHSC_02068 PE=4 SV=1	1981	1	4.71384	7.30211	5.24531	6.39322	5.15117	6.52757	4.11287	5.56375	7.88538	6.42368	6.96072	8.13206	5.5823	7.08874	5.38998	7.5273	10.726	16.6154	11.9353	14.5473	11.7211	14.853	9.35852	12.6599	17.9426	14.6166	15.8386	18.5039	12.7021	16.1299	12.2645	17.1278	0.853103	0.241167	0.905313	0.0668089	0.481913	0.564398
tr|Q2FUQ5|Q2FUQ5_STAA8	SAOUHSC_03049	ParB domain-containing protein OS=Staphylococcus aureus (strain NCTC 8325 / PS 47) OX=93061 GN=SAOUHSC_03049 PE=3 SV=1	441	34	5.53571	5.77183	5.90561	5.54039	5.74365	5.72671	5.93107	6.01465	7.07355	7.22546	7.08476	6.80959	6.68278	6.17267	6.52294	6.25865	527.743	550.254	563.007	528.189	547.567	545.952	565.435	573.403	674.352	688.834	675.421	649.188	637.098	588.467	621.86	596.664	0.604621	1.32823e-06	0.000707977	5.31678e-06	0.0056846	0.00193684
tr|Q2FUQ8|Q2FUQ8_STAA8	SAOUHSC_03046	Helix-turn-helix domain protein OS=Staphylococcus aureus (strain NCTC 8325 / PS 47) OX=93061 GN=SAOUHSC_03046 PE=4 SV=1	1607	6	1.95091	1.70071	2.37322	2.38689	2.43244	2.18509	2.64969	2.49603	11.9228	10.7687	10.3712	12.4353	6.79844	8.50514	9.04854	11.975	64.8783	56.5578	78.9224	79.3769	80.8919	72.6659	88.1166	83.0066	396.496	358.116	344.898	413.54	226.085	282.842	300.913	398.234	0.977431	6.93457e-07	1.42004e-05	1.03976e-06	2.35426e-05	0.0777331
tr|Q2FUQ9|Q2FUQ9_STAA8	SAOUHSC_03045	Cold shock protein CspA OS=Staphylococcus aureus (strain NCTC 8325 / PS 47) OX=93061 GN=SAOUHSC_03045 PE=4 SV=1	1525	43	5.39576	6.5755	7.03391	6.62666	6.77461	6.76965	6.20491	6.92118	6.47909	6.09526	5.45528	6.11029	5.99039	5.52888	5.98093	6.0577	859.612	1047.56	1120.59	1055.71	1079.28	1078.49	988.52	1102.63	1032.2	971.051	869.094	973.445	954.344	880.819	952.837	965.067	0.851986	0.665755	0.41316	0.257289	0.128916	0.968414
tr|Q2FUR2|Q2FUR2_STAA8	SAOUHSC_03041	Uncharacterized protein OS=Staphylococcus aureus (strain NCTC 8325 / PS 47) OX=93061 GN=SAOUHSC_03041 PE=4 SV=1	1130	5	6.14338	5.47071	5.97439	5.98643	6.04638	5.17251	5.5632	6.11109	7.0743	6.24213	6.40025	7.16963	6.67209	6.51626	6.45115	7.00608	199.006	177.216	193.532	193.922	195.864	167.556	180.212	197.96	229.162	202.205	207.327	232.25	216.133	211.085	208.976	226.952	0.91573	0.038041	0.0563715	0.0123304	0.0183591	0.995632
tr|Q2FUR5|Q2FUR5_STAA8	SAOUHSC_03037	Putative hemin transport system permease protein HrtB OS=Staphylococcus aureus (strain NCTC 8325 / PS 47) OX=93061 GN=SAOUHSC_03037 PE=3 SV=1	1959	1	6.86762	5.80756	6.60015	3.76773	8.26479	5.82314	8.75974	4.24133	8.2448	6.88427	3.68278	7.8219	5.1054	6.48897	6.62511	5.0147	10.0667	8.51284	9.67463	5.52282	12.1147	8.53568	12.8402	6.21703	12.0854	10.0911	5.39829	11.4655	7.4836	9.51166	9.71122	7.35065	0.832357	0.875113	0.999976	0.999674	0.850972	0.891339
tr|Q2FUR6|Q2FUR6_STAA8	SAOUHSC_03036	Putative hemin import ATP-binding protein HrtA OS=Staphylococcus aureus (strain NCTC 8325 / PS 47) OX=93061 GN=SAOUHSC_03036 PE=3 SV=1	717	3	6.38758	4.9228	6.894	6.43253	5.56125	6.43199	6.80304	5.92096	6.52037	6.29384	5.42352	7.26051	5.53169	5.59492	7.25597	6.76503	60.3962	46.5463	65.1845	60.8212	52.583	60.8161	64.3245	55.9842	61.6518	59.5099	51.2808	68.65	52.3035	52.9014	68.6071	63.9651	0.999981	0.977696	0.995126	0.983157	0.997061	0.998401
tr|Q2FUR8|Q2FUR8_STAA8	SAOUHSC_03034	Uncharacterized protein OS=Staphylococcus aureus (strain NCTC 8325 / PS 47) OX=93061 GN=SAOUHSC_03034 PE=3 SV=1	978	2	5.54878	7.0435	6.86281	7.58514	4.97645	5.67195	5.76589	5.28973	6.62748	6.35568	6.6013	6.06183	5.67727	6.43732	6.72348	6.77139	87.3349	110.861	108.017	119.386	78.3267	89.2734	90.7521	83.2575	104.313	100.035	103.901	95.4099	89.3572	101.32	105.824	106.578	0.0219981	0.805822	0.793685	0.103191	0.107314	0.999995
tr|Q2FUS0|Q2FUS0_STAA8	SAOUHSC_03032	Uncharacterized protein OS=Staphylococcus aureus (strain NCTC 8325 / PS 47) OX=93061 GN=SAOUHSC_03032 PE=4 SV=1	1268	1	7.16612	7.93769	5.86089	7.85535	8.37482	4.04854	2.84147	7.55106	10.0613	6.68868	5.06185	8.09942	5.13579	4.54387	4.099	4.6742	7.08113	7.84355	5.79138	7.76219	8.2755	4.00053	2.80777	7.46151	9.94193	6.60936	5.00182	8.00337	5.07488	4.48998	4.05039	4.61877	0.645329	0.996247	0.223579	0.520417	0.823349	0.160643
tr|Q2FUS2|Q2FUS2_STAA8	SAOUHSC_03030	Na(+)/dicarboxylate symporter OS=Staphylococcus aureus (strain NCTC 8325 / PS 47) OX=93061 GN=SAOUHSC_03030 PE=3 SV=1	296	10	6.96737	5.82271	7.14333	6.3224	6.68707	6.38633	6.46138	6.53303	6.31219	6.3128	5.35067	6.39217	5.32754	5.9758	6.30324	5.70196	559.98	467.982	574.122	508.143	537.452	513.281	519.313	525.071	507.322	507.371	430.043	513.75	428.184	480.286	506.603	458.277	0.998767	0.47229	0.146169	0.555677	0.184439	0.836322
tr|Q2FUS3|Q2FUS3_STAA8	SAOUHSC_03028	Uncharacterized protein OS=Staphylococcus aureus (strain NCTC 8325 / PS 47) OX=93061 GN=SAOUHSC_03028 PE=4 SV=1	1706	11	8.68184	7.05913	7.35881	7.68323	5.89059	7.40297	5.21558	5.719	5.28183	7.0033	5.55615	6.29	4.59033	5.75036	5.47298	5.0439	488.709	397.365	414.234	432.496	331.587	416.72	293.59	321.928	297.319	394.222	312.761	354.07	258.394	323.693	308.079	283.926	0.0401315	0.0370606	0.00255089	0.999964	0.418653	0.442477
tr|Q2FUS4|Q2FUS4_STAA8	SAOUHSC_03027	PadR domain-containing protein OS=Staphylococcus aureus (strain NCTC 8325 / PS 47) OX=93061 GN=SAOUHSC_03027 PE=4 SV=1	1584	6	7.25742	5.56714	5.41564	6.75253	5.34215	6.78279	6.0141	6.59101	6.97559	5.19698	5.54376	7.36471	5.60297	6.7229	6.05594	6.81438	66.8307	51.2656	49.8705	62.1814	49.1938	62.46	55.3815	60.694	64.2355	47.8569	51.0503	67.8187	51.5955	61.9085	55.7668	62.7509	0.999448	0.999979	0.999743	0.99869	0.996957	0.999953
tr|Q2FUS5|Q2FUS5_STAA8	SAOUHSC_03026	Uncharacterized protein OS=Staphylococcus aureus (strain NCTC 8325 / PS 47) OX=93061 GN=SAOUHSC_03026 PE=4 SV=1	1656	4	6.54634	6.13359	6.47607	6.54647	6.90347	6.94978	5.83042	7.26105	5.79248	6.45739	5.78697	6.65988	5.07229	5.92914	5.6165	6.03815	194.812	182.529	192.721	194.816	205.44	206.818	173.507	216.081	172.378	192.165	172.214	198.191	150.946	176.445	167.141	179.689	0.768643	0.85974	0.134601	0.339756	0.0258272	0.417998
tr|Q2FUT5|Q2FUT5_STAA8	SAOUHSC_03016	NodB homology domain-containing protein OS=Staphylococcus aureus (strain NCTC 8325 / PS 47) OX=93061 GN=SAOUHSC_03016 PE=4 SV=1	1259	4	5.80094	6.16073	6.91	6.7734	6.16229	6.11196	6.80051	6.2612	5.93155	5.24006	6.00943	5.37412	6.41785	6.88901	6.30143	6.85552	129.904	137.961	154.74	151.681	137.996	136.869	152.288	140.211	132.829	117.344	134.573	120.346	143.719	154.27	141.112	153.52	0.992005	0.0678947	0.879349	0.108403	0.742096	0.0187819
tr|Q2FUT8|Q2FUT8_STAA8	hisD	Histidinol dehydrogenase OS=Staphylococcus aureus (strain NCTC 8325 / PS 47) OX=93061 GN=hisD PE=3 SV=1	1985	1	6.26243	6.91934	5.63005	5.74087	5.37251	5.80725	6.72237	6.31523	6.7068	5.46217	6.51529	5.37434	6.5583	6.43654	7.14259	7.03392	24.3286	26.8806	21.8719	22.3024	20.8714	22.5603	26.1154	24.5337	26.0549	21.2197	25.3109	20.8785	25.478	25.005	27.7479	27.3257	0.996627	0.989461	0.401223	0.999636	0.305096	0.265652
tr|Q2FUT9|Q2FUT9_STAA8	SAOUHSC_03012	Putative pyridoxal phosphate-dependent acyltransferase OS=Staphylococcus aureus (strain NCTC 8325 / PS 47) OX=93061 GN=SAOUHSC_03012 PE=3 SV=1	1931	6	6.25521	7.07356	6.19798	5.66397	5.86033	5.96361	5.37452	6.15765	6.19132	5.98919	5.84292	6.35432	6.41873	6.89869	7.04737	6.71063	145.483	164.516	144.152	131.732	136.299	138.701	125	143.214	143.997	139.296	135.894	147.788	149.286	160.449	163.907	156.075	0.359066	0.871071	0.337569	0.777099	0.0207528	0.10704
tr|Q2FUU1|Q2FUU1_STAA8	hisH	Imidazole glycerol phosphate synthase subunit HisH OS=Staphylococcus aureus (strain NCTC 8325 / PS 47) OX=93061 GN=hisH PE=3 SV=1	388	2	5.66772	6.63661	5.13413	5.73903	6.5453	7.59718	5.21648	5.90029	4.27869	7.66959	5.94444	5.02403	4.91137	6.86389	7.60363	9.26762	9.92503	11.6217	8.99063	10.0499	11.4618	13.3038	9.13484	10.3323	7.49262	13.4306	10.4096	8.79783	8.60055	12.0197	13.3151	16.229	0.940859	0.999866	0.477128	0.918821	0.796059	0.439205
tr|Q2FUU3|Q2FUU3_STAA8	hisF	Histidine biosynthesis bifunctional protein HisIE OS=Staphylococcus aureus (strain NCTC 8325 / PS 47) OX=93061 GN=hisF PE=3 SV=1	1581	2	6.06158	5.89667	6.08863	5.81345	5.81837	5.24852	5.81259	5.91362	6.95851	6.82424	7.96792	6.87799	5.23076	5.21412	6.97074	7.30231	33.5515	32.6387	33.7012	32.1781	32.2053	29.0511	32.1733	32.7325	38.5161	37.7729	44.1033	38.0704	28.9528	28.8607	38.5838	40.4191	0.933642	0.0891132	0.963631	0.0324361	0.71816	0.190749
tr|Q2FUV2|Q2FUV2_STAA8	SAOUHSC_02999	Capsular polysaccharide biosynthesis protein Cap5B OS=Staphylococcus aureus (strain NCTC 8325 / PS 47) OX=93061 GN=SAOUHSC_02999 PE=4 SV=1	1302	2	5.78271	5.79908	5.04494	6.13067	5.77043	5.99454	5.58614	4.71408	7.28129	8.72706	6.45491	8.24914	6.20301	6.75758	5.62536	5.87905	32.9009	32.994	28.7033	34.8806	32.831	34.1061	31.7825	26.8209	41.4271	49.6528	36.7254	46.9337	35.2922	38.4474	32.0056	33.449	0.982456	0.00579637	0.803772	0.00310525	0.598374	0.0279905
tr|Q2FUV3|Q2FUV3_STAA8	SAOUHSC_02998	Tyrosine-protein phosphatase OS=Staphylococcus aureus (strain NCTC 8325 / PS 47) OX=93061 GN=SAOUHSC_02998 PE=3 SV=1	883	1	5.82083	5.77544	5.33353	7.05447	5.3166	6.87613	4.79481	6.1148	6.63185	7.97683	5.84819	5.86104	7.53038	6.70145	6.16275	6.2009	23.4251	23.2424	21.464	28.3897	21.3959	27.672	19.296	24.6081	26.6889	32.1016	23.5352	23.5869	30.3049	26.969	24.8011	24.9546	0.981377	0.758598	0.692778	0.544254	0.478279	0.999385
tr|Q2FUV4|Q2FUV4_STAA8	SAOUHSC_02997	N-acetyltransferase domain-containing protein OS=Staphylococcus aureus (strain NCTC 8325 / PS 47) OX=93061 GN=SAOUHSC_02997 PE=4 SV=1	1890	3	6.47393	5.90109	6.78258	6.54383	6.29969	5.21814	5.11879	7.0058	6.23139	6.89584	6.29612	6.34369	6.01811	6.71313	5.41285	6.74502	61.6874	56.229	64.6284	62.3534	60.0271	49.7215	48.7748	66.7553	59.3763	65.7076	59.9931	60.4464	57.3441	63.9666	51.5768	64.2705	0.634528	0.999978	0.962964	0.612088	0.882999	0.954038
tr|Q2FUV6|Q2FUV6_STAA8	SAOUHSC_02995	Flavin_Reduct domain-containing protein OS=Staphylococcus aureus (strain NCTC 8325 / PS 47) OX=93061 GN=SAOUHSC_02995 PE=4 SV=1	1782	3	6.5723	6.56199	5.79882	6.90022	5.01347	6.71433	4.81773	5.75922	5.95598	6.22766	6.57985	6.88995	5.46433	7.91363	5.98935	6.84117	52.9943	52.9112	46.7575	55.6384	40.425	54.1395	38.8467	46.4382	48.0247	50.2154	53.0552	55.5556	44.0604	63.8098	48.2938	55.1623	0.386481	0.999771	0.99795	0.429155	0.306131	0.993474
tr|Q2FUW0|Q2FUW0_STAA8	SAOUHSC_02991	Flavin_Reduct domain-containing protein OS=Staphylococcus aureus (strain NCTC 8325 / PS 47) OX=93061 GN=SAOUHSC_02991 PE=4 SV=1	1953	3	4.96727	6.20261	4.04819	4.80699	5.16551	4.78747	5.04676	5.93058	7.12823	6.7418	6.66035	6.9407	8.73649	6.51908	8.5459	7.77206	18.5227	23.1292	15.0955	17.925	19.2619	17.8522	18.8191	22.1148	26.5808	25.1398	24.8361	25.8815	32.5779	24.3093	31.8672	28.9816	0.969892	0.0155663	0.000544579	0.0337678	0.00109936	0.239782
tr|Q2FUW7|Q2FUW7_STAA8	gtfA	UDP-N-acetylglucosamine--peptide N-acetylglucosaminyltransferase GtfA subunit OS=Staphylococcus aureus (strain NCTC 8325 / PS 47) OX=93061 GN=gtfA PE=3 SV=1	922	10	6.33182	4.85015	5.13868	6.81936	6.59498	5.59003	5.96696	6.84798	6.5751	5.86408	6.37227	7.25607	6.21879	6.28723	6.65499	6.63152	162.172	124.223	131.613	174.659	168.912	143.173	152.827	175.392	168.403	150.192	163.208	185.844	159.277	161.03	170.449	169.848	0.730626	0.396485	0.476916	0.931192	0.96976	0.998633
tr|Q2FUW8|Q2FUW8_STAA8	gtfB	UDP-N-acetylglucosamine--peptide N-acetylglucosaminyltransferase stabilizing protein GtfB OS=Staphylococcus aureus (strain NCTC 8325 / PS 47) OX=93061 GN=gtfB PE=3 SV=1	841	15	6.85132	5.74842	6.05547	6.35333	6.57306	5.74218	5.2354	6.5002	6.29743	5.96115	5.97676	6.69049	6.65174	6.14128	6.14846	7.07331	476.752	400.006	421.372	442.099	457.389	399.572	364.307	452.319	438.209	414.809	415.895	465.56	462.864	427.343	427.843	492.199	0.897011	0.999918	0.883092	0.918687	0.508327	0.857457
tr|Q2FUX1|Q2FUX1_STAA8	SAOUHSC_02974	EIIA OS=Staphylococcus aureus (strain NCTC 8325 / PS 47) OX=93061 GN=SAOUHSC_02974 PE=4 SV=1	1789	3	9.32741	5.7071	6.93076	8.29688	6.65557	6.51196	5.01537	7.51742	8.21595	4.67471	3.6142	5.21	5.262	6.38432	5.57428	5.10207	25.078	15.3443	18.6343	22.3073	17.8944	17.5083	13.4845	20.2116	22.0897	12.5686	9.71728	14.0078	14.1476	17.1651	14.9872	13.7176	0.664403	0.188446	0.237452	0.747244	0.827212	0.998626
tr|Q2FUX4|Q2FUX4_STAA8	SAOUHSC_02971	Neutral metalloproteinase OS=Staphylococcus aureus (strain NCTC 8325 / PS 47) OX=93061 GN=SAOUHSC_02971 PE=3 SV=1	92	8	6.51123	5.79749	6.40756	7.21886	5.9185	7.08029	5.98109	6.06643	5.57814	6.03398	6.14933	5.59219	5.92713	6.25713	6.96028	6.52039	255.811	227.77	251.738	283.612	232.524	278.168	234.983	238.336	219.152	237.061	241.593	219.704	232.863	245.828	273.453	256.171	0.911571	0.276865	0.997039	0.610055	0.967108	0.363017
tr|Q2FUX8|Q2FUX8_STAA8	argF	Ornithine carbamoyltransferase OS=Staphylococcus aureus (strain NCTC 8325 / PS 47) OX=93061 GN=argF PE=3 SV=1	1180	7	6.50145	6.21802	6.45087	5.51494	6.37854	5.95548	6.22628	6.17386	6.39322	6.65942	6.43108	6.11051	6.31851	6.1109	6.27678	6.28014	152.816	146.154	151.627	129.628	149.927	139.983	146.348	145.116	150.272	156.529	151.162	143.627	148.516	143.636	147.535	147.614	0.999903	0.649912	0.978797	0.686669	0.987276	0.857931
tr|Q2FUY3|Q2FUY3_STAA8	SAOUHSC_02962	S-formylglutathione hydrolase OS=Staphylococcus aureus (strain NCTC 8325 / PS 47) OX=93061 GN=SAOUHSC_02962 PE=1 SV=1	455	9	7.16442	6.53898	5.92862	7.3562	6.34504	6.78225	5.97221	6.04743	5.66179	5.48493	5.92327	5.65851	6.24551	6.61638	6.22571	6.04875	286.49	261.48	237.073	294.159	253.725	271.208	238.816	241.824	226.403	219.331	236.859	226.272	249.745	264.575	248.953	241.877	0.403194	0.0127038	0.398525	0.198374	1	0.201202
tr|Q2FUY4|Q2FUY4_STAA8	SAOUHSC_02961	HTH marR-type domain-containing protein OS=Staphylococcus aureus (strain NCTC 8325 / PS 47) OX=93061 GN=SAOUHSC_02961 PE=4 SV=1	1351	12	6.88709	6.95517	6.28111	6.92476	5.73862	7.14206	6.20492	6.27272	5.30254	5.75609	5.75479	5.44876	5.71394	6.58095	6.63275	6.40372	1213.92	1225.92	1107.11	1220.56	1011.49	1258.86	1093.68	1105.63	934.627	1014.57	1014.34	960.399	1007.14	1159.96	1169.09	1128.72	0.493745	0.00681526	0.480974	0.0847336	0.999995	0.0880868
tr|Q2FUY9|Q2FUY9_STAA8	SAOUHSC_02956	DNA-binding response regulator, putative OS=Staphylococcus aureus (strain NCTC 8325 / PS 47) OX=93061 GN=SAOUHSC_02956 PE=4 SV=1	1824	5	6.45006	6.06331	5.85659	5.98734	6.17565	6.37224	6.04423	6.82435	6.96686	5.81615	6.76609	6.46759	6.38327	5.73523	6.8572	5.23385	108.171	101.685	98.2182	100.411	103.569	106.866	101.365	114.448	116.838	97.54	113.471	108.465	107.051	96.1829	114.999	87.7745	0.865917	0.633607	0.999528	0.970879	0.815772	0.570956
tr|Q2FUZ0|Q2FUZ0_STAA8	SAOUHSC_02955	Sensor histidine kinase, putative OS=Staphylococcus aureus (strain NCTC 8325 / PS 47) OX=93061 GN=SAOUHSC_02955 PE=4 SV=1	1013	10	5.91206	4.6959	6.37752	5.65896	6.48945	5.59552	6.28688	6.61942	6.51976	6.80283	6.35486	6.96149	6.26636	6.05195	6.87735	6.52968	138.283	109.837	149.17	132.363	151.788	130.879	147.05	154.828	152.497	159.118	148.64	162.829	146.57	141.555	160.861	152.729	0.347562	0.0509394	0.157054	0.626563	0.946509	0.903975
tr|Q2FUZ1|Q2FUZ1_STAA8	SAOUHSC_02954	Putative hemin import ATP-binding protein HrtA OS=Staphylococcus aureus (strain NCTC 8325 / PS 47) OX=93061 GN=SAOUHSC_02954 PE=3 SV=1	1862	2	7.11883	5.88686	6.63387	6.96265	7.22737	5.8101	6.07524	6.06725	6.4295	6.27143	6.02376	5.57614	5.82189	6.09814	6.15161	5.84537	67.8049	56.0707	63.1858	66.3173	68.8387	55.3396	57.865	57.7889	61.2392	59.7336	57.3747	53.1112	55.4519	58.0831	58.5924	55.6755	0.708322	0.344031	0.228443	0.907533	0.77498	0.990959
tr|Q2FUZ2|Q2FUZ2_STAA8	SAOUHSC_02953	Putative hemin transport system permease protein HrtB OS=Staphylococcus aureus (strain NCTC 8325 / PS 47) OX=93061 GN=SAOUHSC_02953 PE=3 SV=1	1805	3	5.8586	5.93876	5.37019	5.73771	6.84479	4.40413	5.41535	6.11182	8.4918	6.78085	6.77075	7.14688	6.74097	5.53364	5.85447	6.99928	43.6137	44.2105	39.9778	42.7138	50.9553	32.7861	40.314	45.4988	63.2163	50.4793	50.4041	53.2042	50.1824	41.1946	43.583	52.1054	0.999917	0.0532613	0.731772	0.0480008	0.697698	0.280392
tr|Q2FUZ6|Q2FUZ6_STAA8	SAOUHSC_02949	Glutathione peroxidase OS=Staphylococcus aureus (strain NCTC 8325 / PS 47) OX=93061 GN=SAOUHSC_02949 PE=3 SV=1	1544	12	5.51895	4.96916	4.98927	5.31065	5.78114	5.90755	5.73282	5.62894	6.36407	7.07964	6.18901	6.44571	7.56747	7.55073	7.04426	7.92062	447.329	402.767	404.397	430.446	468.581	478.827	464.664	456.244	515.829	573.828	501.64	522.446	613.369	612.012	570.961	641.993	0.0862756	0.00023439	7.51139e-07	0.0182917	1.45185e-05	0.00254726
tr|Q2FUZ8|Q2FUZ8_STAA8	SAOUHSC_02947	Sulfite reductase (NADPH) flavoprotein alpha-component, putative OS=Staphylococcus aureus (strain NCTC 8325 / PS 47) OX=93061 GN=SAOUHSC_02947 PE=4 SV=1	1149	11	6.86721	6.76896	6.15317	6.09379	7.11243	6.8727	6.31846	5.93342	5.87609	5.55056	5.65884	5.7217	6.33943	6.24329	6.31154	6.17843	604.249	595.604	541.42	536.195	625.826	604.732	555.964	522.084	517.04	488.396	497.924	503.455	557.809	549.35	555.355	543.643	0.982651	0.0353923	0.837083	0.0187001	0.638829	0.144682
tr|Q2FUZ9|Q2FUZ9_STAA8	SAOUHSC_02945	Precorrin-2 dehydrogenase OS=Staphylococcus aureus (strain NCTC 8325 / PS 47) OX=93061 GN=SAOUHSC_02945 PE=4 SV=1	547	7	6.81035	6.49087	6.1433	6.18967	6.43371	6.44569	5.89332	6.10853	5.74166	6.13105	5.87523	6.02078	5.99748	6.64479	6.57727	6.4963	298.482	284.48	269.247	271.279	281.975	282.5	258.291	267.723	251.644	268.71	257.498	263.877	262.856	291.226	288.267	284.718	0.75158	0.113953	0.999515	0.478274	0.690533	0.0952457
tr|Q2FV02|Q2FV02_STAA8	SAOUHSC_02942	Anaerobic ribonucleoside-triphosphate reductase, putative OS=Staphylococcus aureus (strain NCTC 8325 / PS 47) OX=93061 GN=SAOUHSC_02942 PE=4 SV=1	862	13	7.01302	6.2071	6.42655	6.11536	6.64853	5.0505	5.86761	6.56605	5.6403	6.09621	6.22474	6.35421	6.2766	6.45818	6.45514	6.5999	283.837	251.219	260.101	247.506	269.085	204.408	237.479	265.747	228.279	246.731	251.933	257.173	254.032	261.381	261.258	267.117	0.600074	0.682672	0.999996	0.99892	0.587503	0.6702
tr|Q2FV07|Q2FV07_STAA8	SAOUHSC_02936	Lactamase_B domain-containing protein OS=Staphylococcus aureus (strain NCTC 8325 / PS 47) OX=93061 GN=SAOUHSC_02936 PE=4 SV=1	1353	9	5.293	5.47706	5.65367	5.34148	5.73787	5.57344	5.49772	5.04668	6.51027	7.14294	7.63203	6.78155	6.83842	6.71828	7.45464	7.30096	162.881	168.545	173.98	164.373	176.571	171.511	169.181	155.301	200.34	219.809	234.86	208.688	210.438	206.741	229.401	224.672	0.999696	0.000157354	0.000109527	0.000180205	0.000125061	0.994089
tr|Q2FV08|Q2FV08_STAA8	SAOUHSC_02935	HTH-type transcriptional regulator OS=Staphylococcus aureus (strain NCTC 8325 / PS 47) OX=93061 GN=SAOUHSC_02935 PE=3 SV=1	1009	13	6.96034	5.8	6.35112	6.71953	5.68453	6.45586	6.05503	6.21043	5.90867	6.38611	6.24346	6.61324	6.0254	6.23419	6.3878	5.96429	309.357	257.785	282.28	298.654	252.653	286.935	269.12	276.027	262.615	283.835	277.495	293.93	267.803	277.083	283.91	265.087	0.49584	0.898834	0.615772	0.871786	0.996587	0.945219
tr|Q2FV10|Q2FV10_STAA8	SAOUHSC_02933	Betaine aldehyde dehydrogenase OS=Staphylococcus aureus (strain NCTC 8325 / PS 47) OX=93061 GN=SAOUHSC_02933 PE=3 SV=1	175	17	6.31653	5.59139	5.62607	6.41648	5.40949	5.64812	5.75795	6.31004	6.70452	6.48867	6.33377	6.82947	7.06612	6.48452	6.17347	6.84342	473.022	418.719	421.316	480.507	405.097	422.967	431.192	472.536	502.077	485.913	474.313	511.434	529.156	485.602	462.309	512.479	0.856711	0.150117	0.108148	0.0396927	0.0278668	0.996887
tr|Q2FV12|Q2FV12_STAA8	SAOUHSC_02931	YozE_SAM_like domain-containing protein OS=Staphylococcus aureus (strain NCTC 8325 / PS 47) OX=93061 GN=SAOUHSC_02931 PE=4 SV=1	1960	3	1.94449	3.62373	3.53014	15.804	5.24827	3.51182	23.2	3.2237	11.2055	2.52464	2.84284	3.38664	3.1668	5.00365	4.25082	7.53298	14.9988	27.9516	27.2297	121.904	40.4825	27.0884	178.953	24.866	86.4337	19.4738	21.9282	26.1228	24.4271	38.5956	32.7887	58.1056	0.935094	0.991882	0.991856	0.822843	0.822693	1
tr|Q2FV13|Q2FV13_STAA8	SAOUHSC_02930	Signal transduction protein TRAP OS=Staphylococcus aureus (strain NCTC 8325 / PS 47) OX=93061 GN=SAOUHSC_02930 PE=3 SV=1	1316	8	6.78474	6.51951	6.25761	5.39698	5.86233	6.22487	5.56695	6.00082	6.53794	6.48209	6.80847	6.53427	6.40964	6.17021	6.37177	6.0718	326.808	314.032	301.417	259.962	282.377	299.84	268.149	289.048	314.92	312.23	327.951	314.743	308.74	297.207	306.916	292.467	0.566644	0.508726	0.999893	0.0730052	0.529055	0.545913
tr|Q2FV14|Q2FV14_STAA8	SAOUHSC_02929	Acyl-CoA synthetase OS=Staphylococcus aureus (strain NCTC 8325 / PS 47) OX=93061 GN=SAOUHSC_02929 PE=4 SV=1	262	73	6.92148	7.01149	6.28849	7.25879	5.86453	7.09219	6.15081	5.82155	5.41932	5.85764	5.88568	5.51707	5.56063	6.54784	6.41629	6.3862	3948.81	4000.16	3587.68	4141.25	3345.8	4046.2	3509.13	3321.28	3091.8	3341.87	3357.87	3147.57	3172.42	3735.64	3660.59	3643.42	0.226217	0.0108197	0.221389	0.319116	0.999999	0.325453
tr|Q2FV16|Q2FV16_STAA8	mqo	Probable malate:quinone oxidoreductase OS=Staphylococcus aureus (strain NCTC 8325 / PS 47) OX=93061 GN=mqo PE=3 SV=1	250	282	6.56839	5.94102	6.04883	6.34682	6.76479	5.75061	6.26919	6.64399	6.16357	5.99331	6.08687	6.42804	6.23966	6.00532	6.01782	6.73177	12032.8	10883.5	11081	11626.9	12392.6	10534.7	11484.7	12171.3	11291.2	10979.3	11150.7	11775.7	11430.6	11001.3	11024.2	12332.1	0.942482	0.994303	0.99967	0.849947	0.965768	0.985293
tr|Q2FV19|Q2FV19_STAA8	SAOUHSC_02921	Alpha-acetolactate decarboxylase OS=Staphylococcus aureus (strain NCTC 8325 / PS 47) OX=93061 GN=SAOUHSC_02921 PE=3 SV=1	798	9	7.19059	6.76319	7.22724	6.3396	6.34556	6.47998	6.4313	5.95158	5.64487	5.87612	6.96109	5.92459	5.69663	5.3615	6.20015	5.60601	139.893	131.578	140.606	123.337	123.453	126.068	125.121	115.788	109.821	114.32	135.428	115.263	110.828	104.308	120.624	109.065	0.257366	0.0885664	0.00921233	0.903463	0.247504	0.577599
tr|Q2FV20|Q2FV20_STAA8	SAOUHSC_02920	2-dehydropantoate 2-reductase OS=Staphylococcus aureus (strain NCTC 8325 / PS 47) OX=93061 GN=SAOUHSC_02920 PE=3 SV=1	1526	6	7.15032	6.19759	6.46294	6.79965	6.93523	5.33669	6.2924	6.09163	6.20699	5.33713	6.25133	6.51061	5.81211	5.5395	6.38281	6.69305	307.325	266.376	277.781	292.253	298.08	229.374	270.451	261.822	266.78	229.393	268.686	279.83	249.808	238.091	274.337	287.671	0.583779	0.453639	0.497494	0.995385	0.998696	0.999803
tr|Q2FV24|Q2FV24_STAA8	SAOUHSC_02915	PepX_C domain-containing protein OS=Staphylococcus aureus (strain NCTC 8325 / PS 47) OX=93061 GN=SAOUHSC_02915 PE=4 SV=1	1116	9	6.67502	6.47141	6.00034	6.97736	5.42243	6.75295	5.821	6.62307	5.41213	5.72825	5.87079	6.20939	5.54459	6.97448	6.80034	6.71648	264.258	256.197	237.548	276.227	214.669	267.343	230.448	262.201	214.261	226.776	232.419	245.824	219.505	276.113	269.219	265.899	0.747129	0.260057	0.999921	0.785265	0.779078	0.282905
tr|Q2FV26|Q2FV26_STAA8	SAOUHSC_02913	HTH tetR-type domain-containing protein OS=Staphylococcus aureus (strain NCTC 8325 / PS 47) OX=93061 GN=SAOUHSC_02913 PE=4 SV=1	1626	3	6.36851	7.43229	5.72861	5.98328	5.04089	5.97983	6.58802	7.48903	6.22928	5.5051	6.66726	5.11282	5.99386	6.70213	6.12678	7.05228	29.1832	34.0579	26.2509	27.4179	23.0995	27.4021	30.1891	34.3179	28.5452	25.2267	30.5522	23.4291	27.4664	30.712	28.0755	32.3165	0.99739	0.79498	0.998254	0.883703	0.983552	0.703894
tr|Q2FV27|Q2FV27_STAA8	SAOUHSC_02912	3-dmu-9_3-mt domain-containing protein OS=Staphylococcus aureus (strain NCTC 8325 / PS 47) OX=93061 GN=SAOUHSC_02912 PE=4 SV=1	1194	90	6.17038	6.70409	6.79516	7.8039	6.47156	7.26225	8.07032	6.44883	5.99773	4.87817	4.95858	5.3988	4.88932	5.96124	5.80107	6.38859	3058.56	3323.11	3368.25	3868.27	3207.85	3599.78	4000.33	3196.58	2972.98	2418.03	2457.89	2676.1	2423.56	2954.89	2875.5	3166.72	0.973948	0.0251349	0.132163	0.0120397	0.0656929	0.76641
tr|Q2FV28|Q2FV28_STAA8	queH	Epoxyqueuosine reductase QueH OS=Staphylococcus aureus (strain NCTC 8325 / PS 47) OX=93061 GN=queH PE=3 SV=1	83	16	7.04545	7.22771	6.8496	6.83176	6.58033	6.98125	6.31835	6.63469	5.54196	5.60077	5.9968	5.19498	5.24703	6.19174	5.63571	6.12189	541.854	555.871	526.791	525.419	506.082	536.916	485.934	510.263	426.223	430.746	461.204	399.537	403.54	476.196	433.433	470.824	0.423188	0.000239674	0.00104316	0.00297704	0.0152656	0.780506
tr|Q2FV29|Q2FV29_STAA8	SAOUHSC_02910	Uncharacterized protein OS=Staphylococcus aureus (strain NCTC 8325 / PS 47) OX=93061 GN=SAOUHSC_02910 PE=4 SV=1	1769	4	5.80927	5.45541	6.49457	6.33356	5.54791	5.87175	6.64936	6.49303	6.60866	5.79342	6.38226	6.56369	6.54984	5.72817	7.07172	6.64738	159.013	149.327	177.771	173.364	151.859	160.723	182.008	177.729	180.894	158.579	174.697	179.663	179.284	156.793	193.569	181.954	0.985845	0.800725	0.534878	0.939445	0.730877	0.964288
tr|Q2FV30|Q2FV30_STAA8	SAOUHSC_02909	DHOdehase OS=Staphylococcus aureus (strain NCTC 8325 / PS 47) OX=93061 GN=SAOUHSC_02909 PE=3 SV=1	345	28	5.68946	5.30578	5.47154	5.39656	6.05892	5.21502	5.80592	6.16625	7.37846	6.97591	6.72816	7.85779	7.33387	6.04527	6.00333	6.56778	1009.28	941.217	970.622	957.321	1074.82	925.117	1029.94	1093.86	1308.9	1237.49	1193.54	1393.93	1300.99	1072.4	1064.96	1165.09	0.713735	0.000709702	0.0358683	0.00412658	0.210678	0.149635
tr|Q2FV33|Q2FV33_STAA8	SAOUHSC_02906	Uncharacterized protein OS=Staphylococcus aureus (strain NCTC 8325 / PS 47) OX=93061 GN=SAOUHSC_02906 PE=4 SV=1	1966	1	6.627	4.99748	3.1801	7.16655	5.48712	9.9888	9.46099	3.72015	7.65344	7.09408	6.14371	7.07741	0	5.92023	6.1709	9.31205	5.43159	4.09601	2.60646	5.87381	4.49733	8.18697	7.75437	3.04909	6.27288	5.81442	5.03548	5.80075	0	4.85231	5.05776	7.6323	0.808679	0.852688	0.999834	0.999705	0.769238	0.816706
tr|Q2FV34|Q2FV34_STAA8	SAOUHSC_02905	Uncharacterized protein OS=Staphylococcus aureus (strain NCTC 8325 / PS 47) OX=93061 GN=SAOUHSC_02905 PE=4 SV=1	1490	4	6.0978	6.88066	7.58372	8.31105	7.2249	6.84017	7.52708	6.02614	5.89302	5.16714	5.23033	4.67445	6.02211	5.13924	5.48371	5.89848	81.3825	91.8307	101.214	110.921	96.4251	91.2904	100.458	80.4261	78.6495	68.9617	69.8051	62.3862	80.3724	68.5894	73.1868	78.7224	0.904982	0.00539757	0.0236417	0.0174322	0.0758976	0.830924
tr|Q2FV38|Q2FV38_STAA8	SAOUHSC_02901	Uncharacterized protein OS=Staphylococcus aureus (strain NCTC 8325 / PS 47) OX=93061 GN=SAOUHSC_02901 PE=3 SV=1	147	1	8.94789	5.46412	5.94748	6.28856	5.60616	4.34031	7.70412	7.67974	5.38921	4.88459	5.57695	6.84864	5.48289	7.60168	4.9309	7.30677	18.6839	11.4095	12.4188	13.131	11.7061	9.0629	16.0868	16.0359	11.2531	10.1994	11.6451	14.3005	11.4487	15.8729	10.2961	15.2571	0.986084	0.74581	0.985835	0.904851	1	0.905612
tr|Q2FV40|Q2FV40_STAA8	SAOUHSC_02899	Amidohydro-rel domain-containing protein OS=Staphylococcus aureus (strain NCTC 8325 / PS 47) OX=93061 GN=SAOUHSC_02899 PE=4 SV=1	593	42	6.82535	7.15325	6.37774	6.75713	5.81472	6.72638	5.94978	6.05971	5.50924	5.88983	5.9954	5.61681	6.01448	6.57119	6.41672	6.32228	1881.94	1972.35	1758.52	1863.13	1603.28	1854.65	1640.52	1670.83	1519.05	1623.99	1653.1	1548.71	1658.36	1811.86	1769.27	1743.23	0.049876	0.00228172	0.216404	0.326824	0.806528	0.081702
tr|Q2FV41|Q2FV41_STAA8	SAOUHSC_02898	Uncharacterized protein OS=Staphylococcus aureus (strain NCTC 8325 / PS 47) OX=93061 GN=SAOUHSC_02898 PE=3 SV=1	1573	14	6.7867	6.67284	6.40247	6.46791	6.51758	6.60956	6.2272	6.52607	5.57076	5.75549	5.73644	5.82114	6.26303	6.35946	6.26593	6.01738	905.272	890.084	854.019	862.749	869.374	881.643	830.641	870.507	743.079	767.72	765.179	776.477	835.42	848.283	835.807	802.653	0.727425	1.92078e-05	0.0275857	7.70774e-05	0.161035	0.00249702
tr|Q2FV43|Q2FV43_STAA8	SAOUHSC_02896	Uncharacterized protein OS=Staphylococcus aureus (strain NCTC 8325 / PS 47) OX=93061 GN=SAOUHSC_02896 PE=4 SV=1	1150	16	5.88179	7.32265	6.63806	6.53063	6.30138	6.79116	6.38285	6.70885	5.80885	5.69661	5.86477	5.75991	5.75309	6.01608	6.44705	6.09627	483.984	602.546	546.214	537.374	518.51	558.812	525.214	552.039	477.982	468.747	482.584	473.955	473.394	495.034	530.497	501.633	0.997419	0.0297999	0.215632	0.0415202	0.284277	0.643637
tr|Q2FV44|Q2FV44_STAA8	SAOUHSC_02895	NmrA domain-containing protein OS=Staphylococcus aureus (strain NCTC 8325 / PS 47) OX=93061 GN=SAOUHSC_02895 PE=4 SV=1	877	77	6.12386	6.47195	6.26032	6.12198	6.39431	6.17794	6.33075	6.24808	5.8459	6.04027	6.14854	6.06953	6.19965	6.43329	6.6693	6.46432	3852.95	4071.96	3938.81	3851.77	4023.11	3886.98	3983.12	3931.11	3678.07	3800.36	3868.48	3818.77	3900.64	4047.64	4196.13	4067.16	0.975944	0.219421	0.293608	0.115552	0.492556	0.00939408
tr|Q2FV45|Q2FV45_STAA8	SAOUHSC_02894	VOC domain-containing protein OS=Staphylococcus aureus (strain NCTC 8325 / PS 47) OX=93061 GN=SAOUHSC_02894 PE=4 SV=1	1188	12	6.30726	6.7656	6.51191	6.3687	5.87216	7.05484	6.36052	6.31334	5.71604	6.04718	5.94432	5.59132	6.04991	6.65474	6.56237	5.87979	636.643	682.907	657.3	642.845	592.725	712.102	642.019	637.257	576.967	610.391	600.009	564.378	610.667	671.717	662.393	593.495	0.982654	0.0735198	0.837537	0.134418	0.964407	0.274561
tr|Q2FV48|Q2FV48_STAA8	SAOUHSC_02891	HTH tetR-type domain-containing protein OS=Staphylococcus aureus (strain NCTC 8325 / PS 47) OX=93061 GN=SAOUHSC_02891 PE=4 SV=1	703	10	6.64818	7.06575	6.77451	6.78486	5.8582	6.93884	6.47234	6.18708	5.38669	5.94605	5.69303	6.05603	5.5063	6.23416	6.37149	6.07652	583.391	620.034	594.477	595.385	514.069	608.897	567.961	542.929	472.693	521.778	499.575	531.429	483.189	547.06	559.111	533.227	0.291989	0.00487778	0.0353532	0.121998	0.578635	0.675109
tr|Q2FV53|Q2FV53_STAA8	SAOUHSC_02886	N-acetyltransferase domain-containing protein OS=Staphylococcus aureus (strain NCTC 8325 / PS 47) OX=93061 GN=SAOUHSC_02886 PE=4 SV=1	1357	16	6.21802	5.18294	6.3865	5.6493	6.56267	5.49642	6.17471	6.33396	6.80699	6.76794	6.96477	7.03761	6.9983	5.81799	5.74981	5.85207	586.263	488.671	602.148	532.641	618.758	518.227	582.179	597.194	641.793	638.112	656.67	663.537	659.831	548.546	542.118	551.759	0.830076	0.0391775	0.880331	0.162412	0.999463	0.135862
tr|Q2FV61|Q2FV61_STAA8	SAOUHSC_02876	Aminotransferase OS=Staphylococcus aureus (strain NCTC 8325 / PS 47) OX=93061 GN=SAOUHSC_02876 PE=1 SV=1	1392	7	6.92154	6.46926	6.16533	6.27271	6.42334	6.93568	5.96486	6.4271	5.77591	6.093	5.41066	5.77827	6.75666	6.68919	6.08792	5.82854	925.169	864.714	824.09	838.442	858.577	927.058	797.294	859.079	772.038	814.422	723.217	772.353	903.13	894.111	813.743	779.073	0.999846	0.0885397	0.969667	0.100151	0.981973	0.181193
tr|Q2FV62|Q2FV62_STAA8	SAOUHSC_02875	D-lactate dehydrogenase OS=Staphylococcus aureus (strain NCTC 8325 / PS 47) OX=93061 GN=SAOUHSC_02875 PE=3 SV=1	1603	8	8.04247	7.27218	6.69681	9.22718	6.74069	7.06878	5.89166	6.47951	4.73282	4.59258	4.46764	4.93875	5.01005	6.3785	5.54679	6.9136	493.972	446.66	411.321	566.737	414.016	434.167	361.868	397.974	290.692	282.078	274.404	303.34	307.719	391.77	340.686	424.636	0.128191	0.000335343	0.0191469	0.0182246	0.690299	0.122469
tr|Q2FV66|Q2FV66_STAA8	SAOUHSC_02871	Acetyltransferase OS=Staphylococcus aureus (strain NCTC 8325 / PS 47) OX=93061 GN=SAOUHSC_02871 PE=3 SV=1	2015	2	6.52254	6.71182	7.11352	6.51918	4.68593	6.57325	6.94837	8.39058	5.50796	6.10269	5.48205	5.59892	5.14865	6.62875	5.46942	6.59637	46.274	47.6169	50.4667	46.2502	33.2442	46.6338	49.2951	59.5268	39.0761	43.2954	38.8923	39.7214	36.527	47.0275	38.8027	46.7978	0.999516	0.372868	0.62691	0.427069	0.689858	0.965425
tr|Q2FV69|Q2FV69_STAA8	SAOUHSC_02867	HTH tetR-type domain-containing protein OS=Staphylococcus aureus (strain NCTC 8325 / PS 47) OX=93061 GN=SAOUHSC_02867 PE=4 SV=1	1261	4	6.79841	7.38772	6.28684	6.82265	5.90883	6.30066	6.26011	6.40609	5.72986	5.78912	5.48574	5.57603	6.11839	6.42466	6.06847	6.63642	219.95	239.016	203.399	220.734	191.169	203.846	202.534	207.257	185.379	187.296	177.481	180.402	197.949	207.858	196.334	214.709	0.0529623	0.000482053	0.113396	0.0686694	0.968052	0.0314611
tr|Q2FV70|Q2FV70_STAA8	SAOUHSC_02866	SSD domain-containing protein OS=Staphylococcus aureus (strain NCTC 8325 / PS 47) OX=93061 GN=SAOUHSC_02866 PE=4 SV=1	788	67	7.6751	6.78472	7.66918	7.63536	7.54047	7.06131	7.66458	7.99244	4.24135	4.4028	4.08281	4.25787	5.35502	5.73725	5.90944	5.99029	2787.13	2463.8	2784.98	2772.7	2738.24	2564.24	2783.31	2902.37	1540.2	1598.83	1482.63	1546.2	1944.62	2083.42	2145.95	2175.31	0.950497	5.90751e-08	5.29799e-05	3.82863e-08	2.62662e-05	0.000167709
tr|Q2FV72|Q2FV72_STAA8	SAOUHSC_02864	Ferrous iron transport protein B OS=Staphylococcus aureus (strain NCTC 8325 / PS 47) OX=93061 GN=SAOUHSC_02864 PE=3 SV=1	1669	5	6.42434	4.86347	5.74421	5.29167	7.181	5.80177	6.18984	6.29991	6.07728	5.54299	6.77928	7.48018	7.34462	5.63556	6.40228	6.94161	65.5148	49.5972	58.5789	53.964	73.2312	59.1659	63.1234	64.2459	61.9756	56.5269	69.1345	76.2822	74.8998	57.4709	65.2899	70.7899	0.435965	0.337496	0.248287	0.996938	0.973712	0.996037
tr|Q2FV75|Q2FV75_STAA8	SAOUHSC_02861	Methylated-DNA--protein-cysteine methyltransferase OS=Staphylococcus aureus (strain NCTC 8325 / PS 47) OX=93061 GN=SAOUHSC_02861 PE=3 SV=1	1227	15	7.61295	6.86705	6.77344	7.40625	6.22394	6.56514	6.25361	5.97929	5.7649	5.61157	5.47707	5.58268	5.6603	6.07659	5.9955	6.14972	660.414	595.708	587.588	642.483	539.919	569.518	542.493	518.696	500.098	486.797	475.129	484.291	491.024	527.137	520.102	533.481	0.00206833	1.44977e-05	0.000193984	0.0227194	0.462711	0.273308
tr|Q2FV76|Q2FV76_STAA8	SAOUHSC_02860	HMG-CoA synthase, putative OS=Staphylococcus aureus (strain NCTC 8325 / PS 47) OX=93061 GN=SAOUHSC_02860 PE=3 SV=1	498	123	6.19478	6.46897	6.39759	6.12498	6.13253	6.4814	6.12202	6.26454	6.10914	6.46574	6.23722	6.10814	6.23959	6.32595	6.12086	6.20655	3641.55	3802.73	3760.77	3600.52	3604.96	3810.04	3598.78	3682.56	3591.21	3800.83	3666.5	3590.62	3667.89	3718.66	3598.1	3648.47	0.970743	0.921466	0.898548	0.997467	0.993986	0.999899
tr|Q2FV77|Q2FV77_STAA8	SAOUHSC_02859	3-hydroxy-3-methylglutaryl coenzyme A reductase OS=Staphylococcus aureus (strain NCTC 8325 / PS 47) OX=93061 GN=SAOUHSC_02859 PE=3 SV=1	569	41	5.98783	6.55177	6.14342	6.11658	6.01617	6.39038	6.40492	6.44678	6.03025	6.45712	6.04055	6.14303	5.99458	6.68159	6.21258	6.38245	785.168	859.115	805.569	802.05	788.884	837.953	839.859	845.348	790.73	846.704	792.081	805.519	786.053	876.138	814.638	836.913	0.900517	0.997334	0.8931	0.816018	0.999997	0.806328
tr|Q2FV81|Q2FV81_STAA8	SAOUHSC_02855	LysM domain protein OS=Staphylococcus aureus (strain NCTC 8325 / PS 47) OX=93061 GN=SAOUHSC_02855 PE=4 SV=1	2008	2	7.51314	6.3084	8.51816	7.17797	6.94925	6.25107	7.61365	6.526	7.24308	5.53898	7.08132	6.66416	3.43641	3.96622	4.88971	4.32249	141.939	119.179	160.926	135.607	131.286	118.096	143.838	123.29	136.837	104.643	133.781	125.9	64.921	74.9303	92.3769	81.661	0.724452	0.498995	0.000224497	0.978645	0.00114707	0.00218366
tr|Q2FV83|Q2FV83_STAA8	SAOUHSC_02852	HTH lysR-type domain-containing protein OS=Staphylococcus aureus (strain NCTC 8325 / PS 47) OX=93061 GN=SAOUHSC_02852 PE=3 SV=1	920	9	6.14846	6.4009	6.45384	6.46841	5.66163	6.09646	6.47606	6.58362	6.16179	5.50234	6.49319	6.08388	5.39827	6.68032	6.63745	6.75337	505.312	526.059	530.41	531.607	465.302	501.039	532.236	541.076	506.408	452.211	533.644	500.005	443.658	549.023	545.5	555.027	0.952315	0.762595	1	0.966401	0.952755	0.763538
tr|Q2FV86|Q2FV86_STAA8	SAOUHSC_02849	Pyruvate oxidase, putative OS=Staphylococcus aureus (strain NCTC 8325 / PS 47) OX=93061 GN=SAOUHSC_02849 PE=3 SV=1	252	89	6.42118	5.4368	5.53653	5.90819	6.42765	5.6111	5.95315	6.3187	6.61894	5.99936	6.39612	6.94846	6.73913	6.61452	6.2627	6.80748	5037.28	4265.06	4343.29	4634.85	5042.36	4401.79	4670.12	4956.89	5192.42	4706.37	5017.62	5450.92	5286.71	5188.95	4912.96	5340.33	0.775321	0.105697	0.0503759	0.43029	0.238613	0.970718
tr|Q2FV88|Q2FV88_STAA8	SAOUHSC_02846	Uncharacterized protein OS=Staphylococcus aureus (strain NCTC 8325 / PS 47) OX=93061 GN=SAOUHSC_02846 PE=4 SV=1	2005	3	6.83028	6.38699	6.48096	7.39076	5.09548	5.82929	6.29062	6.22116	5.67084	6.70073	5.52508	6.65462	5.57217	6.86197	6.09863	6.39041	105.607	98.753	100.206	114.273	78.7843	90.1302	97.263	96.1891	87.6803	103.604	85.4266	102.891	86.1546	106.097	94.2946	98.806	0.137195	0.392263	0.520777	0.886351	0.77219	0.99481
tr|Q2FV89|Q2FV89_STAA8	SAOUHSC_02845	Thioredoxin domain-containing protein OS=Staphylococcus aureus (strain NCTC 8325 / PS 47) OX=93061 GN=SAOUHSC_02845 PE=4 SV=1	1236	4	7.1133	8.51349	7.15369	7.82885	6.19038	7.96487	5.87238	6.55095	5.74522	5.32296	5.17858	5.36415	4.16061	5.63512	5.54632	5.85914	160.607	192.221	161.519	176.763	139.769	179.834	132.589	147.91	129.718	120.184	116.924	121.114	93.9399	127.232	125.227	132.29	0.225578	0.00313026	0.00220845	0.106747	0.0754158	0.996644
tr|Q2FV90|Q2FV90_STAA8	SAOUHSC_02844	Abhydrolase_3 domain-containing protein OS=Staphylococcus aureus (strain NCTC 8325 / PS 47) OX=93061 GN=SAOUHSC_02844 PE=4 SV=1	1400	30	7.17205	6.03911	6.54241	7.07076	6.77408	6.05697	6.21332	6.85985	6.1465	5.38065	5.52421	6.19821	5.64096	6.12579	5.73196	6.52314	1000.22	842.219	912.41	986.094	944.718	844.71	866.515	956.68	857.196	750.39	770.411	864.407	786.692	854.308	799.384	909.722	0.879347	0.0589906	0.164478	0.197615	0.460288	0.923496
tr|Q2FV91|Q2FV91_STAA8	SAOUHSC_02843	Uncharacterized protein OS=Staphylococcus aureus (strain NCTC 8325 / PS 47) OX=93061 GN=SAOUHSC_02843 PE=3 SV=1	1954	2	8.30416	6.98354	6.44994	6.33379	5.99341	6.86849	6.25491	6.39326	6.08751	6.00476	4.94261	5.89279	5.18531	6.25636	5.9851	6.06407	166.874	140.336	129.613	127.279	120.439	138.024	125.694	128.474	122.33	120.667	99.3229	118.417	104.2	125.723	120.272	121.859	0.466716	0.0462497	0.0813152	0.460055	0.648145	0.986981
tr|Q2FV94|Q2FV94_STAA8	SAOUHSC_02840	L-serine deaminase OS=Staphylococcus aureus (strain NCTC 8325 / PS 47) OX=93061 GN=SAOUHSC_02840 PE=3 SV=1	420	13	6.33036	6.58925	6.66502	5.89682	6.37125	5.83789	6.37423	5.87004	6.75327	6.77114	6.36613	6.26557	6.47848	6.02502	5.62048	5.78504	257.164	267.681	270.759	239.552	258.825	237.158	258.946	238.464	274.344	275.07	258.617	254.532	263.181	244.76	228.326	235.011	0.681827	0.879801	0.355459	0.293114	0.931419	0.11808
tr|Q2FV95|Q2FV95_STAA8	SAOUHSC_02839	L-serine dehydratase OS=Staphylococcus aureus (strain NCTC 8325 / PS 47) OX=93061 GN=SAOUHSC_02839 PE=3 SV=1	1179	16	6.27347	6.44015	6.62937	5.69288	6.29876	6.46987	5.91574	6.37677	6.24161	6.7573	6.51581	6.20994	6.10376	5.80912	6.4955	5.76998	553.494	568.2	584.894	502.27	555.725	570.822	521.932	562.608	550.683	596.181	574.875	547.889	538.521	512.526	573.083	509.072	0.999991	0.866971	0.775507	0.878908	0.760379	0.353215
tr|Q2FV98|Q2FV98_STAA8	SAOUHSC_02836	N-acetyltransferase domain-containing protein OS=Staphylococcus aureus (strain NCTC 8325 / PS 47) OX=93061 GN=SAOUHSC_02836 PE=4 SV=1	562	5	7.27638	5.69868	5.74325	5.91882	5.86342	6.08462	5.45536	5.88477	6.39261	6.75562	7.2229	7.12095	6.43571	6.30067	5.47572	6.37049	197.699	154.833	156.044	160.814	159.309	165.319	148.222	159.889	173.687	183.55	196.246	193.476	174.858	171.189	148.775	173.086	0.771672	0.227145	0.999977	0.0469897	0.792184	0.214324
tr|Q2FVA1|Q2FVA1_STAA8	SAOUHSC_02832	ABC transporter domain-containing protein OS=Staphylococcus aureus (strain NCTC 8325 / PS 47) OX=93061 GN=SAOUHSC_02832 PE=4 SV=1	908	20	6.27771	4.97173	5.62707	5.27037	6.92358	4.46229	6.39139	6.8099	7.17883	6.05876	6.40028	8.90719	6.33591	4.80358	6.93175	6.64967	594.416	470.757	532.809	499.034	655.572	422.52	605.18	644.808	679.74	573.685	606.022	843.393	599.927	454.836	656.345	629.636	0.830931	0.172319	0.808087	0.53699	0.999962	0.563669
tr|Q2FVA2|Q2FVA2_STAA8	SAOUHSC_02831	Uncharacterized protein OS=Staphylococcus aureus (strain NCTC 8325 / PS 47) OX=93061 GN=SAOUHSC_02831 PE=4 SV=1	375	7	6.0748	6.32046	6.15583	6.35121	5.80168	6.00918	6.42939	5.68265	6.30984	6.23805	6.3445	5.63697	6.31971	6.38106	6.74477	7.1999	307.228	319.652	311.326	321.207	293.415	303.909	325.161	287.395	319.115	315.484	320.868	285.085	319.614	322.717	341.111	364.129	0.699285	0.974529	0.259936	0.903501	0.0439882	0.137504
tr|Q2FVA3|Q2FVA3_STAA8	SAOUHSC_02830	D-lactate dehydrogenase OS=Staphylococcus aureus (strain NCTC 8325 / PS 47) OX=93061 GN=SAOUHSC_02830 PE=3 SV=1	573	87	6.33806	7.32273	6.10491	7.34084	5.39333	7.46547	6.08176	6.13085	5.19637	5.89018	5.48448	5.54311	5.41284	7.11263	6.51827	6.66418	4038.53	4665.95	3889.97	4677.49	3436.56	4756.9	3875.22	3906.5	3311.06	3753.15	3494.64	3532	3448.99	4532.08	4153.36	4246.33	0.707225	0.0859297	0.877986	0.429745	0.986042	0.275143
tr|Q2FVA5|Q2FVA5_STAA8	SAOUHSC_02828	VOC domain-containing protein OS=Staphylococcus aureus (strain NCTC 8325 / PS 47) OX=93061 GN=SAOUHSC_02828 PE=4 SV=1	1029	20	6.5951	6.13671	6.02159	6.29655	6.53712	6.27351	6.38838	6.00422	5.6492	5.82727	6.05599	5.99001	6.19398	6.76084	6.91278	6.35673	463.767	431.533	423.438	442.773	459.69	441.153	449.23	422.216	397.251	409.773	425.857	421.217	435.56	475.422	486.106	447.005	0.996397	0.20096	0.398501	0.144224	0.512061	0.0126852
tr|Q2FVA6|Q2FVA6_STAA8	SAOUHSC_02827	Uncharacterized protein OS=Staphylococcus aureus (strain NCTC 8325 / PS 47) OX=93061 GN=SAOUHSC_02827 PE=4 SV=1	1503	3	5.17683	6.98614	6.20103	7.2882	5.97118	7.27583	5.97048	7.07622	5.62467	6.29844	6.30649	6.5389	4.61723	5.67171	6.42603	6.57064	57.4947	77.5891	68.8696	80.9438	66.3168	80.8064	66.309	78.5895	62.4684	69.9514	70.0408	72.622	51.2796	62.9909	71.3684	72.9745	0.990434	0.975881	0.699061	0.892893	0.52723	0.900398
tr|Q2FVA7|Q2FVA7_STAA8	SAOUHSC_02826	HTH marR-type domain-containing protein OS=Staphylococcus aureus (strain NCTC 8325 / PS 47) OX=93061 GN=SAOUHSC_02826 PE=4 SV=1	485	16	6.10523	6.36835	5.59167	6.18033	5.8505	5.68059	5.91598	6.11655	6.33162	6.66935	6.85174	6.70637	6.33517	6.46625	6.58986	6.24045	434.094	452.802	397.579	439.434	415.982	403.901	420.638	434.899	450.191	474.204	487.172	476.836	450.443	459.763	468.552	443.708	0.729472	0.0186986	0.202739	0.0030895	0.0360258	0.513606
tr|Q2FVA8|Q2FVA8_STAA8	SAOUHSC_02825	VOC domain-containing protein OS=Staphylococcus aureus (strain NCTC 8325 / PS 47) OX=93061 GN=SAOUHSC_02825 PE=4 SV=1	1394	11	6.37593	6.01689	6.19502	6.65121	5.95991	6.13418	6.11706	6.46516	6.42024	6.41654	5.87355	6.35203	6.39352	5.96153	6.16746	6.49977	236.02	222.729	229.323	246.21	220.62	227.071	226.437	239.323	237.66	237.523	217.423	235.135	236.671	220.68	228.303	240.604	0.851598	0.994061	0.989199	0.944472	0.958946	0.999929
tr|Q2FVA9|Q2FVA9_STAA8	SAOUHSC_02824	Abhydrolase_2 domain-containing protein OS=Staphylococcus aureus (strain NCTC 8325 / PS 47) OX=93061 GN=SAOUHSC_02824 PE=4 SV=1	1519	2	7.24935	5.94972	7.1367	7.59238	5.58678	5.90763	6.42477	4.95975	5.2788	6.3986	6.43379	5.94207	6.88994	5.24705	7.87011	5.13257	21.302	17.4831	20.971	22.31	16.4166	17.3594	18.879	14.5741	15.5116	18.8021	18.9055	17.4606	20.2459	15.4183	23.1261	15.0819	0.213288	0.415301	0.667261	0.961106	0.788355	0.968729
tr|Q2FVB0|Q2FVB0_STAA8	SAOUHSC_02823	Uncharacterized protein OS=Staphylococcus aureus (strain NCTC 8325 / PS 47) OX=93061 GN=SAOUHSC_02823 PE=4 SV=1	1493	4	6.31665	4.89782	6.29321	5.77959	6.34907	5.64407	5.84783	5.01943	7.4327	6.42511	6.47871	7.14214	6.64006	5.68686	6.63077	7.41599	51.6077	40.0157	51.4162	47.2199	51.8726	46.1127	47.7774	41.0093	60.726	52.4939	52.9318	58.3521	54.25	46.4623	54.1741	60.5895	0.994409	0.124495	0.325546	0.0827215	0.229365	0.917083
tr|Q2FVB4|Q2FVB4_STAA8	SAOUHSC_02820	ABC transporter domain-containing protein OS=Staphylococcus aureus (strain NCTC 8325 / PS 47) OX=93061 GN=SAOUHSC_02820 PE=4 SV=1	1596	13	8.93055	8.26924	7.99824	8.44784	5.87487	8.643	7.24456	6.41935	4.77133	5.56322	4.87785	4.3587	3.44449	5.34839	4.40194	5.40644	458.227	424.295	410.39	433.459	301.44	443.473	371.719	329.377	244.817	285.449	250.283	223.645	176.737	274.426	225.864	277.405	0.141879	0.000294372	0.000158831	0.0140337	0.00679721	0.974617
tr|Q2FVB5|Q2FVB5_STAA8	SAOUHSC_02819	HTH marR-type domain-containing protein OS=Staphylococcus aureus (strain NCTC 8325 / PS 47) OX=93061 GN=SAOUHSC_02819 PE=4 SV=1	1060	10	6.59315	6.14957	6.38493	6.24324	6.06285	6.40717	6.54044	6.48819	5.73237	5.77309	5.92878	6.22944	5.88395	6.55863	6.36849	6.6557	400.271	373.341	387.63	379.028	368.076	388.98	397.071	393.899	348.013	350.485	359.937	378.19	357.215	398.175	386.632	404.068	0.997814	0.129101	0.99907	0.0961033	0.999966	0.103531
tr|Q2FVB8|Q2FVB8_STAA8	SAOUHSC_02816	Uncharacterized protein OS=Staphylococcus aureus (strain NCTC 8325 / PS 47) OX=93061 GN=SAOUHSC_02816 PE=4 SV=1	2001	4	6.01566	4.91479	7.03012	6.76371	5.36825	6.43677	6.92402	6.15317	5.47259	6.41505	5.78377	6.91675	5.76698	5.68937	8.14649	6.20249	45.0584	36.8127	52.6569	50.6614	40.2092	48.2126	51.8622	46.0884	40.9907	48.0499	43.3215	51.8077	43.1957	42.6144	61.0187	46.4578	0.999901	0.999937	0.970966	0.999366	0.981493	0.959502
tr|Q2FVB9|Q2FVB9_STAA8	SAOUHSC_02815	MFS domain-containing protein OS=Staphylococcus aureus (strain NCTC 8325 / PS 47) OX=93061 GN=SAOUHSC_02815 PE=4 SV=1	608	8	6.05164	5.46132	5.73892	6.12819	5.83775	6.2813	6.60961	6.76902	6.39316	6.29517	5.92701	6.62539	5.55446	6.9046	5.9319	7.49056	416.148	375.554	394.644	421.412	401.44	431.941	454.518	465.48	439.633	432.895	407.578	455.603	381.959	474.803	407.914	515.097	0.518991	0.617459	0.383851	0.998131	0.993875	0.97298
tr|Q2FVC2|Q2FVC2_STAA8	SAOUHSC_02791	Pyrophosphohydrolase, putative OS=Staphylococcus aureus (strain NCTC 8325 / PS 47) OX=93061 GN=SAOUHSC_02791 PE=4 SV=1	1314	16	6.91431	6.74047	6.74243	6.34032	6.14529	6.86622	6.36919	6.60776	5.73963	6.27869	5.74836	5.49905	5.7217	6.10776	6.32401	5.85481	419.147	408.609	408.728	384.352	372.529	416.232	386.102	400.564	347.938	380.616	348.467	333.354	346.851	370.254	383.363	354.92	0.79771	0.00547126	0.026575	0.0269487	0.126374	0.801788
tr|Q2FVC3|Q2FVC3_STAA8	SAOUHSC_02790	Uncharacterized protein OS=Staphylococcus aureus (strain NCTC 8325 / PS 47) OX=93061 GN=SAOUHSC_02790 PE=4 SV=1	524	101	6.76551	6.69143	6.58313	6.82418	6.19212	6.66192	6.24036	6.28317	5.82491	5.90872	5.93005	5.83938	5.80373	6.20374	6.15121	6.09644	4666.04	4614.95	4540.26	4706.51	4270.59	4594.6	4303.86	4333.38	4017.33	4075.13	4089.84	4027.31	4002.72	4278.6	4242.37	4204.6	0.0207547	2.35382e-05	0.000271655	0.00430009	0.0902048	0.338939
tr|Q2FVC6|Q2FVC6_STAA8	SAOUHSC_02787	Uncharacterized protein OS=Staphylococcus aureus (strain NCTC 8325 / PS 47) OX=93061 GN=SAOUHSC_02787 PE=4 SV=1	1636	3	5.79907	5.92936	5.41858	6.67342	6.80321	5.81114	6.18763	6.66995	6.63067	5.41117	6.48751	6.11111	6.54613	6.27869	6.04041	7.20195	41.0173	41.9389	38.3261	47.2017	48.1197	41.1027	43.7656	47.1771	46.8993	38.2737	45.8867	43.2244	46.3013	44.4097	42.7243	50.94	0.667902	0.938961	0.433425	0.936628	0.974983	0.756266
tr|Q2FVC8|Q2FVC8_STAA8	SAOUHSC_02785	Uncharacterized protein OS=Staphylococcus aureus (strain NCTC 8325 / PS 47) OX=93061 GN=SAOUHSC_02785 PE=4 SV=1	1695	2	7.18394	5.16152	6.81146	7.36914	6.28659	4.80621	5.7784	5.21842	6.42119	5.55104	6.35949	5.88041	5.2923	6.3203	7.69143	7.86815	80.9681	58.174	76.77	83.0555	70.8543	54.1694	65.1267	58.8153	72.3714	62.5642	71.676	66.2764	59.648	71.2343	86.6879	88.6796	0.325608	0.788686	0.993493	0.827448	0.225007	0.642908
tr|Q2FVD4|Q2FVD4_STAA8	SAOUHSC_02779	Uncharacterized protein OS=Staphylococcus aureus (strain NCTC 8325 / PS 47) OX=93061 GN=SAOUHSC_02779 PE=4 SV=1	1230	27	6.13053	6.57384	6.35088	6.51148	6.05522	6.60891	6.23816	6.28655	6.07727	6.18034	6.15176	5.93656	5.97333	6.38199	6.366	6.17718	885.609	949.649	917.44	940.641	874.73	954.716	901.157	908.148	877.915	892.805	888.676	857.588	862.9	921.935	919.625	892.348	0.890431	0.152482	0.603863	0.420529	0.945574	0.729546
tr|Q2FVD6|Q2FVD6_STAA8	SAOUHSC_02777	Uncharacterized protein OS=Staphylococcus aureus (strain NCTC 8325 / PS 47) OX=93061 GN=SAOUHSC_02777 PE=4 SV=1	1904	2	5.63004	5.75297	5.61793	4.58299	6.02616	5.55843	5.74628	6.08748	7.22803	7.28889	6.54004	6.7846	7.64132	6.80585	6.51652	6.19248	75.7876	77.4424	75.6246	61.6929	81.1199	74.8236	77.3524	81.9453	97.2986	98.1178	88.0374	91.3295	102.862	91.6155	87.7207	83.3587	0.529356	0.00235563	0.00568057	0.0258771	0.0636404	0.952991
tr|Q2FVE0|Q2FVE0_STAA8	SAOUHSC_02774	CMD domain-containing protein OS=Staphylococcus aureus (strain NCTC 8325 / PS 47) OX=93061 GN=SAOUHSC_02774 PE=4 SV=1	1300	15	6.08602	6.3816	5.52955	6.35552	5.56153	6.67064	5.76598	5.92958	5.95021	6.00568	6.30326	6.33408	6.57627	6.87897	7.12714	6.54399	900.255	943.978	817.941	940.121	822.672	986.733	852.914	877.115	880.167	888.371	932.39	936.949	972.774	1017.55	1054.26	967.999	0.973485	0.994915	0.0715961	0.909259	0.0345339	0.106873
tr|Q2FVE1|Q2FVE1_STAA8	SAOUHSC_02773	Transporter, putative OS=Staphylococcus aureus (strain NCTC 8325 / PS 47) OX=93061 GN=SAOUHSC_02773 PE=4 SV=1	1476	5	7.44106	6.66223	6.08325	7.50793	5.83901	7.24973	6.56545	6.11983	5.73207	5.76604	4.91864	5.6722	5.09981	6.14993	6.87072	6.3221	199.978	179.047	163.487	201.775	156.923	194.836	176.446	164.47	154.049	154.962	132.188	152.44	137.057	165.279	184.65	169.906	0.701847	0.0345325	0.300286	0.21041	0.872481	0.559176
tr|Q2FVE6|Q2FVE6_STAA8	SAOUHSC_02768	Uncharacterized protein OS=Staphylococcus aureus (strain NCTC 8325 / PS 47) OX=93061 GN=SAOUHSC_02768 PE=4 SV=1	1201	4	6.36794	5.65207	6.46116	6.13802	5.62213	5.85843	5.23179	5.54267	6.22321	8.21425	7.41851	6.62113	5.60768	6.62868	6.62045	5.79188	39.4846	35.0458	40.0626	38.059	34.8602	36.3254	32.4399	34.3675	38.5872	50.9327	45.9987	41.0545	34.7706	41.1013	41.0503	35.9127	0.475668	0.125392	0.999998	0.00971841	0.4656	0.129209
tr|Q2FVF3|Q2FVF3_STAA8	SAOUHSC_02761	Uncharacterized protein OS=Staphylococcus aureus (strain NCTC 8325 / PS 47) OX=93061 GN=SAOUHSC_02761 PE=4 SV=1	1632	3	7.55581	6.68508	7.43966	6.2678	7.56403	6.38708	5.79452	7.09981	6.20719	6.37382	5.59734	5.7679	4.99713	6.00174	4.89783	5.36328	94.0846	83.2424	92.6383	78.0464	94.187	79.5317	72.1531	88.4065	77.2917	79.3665	69.6978	71.8216	62.2241	74.7334	60.9876	66.7833	0.907659	0.126158	0.00768323	0.341142	0.02463	0.402693
tr|Q2FVF4|Q2FVF4_STAA8	SAOUHSC_02760	Glutamate synthase alpha subunit, putative OS=Staphylococcus aureus (strain NCTC 8325 / PS 47) OX=93061 GN=SAOUHSC_02760 PE=3 SV=1	525	32	6.19203	5.38427	6.17817	5.661	6.51626	5.57597	6.4362	6.32448	6.85164	6.24129	6.03333	6.66183	6.35172	6.3231	6.55672	6.71199	1443.22	1254.95	1439.99	1319.45	1518.79	1299.63	1500.13	1474.09	1596.96	1454.7	1406.23	1552.72	1480.44	1473.77	1528.22	1564.41	0.517573	0.146461	0.11451	0.796592	0.71387	0.998667
tr|Q2FVF5|Q2FVF5_STAA8	SAOUHSC_02759	Uncharacterized protein OS=Staphylococcus aureus (strain NCTC 8325 / PS 47) OX=93061 GN=SAOUHSC_02759 PE=4 SV=1	387	26	6.73317	6.44648	6.2899	6.9276	6.60602	6.88969	6.5392	6.64136	5.77179	5.46375	5.24708	5.27705	5.74914	6.49634	6.30385	6.61757	1182.99	1132.62	1105.11	1217.15	1160.65	1210.49	1148.91	1166.86	1014.08	959.958	921.89	927.156	1010.1	1141.38	1107.56	1162.68	0.984037	0.000374659	0.434831	0.00021977	0.272685	0.0047375
tr|Q2FVF7|Q2FVF7_STAA8	SAOUHSC_02757	Antitoxin OS=Staphylococcus aureus (strain NCTC 8325 / PS 47) OX=93061 GN=SAOUHSC_02757 PE=3 SV=1	921	4	4.44928	5.16254	5.8967	9.18448	6.54078	7.1308	7.07568	5.81152	5.83745	5.54925	6.21075	6.56879	5.44027	6.39449	5.76323	6.984	78.7715	91.3992	104.397	162.605	115.8	126.246	125.27	102.889	103.348	98.2456	109.957	116.296	96.3162	113.21	102.034	123.647	0.94011	0.998458	0.999985	0.884598	0.929998	0.999239
tr|Q2FVF8|Q2FVF8_STAA8	SAOUHSC_02756	Putative mRNA interferase YoeB OS=Staphylococcus aureus (strain NCTC 8325 / PS 47) OX=93061 GN=SAOUHSC_02756 PE=3 SV=1	1746	4	5.80198	6.8124	6.52664	7.07449	5.93197	7.65742	6.93612	5.789	5.93391	5.81935	6.13681	5.29531	5.28642	6.20784	6.4496	6.34074	173.005	203.134	194.613	210.949	176.881	228.331	206.823	172.618	176.939	173.523	182.989	157.897	157.632	185.107	192.316	189.07	0.999928	0.340005	0.685886	0.314725	0.652696	0.9182
tr|Q2FVF9|Q2FVF9_STAA8	SAOUHSC_02755	Uncharacterized protein OS=Staphylococcus aureus (strain NCTC 8325 / PS 47) OX=93061 GN=SAOUHSC_02755 PE=3 SV=1	885	40	7.05372	7.29939	6.918	6.75724	6.54943	7.59289	6.3857	7.09647	5.38216	5.70421	5.57409	5.43174	5.63963	5.45814	5.52456	5.63264	1613.33	1669.52	1582.29	1545.52	1497.99	1736.65	1460.54	1623.11	1231.01	1304.67	1274.91	1242.35	1289.9	1248.39	1263.58	1288.3	0.966124	0.000100444	0.000130943	0.00019549	0.000257642	0.997593
tr|Q2FVG0|Q2FVG0_STAA8	SAOUHSC_02754	ABC transporter, ATP-binding protein, putative OS=Staphylococcus aureus (strain NCTC 8325 / PS 47) OX=93061 GN=SAOUHSC_02754 PE=4 SV=1	1146	7	6.617	5.22442	5.47873	6.29686	5.95707	5.06675	4.81239	6.2802	7.23028	6.30379	6.07801	7.86117	6.8274	6.32149	6.3588	7.28564	351.1	277.209	290.703	334.113	316.084	268.843	255.347	333.229	383.641	334.481	322.501	417.116	362.264	335.42	337.4	386.578	0.859127	0.233693	0.382079	0.0659042	0.119554	0.983733
tr|Q2FVG1|Q2FVG1_STAA8	SAOUHSC_02753	Membrane protein, putative OS=Staphylococcus aureus (strain NCTC 8325 / PS 47) OX=93061 GN=SAOUHSC_02753 PE=3 SV=1	264	5	5.69298	4.73424	6.7471	4.699	6.90472	5.21227	5.81995	5.69268	7.01188	6.44121	6.82135	6.90971	6.81914	6.36388	7.09221	7.03768	129.05	107.317	152.945	106.518	156.518	118.153	131.928	129.043	158.947	146.011	154.628	156.631	154.578	144.258	160.768	159.532	0.765677	0.0517091	0.045698	0.250441	0.225494	0.999861
tr|Q2FVG2|Q2FVG2_STAA8	SAOUHSC_02752	MFS domain-containing protein OS=Staphylococcus aureus (strain NCTC 8325 / PS 47) OX=93061 GN=SAOUHSC_02752 PE=4 SV=1	1712	1	6.30889	5.52004	7.06945	6.06976	6.94213	5.65616	5.30281	6.17113	6.26616	6.57744	7.2382	6.82218	6.33706	6.00281	5.72198	5.99379	83.8093	73.33	93.9129	80.6327	92.2215	75.1382	70.4442	81.9793	83.2417	87.3768	96.1546	90.6281	84.1836	79.7433	76.0127	79.6235	0.933099	0.594302	0.929722	0.292148	1	0.287725
tr|Q2FVG3|Q2FVG3_STAA8	SAOUHSC_02751	Carboxylic ester hydrolase OS=Staphylococcus aureus (strain NCTC 8325 / PS 47) OX=93061 GN=SAOUHSC_02751 PE=3 SV=1	1722	8	6.60641	6.99768	6.10266	6.84761	5.3369	7.09486	6.06268	5.60285	5.98623	6.5341	6.05261	5.74189	6.26136	6.34464	6.2586	6.16891	261.133	276.599	241.221	270.667	210.953	280.44	239.641	221.465	236.619	258.275	239.243	226.961	247.494	250.786	247.385	243.84	0.292552	0.365404	0.664957	0.998306	0.891007	0.946018
tr|Q2FVG5|Q2FVG5_STAA8	SAOUHSC_02747	DUF1801 domain-containing protein OS=Staphylococcus aureus (strain NCTC 8325 / PS 47) OX=93061 GN=SAOUHSC_02747 PE=4 SV=1	522	45	6.79797	6.75442	6.31942	6.48735	6.10135	6.82745	6.29037	6.43117	5.52895	6.03211	5.61898	6.01472	6.11807	6.84313	6.00827	5.82626	2024.41	2011.44	1881.9	1931.91	1816.96	2033.19	1873.25	1915.18	1646.5	1796.34	1673.31	1791.16	1821.94	2037.86	1789.24	1735.04	0.862399	0.0205516	0.356489	0.0792307	0.784755	0.337549
tr|Q2FVG8|Q2FVG8_STAA8	SAOUHSC_02744	Amino acid ABC transporter, ATP-binding protein, putative OS=Staphylococcus aureus (strain NCTC 8325 / PS 47) OX=93061 GN=SAOUHSC_02744 PE=3 SV=1	907	8	7.04147	6.36673	6.4171	6.65254	6.48849	6.33775	5.89932	6.37701	5.61751	5.27996	5.65278	6.53321	6.18297	6.33299	6.48029	6.33988	284.243	257.006	259.039	268.543	261.921	255.836	238.138	257.421	226.762	213.136	228.186	263.726	249.588	255.644	261.59	255.922	0.506198	0.0188632	0.646225	0.20839	0.994699	0.142907
tr|Q2FVH0|Q2FVH0_STAA8	SAOUHSC_02742	Amino acid transporter, putative OS=Staphylococcus aureus (strain NCTC 8325 / PS 47) OX=93061 GN=SAOUHSC_02742 PE=4 SV=1	1569	4	5.90951	5.91563	6.20892	7.45337	6.3296	6.45529	6.38114	4.71305	6.59435	6.10852	6.80833	5.7495	5.67344	6.80247	6.28614	6.61073	87.7852	87.876	92.2328	110.719	94.0255	95.8927	94.7912	70.0118	97.9584	90.7414	101.137	85.4082	84.2784	101.05	93.38	98.2017	0.821047	0.999307	0.99991	0.876772	0.850339	0.999916
tr|Q2FVH2|Q2FVH2_STAA8	SAOUHSC_02740	Drug transporter, putative OS=Staphylococcus aureus (strain NCTC 8325 / PS 47) OX=93061 GN=SAOUHSC_02740 PE=4 SV=1	1952	4	7.48975	6.38943	6.38475	6.60607	6.20448	6.60591	6.4506	6.0826	5.57927	5.89422	5.29266	6.11459	5.40758	6.16915	6.55963	6.76931	322.872	275.439	275.237	284.778	267.466	284.771	278.076	262.212	240.514	254.091	228.159	263.591	233.113	265.943	282.776	291.815	0.643422	0.0389201	0.449413	0.269842	0.985589	0.424591
tr|Q2FVH3|Q2FVH3_STAA8	SAOUHSC_02739	2-dehydropantoate 2-reductase OS=Staphylococcus aureus (strain NCTC 8325 / PS 47) OX=93061 GN=SAOUHSC_02739 PE=3 SV=1	1062	23	6.68014	7.43428	6.30256	7.90564	6.05611	6.89835	6.49934	6.24263	5.42819	5.65794	5.54225	5.33115	5.47686	5.97911	6.38216	6.18328	469.507	522.511	442.969	555.64	425.648	484.844	456.8	438.757	381.515	397.663	389.532	374.695	384.936	420.236	448.564	434.586	0.227108	0.00166448	0.0260935	0.055927	0.579104	0.413358
tr|Q2FVH5|Q2FVH5_STAA8	SAOUHSC_02737	Epimerase/dehydratase, putative OS=Staphylococcus aureus (strain NCTC 8325 / PS 47) OX=93061 GN=SAOUHSC_02737 PE=4 SV=1	642	59	5.55394	5.63649	5.4162	5.26332	5.4779	5.50838	5.45798	5.53486	7.2767	7.72703	7.31718	7.43287	7.0705	6.49998	6.54773	6.27894	3414.87	3465.63	3330.18	3236.18	3368.12	3386.86	3355.87	3403.14	4474.12	4751.01	4499.01	4570.14	4347.34	3996.55	4025.91	3860.64	0.997771	9.69973e-08	3.68254e-05	1.1361e-07	4.69172e-05	0.00061061
tr|Q2FVH8|Q2FVH8_STAA8	SAOUHSC_02733	Membrane protein, putative OS=Staphylococcus aureus (strain NCTC 8325 / PS 47) OX=93061 GN=SAOUHSC_02733 PE=4 SV=1	1547	7	7.06413	6.02697	6.23815	6.00265	6.86582	5.96806	6.443	6.42735	6.2389	6.27793	5.77246	6.56149	6.41907	5.96675	5.99339	5.73389	187.691	160.134	165.745	159.488	182.422	158.569	171.188	170.772	165.765	166.802	153.372	174.336	170.552	158.534	159.242	152.347	0.984783	0.968364	0.673218	0.853901	0.473548	0.898951
tr|Q2FVI0|Q2FVI0_STAA8	SAOUHSC_02731	Na_H_Exchanger domain-containing protein OS=Staphylococcus aureus (strain NCTC 8325 / PS 47) OX=93061 GN=SAOUHSC_02731 PE=4 SV=1	732	31	6.1111	5.1878	5.96513	5.7939	6.11833	5.79317	6.37306	6.53179	6.5297	5.87752	6.15936	6.28246	6.5243	6.81594	6.85752	7.07893	1427.2	1211.57	1393.11	1353.12	1428.89	1352.95	1488.38	1525.45	1524.96	1372.65	1438.47	1467.22	1523.7	1591.81	1601.52	1653.23	0.248088	0.235092	0.00229215	0.999981	0.0701772	0.0746969
tr|Q2FVI2|Q2FVI2_STAA8	SAOUHSC_02728	Metallophos domain-containing protein OS=Staphylococcus aureus (strain NCTC 8325 / PS 47) OX=93061 GN=SAOUHSC_02728 PE=4 SV=1	992	5	6.69994	6.30068	5.88702	5.97915	6.63562	6.15602	6.21133	5.22864	5.83277	6.39961	6.11816	6.88496	6.55894	6.28568	6.20369	6.61779	121.023	113.811	106.339	108.003	119.861	111.198	112.197	94.4464	105.359	115.598	110.514	124.365	118.476	113.54	112.059	119.539	0.951112	0.989608	0.909276	0.838605	0.645277	0.983703
tr|Q2FVI3|Q2FVI3_STAA8	SAOUHSC_02727	Peptidase_C39_2 domain-containing protein OS=Staphylococcus aureus (strain NCTC 8325 / PS 47) OX=93061 GN=SAOUHSC_02727 PE=4 SV=1	1580	14	7.03632	5.88883	6.29639	6.08987	7.18021	5.65385	6.34703	6.09982	6.08053	5.3839	5.98191	6.43368	6.59661	5.95449	6.25124	6.7253	484.375	405.383	433.439	419.222	494.28	389.207	436.925	419.907	418.579	370.624	411.79	442.89	454.106	409.903	430.331	462.965	0.999996	0.738023	0.998597	0.750082	0.997922	0.649449
tr|Q2FVI4|Q2FVI4_STAA8	SAOUHSC_02726	Positive transcriptional activator, putative OS=Staphylococcus aureus (strain NCTC 8325 / PS 47) OX=93061 GN=SAOUHSC_02726 PE=4 SV=1	1869	11	6.01824	5.99993	6.61263	5.62904	6.15128	6.40545	5.38342	5.73317	6.30612	6.08422	6.69708	7.12876	6.59543	6.45737	6.56025	6.23759	184.429	183.868	202.644	172.502	188.506	196.295	164.975	175.693	193.251	186.451	205.232	218.461	202.117	197.886	201.039	191.151	0.949431	0.330167	0.497634	0.150365	0.249322	0.986758
tr|Q2FVI5|Q2FVI5_STAA8	SAOUHSC_02725	Bcr/CflA family efflux transporter OS=Staphylococcus aureus (strain NCTC 8325 / PS 47) OX=93061 GN=SAOUHSC_02725 PE=3 SV=1	904	5	6.46941	5.94917	6.1882	6.61218	6.20885	5.66154	6.30146	6.38129	6.31445	5.61067	6.32692	6.30712	6.3618	6.03978	6.71915	6.54799	161.361	148.385	154.347	164.922	154.862	141.211	157.172	159.163	157.496	139.942	157.807	157.313	158.677	150.645	167.59	163.321	0.878168	0.880937	0.95719	1	0.612838	0.616751
tr|Q2FVI6|Q2FVI6_STAA8	SAOUHSC_02724	Uncharacterized protein OS=Staphylococcus aureus (strain NCTC 8325 / PS 47) OX=93061 GN=SAOUHSC_02724 PE=4 SV=1	530	13	6.26797	5.31345	6.23937	6.34241	6.54659	5.46596	6.53086	6.07688	7.02249	5.46299	6.19927	6.69831	6.51133	5.92158	6.29191	7.10862	436.38	369.926	434.389	441.563	455.778	380.544	454.683	423.076	488.91	380.337	431.597	466.341	453.323	412.264	438.047	494.907	0.990642	0.859297	0.70964	0.959476	0.861209	0.991037
tr|Q2FVI7|Q2FVI7_STAA8	SAOUHSC_02723	Glycerate kinase, putative OS=Staphylococcus aureus (strain NCTC 8325 / PS 47) OX=93061 GN=SAOUHSC_02723 PE=3 SV=1	1364	8	6.51792	6.13903	6.17709	7.04198	5.77081	6.20652	5.45376	6.12909	5.57525	6.31768	6.3285	6.17066	6.52264	6.47455	6.58907	6.58546	133.751	125.976	126.757	144.505	118.42	127.361	111.914	125.772	114.407	129.642	129.864	126.625	133.848	132.861	135.211	135.137	0.108421	0.409839	0.988021	0.804026	0.0632652	0.266899
tr|Q2FVJ1|Q2FVJ1_STAA8	SAOUHSC_02719	Uncharacterized protein OS=Staphylococcus aureus (strain NCTC 8325 / PS 47) OX=93061 GN=SAOUHSC_02719 PE=4 SV=1	1017	2	7.09048	4.83727	6.57202	5.64036	6.88497	5.60961	6.79526	7.08941	6.61565	6.14175	5.57037	6.4052	6.48191	5.29149	6.42629	6.54796	58.0484	39.6018	53.8038	46.1765	56.3659	45.9248	55.6315	58.0396	54.161	50.2813	45.6035	52.4381	53.0661	43.3204	52.6108	53.6069	0.686204	0.990524	0.989822	0.84321	0.846603	1
tr|Q2FVJ2|Q2FVJ2_STAA8	SAOUHSC_02718	Uncharacterized protein OS=Staphylococcus aureus (strain NCTC 8325 / PS 47) OX=93061 GN=SAOUHSC_02718 PE=4 SV=1	1512	1	10.3553	5.20393	5.40426	6.45755	3.79404	4.19213	9.40684	6.32422	5.32321	4.74027	7.27217	7.30325	6.59423	6.41264	5.81196	5.40404	17.8943	8.9926	9.33878	11.1589	6.55625	7.24417	16.2554	10.9285	9.19872	8.19137	12.5666	12.6203	11.3951	11.0813	10.0433	9.33839	0.898971	0.953094	0.931428	0.998098	0.999683	0.999823
tr|Q2FVJ8|Q2FVJ8_STAA8	SAOUHSC_02713	Aminotran_1_2 domain-containing protein OS=Staphylococcus aureus (strain NCTC 8325 / PS 47) OX=93061 GN=SAOUHSC_02713 PE=4 SV=1	1799	1	10.7319	5.47823	1.8841	6.63975	8.01923	4.22168	5.40518	8.88548	7.45342	6.63274	7.28044	5.94421	5.73846	3.92491	6.68199	5.07826	9.83847	5.02217	1.72725	6.08699	7.35163	3.87023	4.9552	8.14577	6.83293	6.08057	6.67435	5.44936	5.26074	3.59816	6.12572	4.6555	0.991498	0.975922	0.951393	0.999286	0.848539	0.787795
tr|Q2FVK7|Q2FVK7_STAA8	SAOUHSC_02704	ZT_dimer domain-containing protein OS=Staphylococcus aureus (strain NCTC 8325 / PS 47) OX=93061 GN=SAOUHSC_02704 PE=4 SV=1	1565	2	4.72741	4.22522	5.25577	6.23964	6.22749	6.14958	6.44697	5.54752	9.37099	6.72719	6.64439	7.72239	6.37376	5.9271	6.00663	6.40795	12.5663	11.2314	13.9708	16.5861	16.5538	16.3467	17.1372	14.7463	24.9098	17.8821	17.662	20.5275	16.9426	15.7553	15.9667	17.0335	0.349363	0.00396222	0.283998	0.0800902	0.998677	0.103227
tr|Q2FVL1|Q2FVL1_STAA8	SAOUHSC_02700	MFS domain-containing protein OS=Staphylococcus aureus (strain NCTC 8325 / PS 47) OX=93061 GN=SAOUHSC_02700 PE=3 SV=1	1675	13	6.96342	5.87881	7.2681	6.30317	6.40493	6.76208	6.60507	6.93067	6.02708	5.45799	5.33312	5.92734	5.286	6.46166	6.53752	5.85305	365.431	308.512	381.42	330.782	336.122	354.865	346.625	363.712	316.293	286.428	279.875	311.059	277.402	339.099	343.08	307.16	0.996298	0.0758415	0.369757	0.0525366	0.276313	0.73312
tr|Q2FVL2|Q2FVL2_STAA8	SAOUHSC_02699	Uncharacterized protein OS=Staphylococcus aureus (strain NCTC 8325 / PS 47) OX=93061 GN=SAOUHSC_02699 PE=4 SV=1	98	64	6.42103	7.23655	6.86499	7.17806	6.60781	7.12012	7.16024	6.40498	5.16211	5.32996	5.71847	5.32526	4.64618	6.14624	6.12481	6.55318	2348.38	2646.64	2510.75	2625.25	2416.69	2604.06	2618.73	2342.51	1887.95	1949.34	2091.43	1947.62	1699.26	2247.88	2240.04	2396.71	0.991698	0.00511142	0.0529611	0.0083296	0.0856991	0.555464
tr|Q2FVL3|Q2FVL3_STAA8	SAOUHSC_02698	Amino acid ABC transproter, permease protein, putative OS=Staphylococcus aureus (strain NCTC 8325 / PS 47) OX=93061 GN=SAOUHSC_02698 PE=3 SV=1	1548	12	7.92793	6.6449	7.67049	7.04526	6.74768	6.96133	6.78373	7.04149	5.50504	5.51911	5.00067	5.49918	4.64157	5.64126	5.79273	5.57763	878.444	736.279	849.918	780.64	747.668	771.341	751.662	780.223	609.978	611.537	554.093	609.329	514.303	625.072	641.856	618.022	0.475556	0.000134946	0.000158096	0.00132013	0.00157882	0.999505
tr|Q2FVL4|Q2FVL4_STAA8	SAOUHSC_02697	Amino acid ABC transporter, ATP-binding protein, putative OS=Staphylococcus aureus (strain NCTC 8325 / PS 47) OX=93061 GN=SAOUHSC_02697 PE=4 SV=1	474	52	6.6909	6.37451	6.77041	6.36206	6.59736	6.61597	6.87225	6.91883	5.68696	5.54564	5.30208	6.02856	5.24394	6.29163	6.1159	6.58301	1725.21	1643.63	1745.71	1640.42	1701.09	1705.89	1771.97	1783.98	1466.35	1429.91	1367.11	1554.43	1352.12	1622.26	1576.95	1697.39	0.849143	0.0153623	0.252356	0.00378864	0.0694119	0.37682
tr|Q2FVL5|Q2FVL5_STAA8	SAOUHSC_02696	Aminoacyltransferase FemA OS=Staphylococcus aureus (strain NCTC 8325 / PS 47) OX=93061 GN=SAOUHSC_02696 PE=3 SV=1	1986	2	7.44433	6.42786	7.13761	7.11336	6.37781	5.72451	5.61115	9.16325	5.88945	4.98582	3.81506	6.64181	5.81627	5.13198	5.22112	7.49861	45.8082	39.5534	43.9208	43.7716	39.2454	35.2254	34.5278	56.3854	36.2403	30.6799	23.4757	40.8699	35.79	31.5793	32.1278	46.1422	0.981722	0.233471	0.564675	0.388975	0.776349	0.896848
tr|Q2FVL6|Q2FVL6_STAA8	SAOUHSC_02695	DUF4467 domain-containing protein OS=Staphylococcus aureus (strain NCTC 8325 / PS 47) OX=93061 GN=SAOUHSC_02695 PE=4 SV=1	846	7	6.32254	6.46	6.03983	5.1163	6.36533	5.79906	6.46482	5.77808	5.80037	5.49254	6.59417	7.07262	5.67284	5.80879	7.78367	7.42903	120.875	123.503	115.47	97.8139	121.693	110.867	123.595	110.466	110.892	105.007	126.068	135.215	108.454	111.053	148.809	142.029	0.995865	0.960728	0.573125	0.993288	0.702616	0.841242
tr|Q2FVL7|Q2FVL7_STAA8	SAOUHSC_02694	Thioredoxin-like_fold domain-containing protein OS=Staphylococcus aureus (strain NCTC 8325 / PS 47) OX=93061 GN=SAOUHSC_02694 PE=4 SV=1	678	27	6.08187	5.5537	6.05624	5.77417	6.40206	5.94581	6.6242	6.07351	6.54662	6.12461	6.4145	6.30869	6.42194	6.40674	6.72991	6.53544	734.586	670.792	731.49	697.421	773.26	718.152	800.09	733.576	790.72	739.748	774.762	761.982	775.661	773.825	812.858	789.37	0.125079	0.0508551	0.00780716	0.948729	0.410027	0.711323
tr|Q2FVL8|Q2FVL8_STAA8	SAOUHSC_02684	Assimilatory nitrite reductase [NAD(P)H], large subunit, putative OS=Staphylococcus aureus (strain NCTC 8325 / PS 47) OX=93061 GN=SAOUHSC_02684 PE=4 SV=1	592	6	5.55536	6.48355	6.16848	6.77562	5.52324	6.00613	7.13731	5.33109	6.21378	5.62012	6.19554	5.38805	5.85493	7.03288	7.35398	7.35996	109.636	127.954	121.736	133.718	109.002	118.532	140.856	105.21	122.63	110.914	122.27	106.334	115.548	138.795	145.132	145.25	0.945089	0.819023	0.48971	0.987737	0.238454	0.145225
tr|Q2FVM2|Q2FVM2_STAA8	SAOUHSC_02680	Nitrate reductase, beta subunit OS=Staphylococcus aureus (strain NCTC 8325 / PS 47) OX=93061 GN=SAOUHSC_02680 PE=4 SV=1	1781	1	7.05394	3.91027	7.23003	3.72621	7.03985	10.5262	5.25701	0	3.11348	3.91306	10.4996	5.42246	6.67923	4.6557	11.5767	9.39629	4.57468	2.53592	4.68888	2.41655	4.56554	6.82653	3.40932	0	2.01918	2.53773	6.80929	3.51662	4.33167	3.01935	7.50779	6.09376	0.999652	0.999487	0.685919	0.999999	0.740856	0.748305
tr|Q2FVM5|Q2FVM5_STAA8	SAOUHSC_02677	GAF domain-containing protein OS=Staphylococcus aureus (strain NCTC 8325 / PS 47) OX=93061 GN=SAOUHSC_02677 PE=1 SV=1	1451	8	6.21895	6.2424	6.17876	6.59372	5.30258	6.19649	6.082	5.89481	6.58702	6.72301	6.5732	5.99903	6.11405	6.45854	6.58267	6.25276	292.45	293.553	290.56	310.074	249.357	291.394	286.01	277.207	309.759	316.154	309.109	282.108	287.517	303.717	309.554	294.04	0.199932	0.860242	0.996512	0.0553623	0.143985	0.938131
tr|Q2FVM8|Q2FVM8_STAA8	SAOUHSC_02674	HTH merR-type domain-containing protein OS=Staphylococcus aureus (strain NCTC 8325 / PS 47) OX=93061 GN=SAOUHSC_02674 PE=4 SV=1	1735	4	7.98113	6.79633	6.53202	6.48481	6.10652	6.28322	5.88883	6.91251	5.67143	6.19316	5.31832	5.20125	5.8684	6.12892	6.00296	6.63019	214.544	182.695	175.59	174.321	164.152	168.902	158.3	185.818	152.456	166.481	142.964	139.817	157.751	164.754	161.368	178.229	0.300785	0.0110309	0.167093	0.244992	0.977785	0.418654
tr|Q2FVN2|Q2FVN2_STAA8	SAOUHSC_02670	SHSP domain-containing protein OS=Staphylococcus aureus (strain NCTC 8325 / PS 47) OX=93061 GN=SAOUHSC_02670 PE=3 SV=1	1213	8	5.12367	5.78431	6.83367	7.66186	5.34228	5.19671	8.66708	4.87314	8.24155	4.83249	5.49076	5.53434	5.32749	7.52165	5.66996	7.89904	247.829	279.784	330.541	370.6	258.403	251.362	419.222	235.711	398.639	233.745	265.585	267.693	257.688	363.818	274.253	382.072	0.987698	0.988229	0.994356	1	0.938689	0.940096
tr|Q2FVN4|Q2FVN4_STAA8	SAOUHSC_02668	Uncharacterized protein OS=Staphylococcus aureus (strain NCTC 8325 / PS 47) OX=93061 GN=SAOUHSC_02668 PE=4 SV=1	886	14	5.35593	5.39778	6.17462	5.36664	6.53664	5.56261	6.36226	6.34534	7.12131	6.55016	6.58627	6.91923	6.48127	6.28092	6.56117	6.39785	516.73	520.767	595.715	517.763	630.642	536.67	613.818	612.186	687.05	631.947	635.43	667.554	625.3	605.971	633.009	617.252	0.0818915	0.00108245	0.0150774	0.105372	0.765612	0.438814
tr|Q2FVN5|Q2FVN5_STAA8	SAOUHSC_02667	Uncharacterized protein OS=Staphylococcus aureus (strain NCTC 8325 / PS 47) OX=93061 GN=SAOUHSC_02667 PE=3 SV=1	1765	14	6.03861	4.96918	6.26588	5.43157	6.4199	5.36887	6.87399	6.74361	6.45465	6.12122	5.6818	6.77798	6.41539	6.69758	6.79185	6.94791	704.045	579.36	730.543	633.27	748.5	625.96	801.443	786.242	752.552	713.677	662.444	790.249	747.974	780.875	791.866	810.061	0.304357	0.42259	0.0646222	0.994078	0.76143	0.617757
tr|Q2FVN6|Q2FVN6_STAA8	SAOUHSC_02666	Uncharacterized protein OS=Staphylococcus aureus (strain NCTC 8325 / PS 47) OX=93061 GN=SAOUHSC_02666 PE=4 SV=1	1095	48	6.09777	5.59426	5.97817	5.8586	6.13136	6.16403	6.43695	6.68594	6.50015	6.06713	5.86426	6.43116	6.18956	6.67222	6.62151	6.70692	1831.38	1680.16	1795.46	1759.55	1841.47	1851.28	1933.25	2008.03	1952.23	1822.18	1761.25	1931.51	1858.95	2003.91	1988.68	2014.33	0.092876	0.303289	0.0147251	0.868189	0.716641	0.306992
tr|Q2FVN7|Q2FVN7_STAA8	SAOUHSC_02665	Putative_PNPOx domain-containing protein OS=Staphylococcus aureus (strain NCTC 8325 / PS 47) OX=93061 GN=SAOUHSC_02665 PE=4 SV=1	1090	9	5.43674	6.21034	5.82064	6.08382	6.06582	6.05244	6.37159	5.88841	6.517	6.03787	6.37222	6.70845	6.38678	6.62513	6.67437	6.74837	776.306	886.768	831.122	868.702	866.132	864.221	909.792	840.799	930.555	862.141	909.882	957.892	911.961	945.994	953.026	963.592	0.672031	0.0583788	0.00851247	0.348066	0.0623204	0.694004
tr|Q2FVN8|Q2FVN8_STAA8	SAOUHSC_02664	Transcriptional regulator, putative OS=Staphylococcus aureus (strain NCTC 8325 / PS 47) OX=93061 GN=SAOUHSC_02664 PE=4 SV=1	1089	15	6.79016	6.11602	6.19924	6.57044	6.49187	6.22284	6.06628	6.47429	5.82008	6.09537	5.79916	6.63764	5.9781	6.40794	5.88122	6.44936	775.36	698.38	707.883	750.27	741.298	710.578	692.701	739.291	664.587	696.022	662.199	757.944	682.632	731.715	671.569	736.444	0.961535	0.457205	0.695978	0.732441	0.92437	0.97432
tr|Q2FVN9|Q2FVN9_STAA8	SAOUHSC_02663	DUF1722 domain-containing protein OS=Staphylococcus aureus (strain NCTC 8325 / PS 47) OX=93061 GN=SAOUHSC_02663 PE=4 SV=1	110	3	5.74637	5.51734	5.45631	4.84177	4.99773	5.18073	5.92537	6.27843	5.63278	5.76412	6.12272	5.84697	5.88141	5.94614	9.87558	10.9862	84.6963	81.3206	80.421	71.3632	73.662	76.3592	87.3346	92.5383	83.0221	84.9578	90.2433	86.179	86.6866	87.6407	145.557	161.927	0.996499	0.965542	0.0602843	0.99401	0.0862052	0.13078
tr|Q2FVP1|Q2FVP1_STAA8	SAOUHSC_02661	PTS system sucrose-specific IIBC component, putative OS=Staphylococcus aureus (strain NCTC 8325 / PS 47) OX=93061 GN=SAOUHSC_02661 PE=4 SV=1	1031	3	6.3266	5.42715	5.77663	6.27229	6.77228	5.56932	6.39552	6.9955	6.06384	6.08222	6.03686	7.20433	6.16744	6.04006	6.32071	6.54924	282.262	242.133	257.725	279.839	302.146	248.476	285.337	312.105	270.539	271.359	269.335	321.422	275.161	269.478	281.999	292.195	0.523029	0.66807	0.792671	0.994188	0.963173	0.995781
tr|Q2FVP2|Q2FVP2_STAA8	SAOUHSC_02660	Uncharacterized protein OS=Staphylococcus aureus (strain NCTC 8325 / PS 47) OX=93061 GN=SAOUHSC_02660 PE=3 SV=1	1979	1	6.42663	5.64928	6.84658	3.93417	5.72661	6.6568	4.1367	7.5428	7.5898	6.99418	6.30431	4.90754	7.00648	6.56946	6.98526	6.7234	13.4807	11.8501	14.3616	8.25243	12.0123	13.9635	8.67726	15.822	15.9206	14.6712	13.2241	10.2942	14.697	13.7803	14.6525	14.1032	0.981047	0.797026	0.534157	0.947488	0.750206	0.965543
tr|Q2FVP3|Q2FVP3_STAA8	SAOUHSC_02659	HTH tetR-type domain-containing protein OS=Staphylococcus aureus (strain NCTC 8325 / PS 47) OX=93061 GN=SAOUHSC_02659 PE=4 SV=1	1605	9	6.77557	6.07216	5.94754	6.30031	6.59928	6.78386	6.23383	6.74873	6.08153	5.9964	5.37315	6.34672	6.47344	6.30933	5.67159	6.28656	495.647	444.191	435.075	460.881	482.751	496.254	456.018	493.684	444.877	438.649	393.057	464.276	473.546	461.541	414.889	459.875	0.590278	0.57407	0.983514	0.0947486	0.394136	0.778028
tr|Q2FVP4|Q2FVP4_STAA8	SAOUHSC_02658	Membrane protein, putative OS=Staphylococcus aureus (strain NCTC 8325 / PS 47) OX=93061 GN=SAOUHSC_02658 PE=4 SV=1	1048	15	5.92496	5.73105	6.08512	6.01879	6.79913	5.99621	5.92523	6.08359	6.42985	6.45001	6.10118	6.73517	6.48296	6.17522	6.31672	6.74479	414.693	401.121	425.903	421.26	475.877	419.68	414.712	425.796	450.031	451.442	427.027	471.4	453.748	432.209	442.113	472.074	0.569762	0.116269	0.115435	0.666893	0.664342	1
tr|Q2FVP6|Q2FVP6_STAA8	SAOUHSC_02656	Uncharacterized protein OS=Staphylococcus aureus (strain NCTC 8325 / PS 47) OX=93061 GN=SAOUHSC_02656 PE=4 SV=1	1540	2	8.97589	6.71336	7.50634	6.60756	7.03696	6.8262	5.09846	6.42407	5.32102	7.56161	4.69395	6.94612	4.97948	5.47251	4.93542	4.90106	331.8	248.164	277.477	244.253	260.126	252.335	188.468	237.47	196.695	279.52	173.515	256.768	184.07	202.295	182.441	181.171	0.416973	0.275786	0.0221535	0.988976	0.302531	0.451577
tr|Q2FVQ0|Q2FVQ0_STAA8	SAOUHSC_02652	PKS_ER domain-containing protein OS=Staphylococcus aureus (strain NCTC 8325 / PS 47) OX=93061 GN=SAOUHSC_02652 PE=4 SV=1	836	35	6.22705	5.58233	5.66611	5.88393	6.3152	5.26727	5.57296	6.14944	6.80169	6.78469	6.67639	7.06727	6.89548	6.35292	6.07662	6.68064	1754.75	1573.07	1596.68	1658.06	1779.59	1484.29	1570.43	1732.88	1916.68	1911.89	1881.37	1991.52	1943.11	1790.22	1712.36	1882.57	0.999934	0.00756336	0.0791865	0.00686866	0.072072	0.550501
tr|Q2FVQ1|Q2FVQ1_STAA8	SAOUHSC_02651	N-acetyltransferase domain-containing protein OS=Staphylococcus aureus (strain NCTC 8325 / PS 47) OX=93061 GN=SAOUHSC_02651 PE=4 SV=1	897	10	6.29105	6.6034	5.75731	7.58996	5.99112	7.1051	5.9682	5.80757	5.36324	5.88974	5.56203	5.99881	4.95149	7.35101	6.81527	6.95469	345.314	362.459	316.017	416.611	328.851	389.997	327.593	318.776	294.387	323.286	305.298	329.273	271.786	403.495	374.088	381.741	0.911306	0.393117	0.999797	0.759829	0.937616	0.434447
[truncated: 1,128 more rows]

## Sheet: Phosphosite
										PknB(WT)				PknB(Lys39Gly)				PknB(DP1-P4)				PknB(Lys39Gly, DP1-P4)				ANOVA, BH correction, Tukey's HSD
[truncated: 57 more rows]
